# Supplementary material for: Screening for modulators of the cellular composition of gut epithelia via organoid models of intestinal stem cell differentiation
Source: Nat Biomed Eng. 2022 Mar 21;6(4):476–94. doi: 10.1038/s41551-022-00863-9 (PMC9046079; doi:10.1038/s41551-022-00863-9)
Supplement: Supplementary file 2 — Small-molecule library used in the primary screen, marker genes from scRNA-seq for organoid-differentiation time courses, and differentially expressed genes and gene-set enrichment analysis. [file 41551_2022_863_MOESM2_ESM.xlsx]

## Sheet: ST_1_small_molecule_library
Supplementary Data 1. Small molecule library used in primary screen.
Target-selective Inhibitor Libaray
vendor:	Selleckchem
catalog no.:	L3500
formulation:	collection of 433 target-seletive inhibitors in DMSO
catalog no.	compound name	M.W. (g/mol)	CAS no.	form	targets
S1197	Finasteride	372.54	98319-26-7	free base	5-alpha Reductase
S1202	Dutasteride	528.53	164656-23-9	free base	5-alpha Reductase
S2153	CGS 21680 HCl	535.98	124431-80-7	hydrochloride	5-alpha Reductase
S1243	Agomelatine	243.3	138112-76-2	free base	5-HT Receptor
S1336	Fluvoxamine maleate	434.41	61718-82-9	maleate	5-HT Receptor
S1345	Granisetron HCl	348.87	107007-99-8	hydrochloride	5-HT Receptor
S1607	Rizatriptan Benzoate	391.47	145202-66-0	benzoate	5-HT Receptor
S2894	SB742457	353.44	607742-69-8	free base	5-HT Receptor
S4053	Sertraline HCl	342.69	79559-97-0	hydrochloride	5-HT Receptor
S1913	Tropicamide	284.35	1508-75-4	free base	AChR
S2497	Pancuronium dibromide	732.67	15500-66-0	bromide	AChR
S2549	Trospium chloride	427.96	10405-02-4	chloride	AChR
S2629	PNU-120596	311.72	501925-31-1	free base	AChR
S2659	5-hydroxymethyl Tolterodine (PNU 200577, 5-HMT, 5-HM)	341.49	207679-81-0	free base	AChR
S1206	Bisoprolol fumarate	441.52	104344-23-2	free base	Adrenergic Receptor
S1324	Doxazosin Mesylate	547.58	77883-43-3	mesylate	Adrenergic Receptor
S1549	Nebivolol	441.9	152520-56-4	hydrochloride	Adrenergic Receptor
S1831	Carvedilol	406.47	72956-09-3	free base	Adrenergic Receptor
S2020	Formoterol Hemifumarate	402.4	43229-80-7	fumarate	Adrenergic Receptor
S2126	Naftopidil	392.49	57149-07-2	free base	Adrenergic Receptor
S2495	Oxymetazoline HCl	296.84	2315-02-8	hydrochloride	Adrenergic Receptor
S4009	Mirabegron	396.51	223673-61-8	free base	Adrenergic Receptor
S4076	Propranolol HCl	295.8	318-98-9	hydrochloride	Adrenergic Receptor
S4124	Tolazoline HCl	196.68	59-97-2	free base	Adrenergic Receptor
S1078	MK-2206 2HCl	480.39	1032350-13-2	dihydrochloride	Akt
S1113	GSK690693	425.48	937174-76-0	free base	Akt
S2635	CCT128930	341.84	885499-61-6	free base	Akt
S2808	GDC-0068	458	1001264-89-6	free base	Akt
S7000	AP26113	529.01	1197958-12-5	free base	ALK
S7083	LDK378	558.14	1032900-25-6	free base	ALK
S7106	AZD3463	448.95	1356962-20-3	free base	ALK
S1522	Tosedostat (CHR2797)	406.47	238750-77-1	free base	Aminopeptidase
S1281	Aniracetam	219.24	72432-10-1	free base	AMPA Receptor-kainate Receptor-NMDA Receptor
S2043	Memantine HCl	215.76	41100-52-1	hydrochloride	AMPA Receptor-kainate Receptor-NMDA Receptor
S1802	Acadesine	258.23	2627-69-2	free base	AMPK
S2697	A-769662	360.39	844499-71-4	free base	AMPK
S7317	WZ4003	496.99	1214265-58-3	free base	AMPK
S1174	MK-2866 (GTx-024)	389.33	841205-47-8	free base	Androgen Receptor
S1250	Enzalutamide (MDV3100)	464.44	915087-33-1	free base	Androgen Receptor
S2042	Cyproterone Acetate	416.94	427-51-0	acetate	Androgen Receptor
S7449	CRT0044876	206.15	6960-45-8	free base	APE
S1188	Anastrozole	293.37	120511-73-1	free base	Aromatase
S1196	Exemestane	296.4	107868-30-4	free base	Aromatase
S1235	Letrozole	285.3	112809-51-5	free base	Aromatase
S7497	CK-636	284.38	442632-72-6	free base	Arp2/3
S7364	Atglistatin	283.37	1469924-27-3	free base	ATGL
S1092	KU-55933 (ATM Kinase Inhibitor)	395.49	587871-26-9	free base	ATM/ATR
S1570	KU-60019	547.67	925701-49-1	free base	ATM/ATR
S7050	AZ20	412.51	1233339-22-4	free base	ATM/ATR
S7102	VE-822	463.55	1232416-25-9	free base	ATM/ATR
S7136	CGK 733	555.84	905973-89-9	free base	ATM/ATR
S8007	VE-821	368.41	1232410-49-9	free base	ATM/ATR
S1478	Oligomycin A	791.06	579-13-5	free base	ATPase
S2233	Esomeprazole Sodium	367.4	161796-78-7	free base	ATPase
S7266	Golgicide A	284.3	1139889-93-2	free base	ATPase
S1048	VX-680 (Tozasertib, MK-0457)	464.59	639089-54-6	free base	Aurora Kinase
S1100	MLN8054	476.86	869363-13-3	free base	Aurora Kinase
S1103	ZM 447439	513.59	331771-20-1	free base	Aurora Kinase
S1154	SNS-314 Mesylate	527.04	1146618-41-8	mesylate	Aurora Kinase
S1001	ABT-263 (Navitoclax)	974.61	923564-51-6	free base	Bcl-2
S1071	HA14-1	409.23	65673-63-4	free base	Bcl-2
S2812	AT101	578.61	866541-93-7	free base	Bcl-2
S7105	BAM7	405.47	331244-89-4	free base	Bcl-2
S8048	ABT-199 (GDC-0199)	868.44	1257044-40-8	free base	Bcl-2
S1033	Nilotinib (AMN-107)	529.52	641571-10-0	free base	Bcr-Abl
S2634	DCC-2036 (Rebastinib)	553.59	1020172-07-9	free base	Bcr-Abl
S2899	GNF-2	374.32	778270-11-4	free base	Bcr-Abl
S7360	OTX015	491.99	202590-98-5	free base	BET
S4261	EUK 134	416.74	81065-76-1	free base	Beta Amyloid
S7372	PTC-209	495.19	315704-66-6	free base	BMI
S7146	DMH1	380.44	1206711-16-1	free base	BMP
S7147	LDN-212854	406.48	1432597-26-6	free base	BMP
S7148	ML347	352.39	1062368-49-3	free base	BMP
S2680	Ibrutinib (PCI-32765)	440.5	936563-96-1	free base	BTK
S7173	AVL-292	423.44	1202757-89-8	free base	BTK
S7257	CNX-774	499.5	1202759-32-7	free base	BTK
S1885	Felodipine	384.25	72509-76-3	free base	Calcium Channel
S1905	Amlodipine	408.88	88150-42-9	free base	Calcium Channel
S2721	Nilvadipine	385.37	75530-68-6	free base	Calcium Channel
S2449	Forskolin	410.5	66575-29-9	free base	cAMP
S2454	Bupivacaine HCl	324.89	18010-40-7	hydrochloride	cAMP
S1534	Org 27569	409.95	868273-06-7	free base	Cannabinoid Receptor
S1544	AM1241	503.33	444912-48-5	free base	Cannabinoid Receptor
S2854	BML-190	426.89	2854-32-2	free base	Cannabinoid Receptor
S3021	Rimonabant	463.79	168273-06-1	free base	Cannabinoid Receptor
S2603	Tioxolone	168.17	4991-65-5	free base	Carbonic Anhydrase
S2866	U-104	309.32	178606-66-1	free base	Carbonic Anhydrase
S3178	Brinzolamide	383.51	138890-62-7	free base	Carbonic Anhydrase
S2228	VX-765	509	273404-37-8,851091-96-8	free base	Caspase
S2738	PAC-1	392.49	315183-21-2	free base	Caspase
S2927	Apoptosis Activator 2	306.14	79183-19-0	free base	Caspase
S1260	Cinacalcet HCl	393.87	364782-34-3	hydrochloride	CaSR
S2633	NPS-2143	408.92	284035-33-2	free base	CaSR
S1115	Odanacatib (MK-0822)	525.56	603139-19-1	free base	Cathepsin K
S7379	E-64	357.41	66701-25-5	free base	Cathepsin K
S2003	Maraviroc	513.67	376348-65-1	free base	CCR
S1116	Palbociclib (PD-0332991) HCl	483.99	827022-32-2	hydrochloride	CDK
S1145	SNS-032 (BMS-387032)	380.53	345627-80-7	free base	CDK
S1487	PHA-793887	361.48	718630-59-2	free base	CDK
S2748	Anacetrapib (MK-0859)	637.51	875446-37-0	free base	CETP
S2772	Dalcetrapib (JTT-705, RO4607381)	389.59	211513-37-0	free base	CETP
S2792	Torcetrapib	600.47	262352-17-0	free base	CETP
S1144	Ivacaftor (VX-770)	392.49	873054-44-5	free base	CFTR
S1565	VX-809 (Lumacaftor)	452.41	936727-05-8	free base	CFTR
S6003	Ataluren (PTC124)	284.24	775304-57-9	free base	CFTR
S1532	AZD7762	362.42	860352-01-8	free base	Chk
S2626	LY2603618	436.3	911222-45-2	free base	Chk
S2683	CHIR-124	419.91	405168-58-3	free base	Chk
S1070	PHA-665752	641.61	477575-56-7	free base	c-Met
S1080	SU11274	568.09	658084-23-2	free base	c-Met
S1094	PF-04217903	372.38	956905-27-4	free base	c-Met
S1261	Celecoxib	381.37	169590-42-5	free base	COX
S1328	Etodolac	287.35	41340-25-4	free base	COX
S1626	Naproxen	252.24	26159-34-2	sodium	COX
S1959	Tolfenamic Acid	261.7	13710-19-5	free base	COX
S7125	KPT-185	355.31	1333151-73-7	free base	CRM1
S7251	KPT-276	426.26	1421919-75-6	free base	CRM1
S7252	KPT-330	443.31	1393477-72-9	free base	CRM1
S8042	GW2580	366.41	870483-87-7	free base	CSF-1R
S2912	WZ811	290.36	55778-02-4	free base	CXCR
S7392	Loxistatin Acid (E-64C)	314.38	76684-89-4	free base	Cysteine protease
S7393	Aloxistatin	342.43	88321-09-9	free base	Cysteine protease
S1158	MK-8245	467.25	1030612-90-8	free base	Dehydrogenase
S7185	AGI-5198	462.56	1355326-35-0	free base	Dehydrogenase
S8076	PluriSIn #1 (NSC 14613)	213.24	91396-88-2	free base	Dehydrogenase
S1210	Methotrexate	454.44	59-05-2	free base	DHFR
S1497	Pralatrexate	477.47	146464-95-1	free base	DHFR
S2006	Pyrimethamine	248.71	58-14-0	free base	DHFR
S7113	Zebularine	228.2	3690-10-6	free base	DNA Methyltransferase
S7276	SGI-1027	461.52	1020149-73-8	free base	DNA Methyltransferase
S8056	Lomeguatrib	326.17	192441-08-0	free base	DNA Methyltransferase
S2893	NU7026	281.31	154447-35-5	free base	DNA-PK
S2104	Levosulpiride	341.43	23672-07-3	free base	Dopamine Receptor
S2168	PD128907 HCl	285.77	112960-16-4	hydrochloride	Dopamine Receptor
S2437	Rotundine	355.43	483-14-7	free base	Dopamine Receptor
S2460	Pramipexole	211.33	104632-26-0	free base	Dopamine Receptor
S3031	Linagliptin	472.54	668270-12-0	free base	DPP-4
S3033	Vildagliptin (LAF-237)	303.4	274901-16-5	free base	DPP-4
S7513	Trelagliptin	357.38	865759-25-7	free base	DPP-4
S7130	PR-619	223.28	2645-32-1	free base	DUB
S7133	P22077	315.32	1247819-59-5	free base	DUB
S7140	TCID	283.92	30675-13-9	free base	DUB
S7162	Mdivi-1	353.22	338967-87-6	free base	Dynamin
S8047	Dynasore	322.31	304448-55-3	free base	Dynamin
S7129	PYR-41	371.3	418805-02-4	free base	E1 Activating
S7142	NSC697923	267.26	343351-67-7	free base	E2
S2341	(-)-Parthenolide	248.32	20554-84-1	free base	E3 Ligase
S1173	WZ4002	494.18	1213269-23-8	free base	EGFR
S2205	OSI-420	415.87	183320-51-6	hydrochloride	EGFR
S2922	Icotinib	391.42	610798-31-7	free base	EGFR
S7436	NH125	524.56	278603-08-0	free base	ELF2
S7437	Sal003	463.21	1164470-53-4	free base	ELF2
S7369	4EGI-1	451.28	315706-13-9	free base	ELF4
S7370	4E1RCat	478.45	328998-25-0	free base	ELF4
S1456	Zibotentan (ZD4054)	424.43	186497-07-4	free base	Endothelin Receptor
S3034	Sitaxentan sodium	476.89	210421-74-2	free base	Endothelin Receptor
S3051	Bosentan Hydrate	569.63	157212-55-0	hydrate	Endothelin Receptor
S1216	PFI-1 (PF-6405761)	347.39	1403764-72-6	free base	Epigenetic Reader Domain
S2780	I-BET151 (GSK1210151A)	415.44	1300031-49-5	free base	Epigenetic Reader Domain
S7110	(+)-JQ1	456.99	1268524-70-4	free base	Epigenetic Reader Domain
S1191	Fulvestrant	606.77	129453-61-8	free base	Estrogen/progestogen Receptor
S1776	Toremifene Citrate	598.08	89778-27-8	citrate	Estrogen/progestogen Receptor
S2128	Bazedoxifene HCl	507.06	198480-56-7	free base	Estrogen/progestogen Receptor
S2631	URB597	338.4	546141-08-6	free base	FAAH
S2666	PF-3845	456.46	1196109-52-0	free base	FAAH
S2828	JNJ-1661010	365.45	681136-29-8	free base	FAAH
S1593	Apixaban	459.5	503612-47-3	free base	Factor Xa
S2496	Ozagrel	228.25	82571-53-7	free base	Factor Xa
S3002	Rivaroxaban	435.88	366789-02-8	free base	Factor Xa
S2013	PF-573228	491.49	869288-64-2	free base	FAK
S2820	TAE226 (NVP-TAE226)	468.94	761437-28-9	free base	FAK
S2890	PF-562271	507.49	717907-75-0	free base	FAK
S7242	Erastin	547.04	571203-78-6	free base	Ferroptosis
S7243	Ferrostatin-1 (Fer-1)	262.35	347174-05-4	free base	Ferroptosis
S2183	BGJ398 (NVP-BGJ398)	560.48	872511-34-7	free base	FGFR
S2801	AZD4547	463.57	1035270-39-3	free base	FGFR
S7167	SSR128129E	346.31	848318-25-2	free base	FGFR
S1043	Tandutinib (MLN518)	562.7	387867-13-2	free base	FLT3
S1526	Quizartinib (AC220)	560.67	950769-58-1	free base	FLT3
S8023	TCS 359	360.43	301305-73-7	free base	FLT3
S7460	BTB06584	417.82	219793-45-0	free base	Fo-ATPase
S7467	LB42708	555.46	226929-39-1	free base	Ftase
S2694	XL335	438.47	629664-81-9	free base	FXR
S2782	GW4064	542.84	278779-30-9	free base	FXR
S1329	Etomidate	244.29	33125-97-2	free base	GABA Receptor
S2026	Ginkgolide A	408.4	15291-75-5	free base	GABA Receptor
S7071	(+)-Bicuculline	367.35	485-49-4	free base	GABA Receptor
S1594	Semagacestat (LY450139)	361.44	425386-60-3	free base	Gamma-secretase
S2711	YO-01027	463.48	209984-56-5	free base	Gamma-secretase
S2714	LY411575	479.48	209984-57-6	free base	Gamma-secretase
S2690	ADX-47273	369.36	851881-60-2	free base	GluR
S2795	VU 0357121	305.32	433967-28-3	free base	GluR
S2862	VU 0364770	232.67	61350-00-3	free base	GluR
S2876	(-)-MK 801 Maleate	337.37	121917-57-5	maleate	GluR
S4091	Ifenprodil Tartrate	475.53	23210-58-4	tartrate	GluR
S8035	VU 0364439	422.29	1246086-78-1	free base	GluR
S2632	BMS-378806	406.43	357263-13-9	free base	gp120/CD4
S2149	GSK1292263	456.56	1032823-75-8	free base	GPR
S2637	TAK-875	533.63	1374598-80-7	hydrate	GPR
S2822	OC000459	348.37	851723-84-7,950688-14-9(sodiumsalt)	free base	GPR
S7263	AZD1981	388.87	802904-66-1	free base	GPR
S8014	GW9508	347.41	885101-89-3	free base	GPR
S1590	TWS119	318.33	601514-19-6	free base	GSK-3
S2729	SB415286	359.72	264218-23-7	free base	GSK-3
S2745	CHIR-98014	486.31	252935-94-7	free base	GSK-3
S1030	Panobinostat (LBH589)	349.43	404950-80-7	free base	HDAC
S1045	Trichostatin A (TSA)	302.4	58880-19-6	free base	HDAC
S1085	Belinostat (PXD101)	318.35	414864-00-9	free base	HDAC
S2151	LDE225 (NVP-LDE225,Erismodegib)	485.5	956697-53-3	free base	Hedgehog/Smoothened
S2777	PF-5274857	436.96	1373615-35-0	free base	Hedgehog/Smoothened
S7092	SANT-1	373.49	304909-07-7	free base	Hedgehog/Smoothened
S2216	Mubritinib (TAK 165)	468.47	366017-09-6	free base	HER2
S2816	Tyrphostin AG 879	316.46	148741-30-4	free base	HER2
S1007	FG-4592	352.34	808118-40-3	free base	HIF
S1233	2-Methoxyestradiol (2-MeOE2)	302.41	362-07-2	free base	HIF
S2919	IOX2	352.34	931398-72-0	free base	HIF
S1357	Lidocaine	234.34	137-58-6	free base	Histamine Receptor
S1358	Loratadine	382.88	79794-75-5	free base	Histamine Receptor
S1801	Ranitidine	350.86	66357-59-3	hydrochloride	Histamine Receptor
S1847	Clemastine Fumarate	459.96	14976-57-9	free base	Histamine Receptor
S1880	Roxatidine Acetate HCl	384.9	93793-83-0	hydrochloride	Histamine Receptor
S2065	Lafutidine	431.55	118288-08-7	free base	Histamine Receptor
S7152	C646	445.42	328968-36-1	free base	Histone Acetyltransferase
S4246	Tranylcypromine (2-PCPA) HCl	169.65	4548-34-9	hydrochloride	Histone demethylases
S7070	GSK J4 HCl	453.96	1373423-53-0(freebase)	hydrochloride	Histone demethylases
S7237	OG-L002	225.29	1357302-64-7	free base	Histone demethylases
S7281	JIB-04	308.76	199596-05-9	free base	Histone demethylases
S3147	Entacapone	305.29	130929-57-6	free base	Histone Methyltransferase
S7079	SGC 0946	618.57	N/A	free base	Histone Methyltransferase
S7128	EPZ-6438	572.74	1403254-99-8	free base	Histone Methyltransferase
S7265	MM-102	669.8	1417329-24-8	free base	Histone Methyltransferase
S1909	Fluvastatin Sodium	433.45	93957-55-2	sodium	HMG-CoA Reductase
S2061	Lovastatin	404.54	75330-75-5	free base	HMG-CoA Reductase
S2077	Atorvastatin Calcium	1155.34	134523-03-8	calcium	HMG-CoA Reductase
S1069	AUY922 (NVP-AUY922)	465.54	747412-49-3	free base	HSP (e.g. HSP90)
S1141	17-AAG (Tanespimycin)	585.69	75747-14-7	free base	HSP (e.g. HSP90)
S1159	Ganetespib (STA-9090)	364.4	888216-25-9	free base	HSP (e.g. HSP90)
S1379	Isotretinoin	300.44	4759-48-2	free base	Hydroxylase
S7010	GDC-0152	498.64	873652-48-3	free base	IAP
S7015	Birinapant	806.94	1260251-31-7	free base	IAP
S7025	Embelin	294.39	550-24-3	free base	IAP
S7241	AGI-6780	481.51	1432660-47-3	free base	IDH2
S7111	NLG919	282.38	1402836-58-1	free base	IDO
S1088	NVP-ADW742	453.58	475488-23-4	free base	IGF-1R
S1091	OSI-906 (Linsitinib)	421.49	867160-71-2	free base	IGF-1R
S1093	GSK1904529A	851.96	1089283-49-7	free base	IGF-1R
S1366	BMS-707035	410.42	729607-74-3	free base	Integrase
S2001	Elvitegravir (GS-9137, JTK-303)	447.88	697761-98-1	free base	Integrase
S2005	Raltegravir (MK-0518)	444.42	518048-05-0	free base	Integrase
S2824	TPCA-1	279.29	507475-17-4	free base	IκB/IKK
S2864	IMD 0354	383.67	978-62-1	free base	IκB/IKK
S2882	IKK-16 (IKK Inhibitor VII)	483.63	873225-46-8	free base	IκB/IKK
S4907	SC-514	224.3	354812-17-2	free base	IκB/IKK
S1378	Ruxolitinib (INCB018424)	306.37	941678-49-5	free base	JAK
S2179	LY2784544	469.94	1229236-86-5	free base	JAK
S2789	Tofacitinib (CP-690550,Tasocitinib)	312.37	477600-75-2	free base	JAK
S8057	Pacritinib (SB1518)	472.58	937272-79-2	free base	JAK
S1460	SP600125	220.23	129-56-6	free base	JNK
S1452	Ispinesib (SB-715992)	517.06	336113-53-2	free base	Kinesin
S2182	SB743921	553.52	940929-33-9	hydrochloride	Kinesin
S2731	AZ 3146	452.55	1124329-14-1	free base	Kinesin
S2630	GW3965 HCl	618.51	405911-17-3	hydrochloride	Liver X Receptor
S7076	T0901317	481.33	293754-55-9	free base	Liver X Receptor
S1315	Ki16425	474.96	355025-24-0	free base	LPA Receptor
S2906	Ki16198	488.98	355025-13-7	free base	LPA Receptor
S1472	Safinamide Mesylate	398.45	202825-46-5	mesylate	MAO
S2102	Rasagiline Mesylate	267.34	161735-79-1	mesylate	MAO
S3212	Moclobemide (Ro 111163)	268.74	71320-77-9	free base	MAO
S7373	UNC669	338.24	1314241-44-5	free base	MBT
S1008	Selumetinib (AZD6244)	457.68	606143-52-6	free base	MEK
S1020	PD184352 (CI-1040)	478.67	212631-79-3	free base	MEK
S1036	PD0325901	482.19	391210-10-9	free base	MEK
S1102	U0126-EtOH	426.56	1173097-76-1	ethanolat	MEK
S7155	Batimastat (BB-94)	477.64	130370-60-4	free base	MMP
S7157	Ilomastat (GM6001, Galardin)	388.46	142880-36-2	free base	MMP
S8072	NSC 405020	260.16	7497-07-6	free base	MMP
S7421	CGP 57380	244.23	522629-08-9	free base	MNK
S1259	Ramelteon	259.34	196597-26-9	free base	MT Receptor
S7505	(S)-crizotinib	450.34	1374356-45-2	free base	MTH
S1022	Ridaforolimus (Deforolimus, MK-8669)	990.21	572924-54-0	free base	mTOR
S1044	Temsirolimus (CCI-779, NSC 683864)	1030.29	162635-04-3	free base	mTOR
S1120	Everolimus (RAD001)	958.22	159351-69-6	free base	mTOR
S4073	Sodium 4-Aminosalicylate	211.15	6018-19-5	sodium	NF-κB
S7351	JSH-23	240.34	749886-87-1	free base	NF-κB
S7414	Caffeic Acid Phenethyl Ester	284.31	104594-70-9	free base	NF-κB
S2863	ML130 (Nodinitib-1)	287.34	799264-47-4	free base	NOD1
S7399	FLI-06	438.52	313967-18-9	free base	Notch
S1139	ADL5859 HCl	428.95	850173-95-4	hydrochloride	Opioid Receptor
S2085	Trimebutine	387.47	39133-31-8	free base	Opioid Receptor
S2103	Naltrexone HCl	377.86	16676-29-2	hydrochloride	Opioid Receptor
S1097	BTZ043 Racemate	431.39	957217-65-1	Racemate	Others
S2032	Rebamipide	370.79	90098-04-7	free base	Others
S2067	Ozagrel HCl	264.71	78712-43-3	hydrochloride	Others
S2270	Bergenin	328.27	477-90-7	free base	Others
S2790	Istradefylline	384.43	155270-99-8	free base	Others
S2916	ML161	361.23	423735-93-7	free base	Others
S2918	HC-030031	355.39	349085-38-7	free base	Others
S7124	SC144	322.3	895158-95-9	free base	Others
S7270	SRPIN340	349.35	218156-96-8	free base	Others
S7272	4μ8C	204.18	14003-96-4	free base	Others
S7316	STF-118804	461.53	894187-61-2	free base	Others
S7338	AZ191	429.52	N/A	free base	Others
S7342	UNC2250	440.58	1493694-70-4	free base	Others
S1545	SB408124	356.37	288150-92-5	free base	OX Receptor
S1630	Allopurinol	136.11	315-30-0	free base	OX Receptor
S7279	Suvorexant (MK-4305)	450.92	1030377-33-3	free base	OX Receptor
S1984	Ticlopidine HCl	300.25	53885-35-1	hydrochloride	P2 Receptor
S2855	MRS 2578	472.67	711019-86-2	free base	P2 Receptor
S4079	Ticagrelor	522.57	274693-27-5	free base	P2 Receptor
S1076	SB203580	377.43	152121-47-6	free base	p38 MAPK
S1458	VX-745	436.26	209410-46-8	free base	p38 MAPK
S1494	LY2228820	612.74	862507-23-1	mesylate	p38 MAPK
S1195	TAK-700 (Orteronel)	307.35	426219-18-3	free base	P450 (e.g. CYP17)
S1442	Voriconazole	349.31	137234-62-9	free base	P450 (e.g. CYP17)
S2262	Apigenin	270.24	520-36-5	free base	P450 (e.g. CYP17)
S2930	Pifithrin-μ	181.21	64984-31-2	free base	p53
S4900	Tenovin-6	454.63	1011557-82-6	free base	p53
S7149	NSC 319726	234.32	71555-25-4	free base	p53
S4921	MNS (3,4-Methylenedioxy-β-nitrostyrene, MDBN)	193.16	1485-00-3	free base	p97
S7199	DBeQ	340.42	177355-84-9	free base	p97
S7285	NMS-873	520.67	1418013-75-8	free base	p97
S1343	Ginkgolide B	424.4	15291-77-7	free base	PAFR
S7093	IPA-3	350.45	42521-82-4	free base	PAK
S1004	Veliparib (ABT-888)	244.29	912444-00-9	free base	PARP
S1087	Iniparib (BSI-201)	292.03	160003-66-7	free base	PARP
S2178	AG-14361	320.39	328543-09-5	free base	PARP
S7029	AZD2461	395.43	1174043-16-3	free base	PARP
S1430	Rolipram	275.34	61413-54-5	free base	PDE
S1455	Cilomilast	343.42	153259-65-5	free base	PDE
S1512	Tadalafil	389.4	171596-29-5	free base	PDE
S1550	Pimobendan	334.37	74150-27-9	free base	PDE
S1536	CP-673451	417.5	343787-29-1	free base	PDGFR
S2475	Imatinib (STI571)	493.6	152459-95-5	free base	PDGFR
S2730	Crenolanib (CP-868596)	443.54	670220-88-9	free base	PDGFR
S7517	AZD7545	478.87	252017-04-2	free base	PDHK
S1106	OSU-03012 (AR-12)	460.45	742112-33-0	free base	PDK-1
S1275	BX-912	471.35	702674-56-4	free base	PDK-1
S7033	GSK2656157	416.45	1337532-29-2	free base	PERK
S1481	Zosuquidar (LY335979) 3HCl	636.99	167465-36-3	hydrochloride	P-gp
S8028	Tariquidar	646.73	206873-63-4	free base	P-gp
S1110	Varespladib (LY315920)	380.39	172732-68-2	free base	Phospholipase (e.g. PLA)
S2717	CP-91149	399.87	186392-40-5	free base	Phosphorylase
S1065	GDC-0941	513.64	957054-30-7	free base	PI3K
S1352	TG100-115	346.34	677297-51-7	free base	PI3K
S1462	AZD6482	408.45	1173900-33-8	free base	PI3K
S2671	AS-252424	305.28	900515-16-4	free base	PI3K
S2198	SGI-1776 free base	405.42	1025065-69-3	free base	Pim
S8005	SMI-4a	273.23	438190-29-5	free base	Pim
S1582	H 89 2HCl	519.28	130964-39-5	2HCl	PKA
S1055	Enzastaurin (LY317615)	515.61	170364-57-5	free base	PKC
S2791	Sotrastaurin	438.48	425637-18-9	free base	PKC
S2911	Go 6983	442.51	133053-19-7	free base	PKC
S1109	BI 2536	521.66	755038-02-9	free base	PLK
S1362	Rigosertib (ON-01910)	473.47	1225497-78-8	sodium	PLK
S2193	GSK461364	543.6	929095-18-1	free base	PLK
S2601	Gliclazide	323.41	21187-98-4	free base	Potassium Channel
S2825	ML133 HCl	313.82	1222781-70-5	hydrochloride	Potassium Channel
S3151	Gliquidone	527.63	33342-05-1	free base	Potassium Channel
S2871	T0070907	277.66	313516-66-4	free base	PPAR
S2915	GW9662	276.68	22978-25-2	free base	PPAR
S8020	GW0742	471.49	317318-84-6	free base	PPAR
S1013	Bortezomib (PS-341)	384.24	179324-69-7	free base	Proteasome
S1157	CEP-18770 (Delanzomib)	413.28	847499-27-8	free base	Proteasome
S2180	MLN2238	361.03	1072833-77-2	free base	Proteasome
S1359	Losartan Potassium (DuP 753)	462.01	124750-99-8	potassium	RAAS
S1578	Candesartan	440.45	139481-59-7	free base	RAAS
S1657	Enalaprilat Dihydrate	348.4	84680-54-6	dihydrate	RAAS
S1738	Telmisartan	514.62	144701-48-4	free base	RAAS
S2051	Captopril	217.29	62571-86-2	free base	RAAS
S2109	Imidapril HCl	441.91	89396-94-1	free base	RAAS
S7293	ZCL278	584.89	587841-73-4	free base	Rac
S7319	EHop-016	430.55	1380432-32-5	free base	Rac
S8031	NSC 23766	530.96	1177865-17-6	hydrochloride	Rac
S1267	Vemurafenib (PLX4032, RG7204)	489.92	918504-65-1	free base	Raf
S2807	Dabrafenib (GSK2118436)	519.56	1195765-45-7	free base	Raf
S7397	Sorafenib	464.82	284461-73-0	free base	Raf
S1398	Stavudine (d4T)	224.21	3056-17-5	free base	Reverse Transcriptase
S1400	Tenofovir Disoproxil Fumarate	635.51	202138-50-9	fumarate	Reverse Transcriptase
S1401	Tenofovir	287.21	147127-20-6	free base	Reverse Transcriptase
S1459	Thiazovivin	311.36	1226056-71-8	free base	ROCK
S1474	GSK429286A	432.37	864082-47-3	free base	ROCK
S7195	RKI-1447	326.37	1342278-01-6	free base	ROCK
S5002	Fingolimod (FTY720) HCl	343.9	162359-56-0	hydrochloride	S1P Receptor
S7176	SKI II	302.78	312636-16-1	free base	S1P Receptor
S2163	PF-4708671	390.41	1255517-76-0	free base	S6 Kinase
S2843	BI-D1870	391.42	501437-28-1	free base	S6 Kinase
S1548	Dapagliflozin	408.87	461432-26-8	free base	SGLT
S2760	Canagliflozin	444.52	842133-18-0	free base	SGLT
S8022	Empagliflozin (BI 10773)	450.91	864070-44-0	free base	SGLT
S1129	SRT1720	506.02	1001645-58-4	hydrochloride	Sirtuin
S1541	EX 527 (Selisistat)	248.71	49843-98-3	free base	Sirtuin
S2804	Sirtinol	394.47	410536-97-9	free base	Sirtuin
S1391	Oxcarbazepine	252.27	28721-07-5	free base	Sodium Channel
S4016	Ouabain	728.77	630-60-4	free base	Sodium Channel
S4080	Triamterene	253.26	396-01-0	free base	Sodium Channel
S1014	Bosutinib (SKI-606)	530.45	380843-75-4	free base	Src
S2700	KX2-391	431.53	897016-82-9	free base	Src
S7008	PP2	301.77	172889-27-9	free base	Src
S1155	S3I-201	365.36	501919-59-1	free base	STAT
S2285	Cryptotanshinone	296.36	35825-57-1	free base	STAT
S7024	Stattic	211.19	19983-44-9	free base	STAT
S1189	Aprepitant	534.43	170729-80-3	free base	Substance P
S1130	YM155 (Sepantronium Bromide)	443.29	781661-94-7	bromide	Survivin
S2625	Fostamatinib (R788)	580.46	901119-35-5	free base	Syk
S3026	Piceatannol	244.24	10083-24-6	free base	Syk
S8032	PRT062607 (P505-15, BIIB057) HCl	429.91	1370261-97-4	hydrochloride	Syk
S1186	BIBR 1532	331.36	321674-73-1	free base	Telomerase
S1319	Costunolide	232.32	553-21-9	free base	Telomerase
S3035	Daunorubicin HCl	563.98	23541-50-6	hydrochloride	Telomerase
S1067	SB431542	384.39	301836-41-9	free base	TGF-beta/Smad
S2230	LY2157299	369.42	700874-72-2	free base	TGF-beta/Smad
S7223	RepSox	287.32	446859-33-2	free base	TGF-beta/Smad
S1577	Tie2 kinase inhibitor	439.53	948557-43-5	free base	Tie-2
S1029	Lenalidomide (CC-5013)	259.26	191732-72-6	free base	TNF-alpha
S1567	Pomalidomide	273.24	19171-19-8	free base	TNF-alpha
S8037	Necrostatin-1	259.33	4311-88-0	free base	TNF-alpha
S1198	Irinotecan	586.68	97682-44-5	free base	Topoisomerase
S2217	Irinotecan HCl Trihydrate	677.18	136572-09-3	hydrate	Topoisomerase
S4908	SN-38	392.4	86639-52-3	free base	Topoisomerase
S2891	GW441756	275.3	504433-23-2	free base	Trk receptor
S2773	SB705498	429.23	501951-42-4	free base	TRPV
S7115	AMG-517	430.4	659730-32-2	free base	TRPV
S2593	Tolvaptan	448.94	150683-30-0	free base	Vasopressin Receptor
S2920	Mozavaptan	427.54	137975-06-5	free base	Vasopressin Receptor
S1537	DMXAA (Vadimezan)	282.29	117570-53-3	free base	VDA
S1046	Vandetanib (ZD6474)	475.35	443913-73-3	free base	VEGFR
S2221	Apatinib	493.58	811803-05-1	sulfate	VEGFR
S2842	SAR131675	358.39	1433953-83-3	free base	VEGFR
S2897	ZM 306416	333.74	690206-97-4	free base	VEGFR
S1525	MK-1775	500.6	955365-80-7	free base	Wee1
S1180	XAV-939	312.31	284028-89-3	free base	Wnt/beta-catenin
S2662	ICG-001	548.63	780757-88-2	free base	Wnt/beta-catenin
S7037	Wnt-C59 (C59)	379.45	1243243-89-1	free base	Wnt/beta-catenin

## Sheet: ST_2_Summary
Supplementary Data 2. Marker genes from organoid differentiation time course single-cell RNA-seq, as determined by Wilcoxon differential expression testing of cluster versus rest.
Marker genes for organoid timecourse clusters
significance cut-offs: FDR < 0.05, Log2 fold-change > 0.5
stem I	stem II	stem III	early enterocyte	enterocyte	early secretory	goblet	early Paneth	Paneth	enteroendocrine
Nkd1	Cps1	Mki67	Dmbt1	Cyp3a11	Fcgbp	Zg16	Fcgbp	Gm15284	Chgb
Prox1	Clca4	Top2a	Krt19	Cyp2c29	Dll1	Clca3	Spink4	Ang4	Chga
Smoc2	Ncl	Tubb5	Gstm3	Aldob	Rasa4	Fer1l6	Tff3	Gm14851	Cpe
Ifitm3	Ppp1r1b	Smc4	Ces2a	Apoa4	Creb3l1	Capn9	Guca2a	Defa21	Scg2
Lgr5	Rplp1	Cenpe	Fabp1	Cyp2b10	Tff3	Bcas1	Ccl9	Defa22	Neurog3
Hmgcs2	Rps26	Ccna2	Akr1c19	Sis	Agr2	Gm10935	Agr2	Defa24	Ptprn2
Cfi	Rpl32	Kif11	St3gal4	Apoa1	Pdia5	Muc2	Mmp7	Defa17	Aplp1
Ifitm1	Hsp90ab1	Cps1	Phgr1	Fabp1	Rab15	Ramp1	Rnase1	Itln1	Neurod1
Axin2	mt-Rnr1	Tpx2	Lgals4	Prap1	Selm	Rep15	Rnase4	Nupr1	Ghrl
Nav1	Rpl13	Cenpf	Pycard	Gsta1	Txndc5	Bace2	Ang	Lyz1	Map1b
Vim	Rps19	Rrm1	Coro2a	Gstm3	Lgals4	Agr2	Selm	AY761184	Vwa5b2
Tnfrsf19	Gpx2	Smc2	Akr1b8	Aldh1a1	Lgals2	Gm1123	Ern2	Clps	Pla2g2f
Pdgfa	Tkt	Cdca3	Ccl25	Ces2a	Spdef	Fcgbp	Fxyd3	Pnliprp2	Cplx2
Cachd1	Npm1	Ncapd2	Cyp2c66	S100g	Cdc25b	Tff3	Habp2	Defa3	Peg3
Rgmb	Hook1	Cdca8	Mttp	Mttp	Gpx2	Gcnt3	Lyz1	Mmp7	Neb
Rnf43	Gas5	Nucks1	Ces2e	Adh1	Dnajc10	Spink4	5330417C22Rik	Defa26	Gadd45a
Pls3	Rpl14	Ube2c	Gsta4	Cyp2d26	Tpd52	Ccl6	Tmed3	Thbs1	Fev
Tns3	Rps18	Tmpo	Cbr3	Alpi	Clca4	Lypd8	Bhlha15	Gm15315	Ets1
Slc12a2	Rps20	D17H6S56E-5	Cdh17	Gstm1	Rnase4	Atoh1	Fam46c	Guca2a	Pcsk1
Ogt	Mybbp1a	Ckap2l	Gsta1	Fabp2	Golm1	Tpsg1	Clps	Spink4	Cacna1a
Sox4	Rps24	Ranbp1	Tm4sf5	Khk	Ern2	Sytl2	Creb3l1	Atf3	Cnot6l
Gtf2i	Shmt1	Ncl	Lgals2	Apoc2	Galnt7	Galnt12	Qsox1	Acta1	Sct
Utrn	Rps21	Incenp	Gstm1	Dak	Ceacam1	Rab27b	Spdef	Gm15293	Pam
Malat1	Pdgfa	Clca4	Hsd17b2	Cyp4f14	Gm10800	Ano7	Pdia6	Tff3	Syt13
Lgr4	Anp32b	Anp32b	Abcb1a	Cyp2c66		Atp2a3	Rap1gap	Defa-rs1	Trp53i11
Lmo7	Cdca7	Racgap1	Mgat4a	Reg1		Tmed3	Muc2	Habp2	Olfm1
Gpld1	Rps10	Kif20b	Mgst2	Fth1		Klf4	Cd24a	Herpud1	Igfbp2
Soat1	Kcnq1	Kif15	Ugdh	2210404O07Rik		Qsox1	Spint2	Cldn4	Rab3c
Gif	Mcm6	Casc5	Aoc1	Cyp3a13		Ern2	Kit	Tspan1	Hepacam2
Txnip	1500012F01Rik	Plk1	Mt1	Slc5a1		Slc12a8	Pdia5	Sytl2	Miat
Ppap2b	Hmgn1	Lig1	Mt2	Ces2e		Pdia5	Galnt7	Muc2	Cadps
Prom1	Mcm3	Birc5	Ces1f	Cyp3a25		Ccl9	Muc13	Serp1	Insm1
D930015E06Rik	Cluh	Dnmt1	Mgst3	Cyb5		Car8	Gfpt1	Nucb2	Lrp11
Adcy1	Amica1	Dek	Adh1	Papss2		Txndc5	Slc12a8	mmu-mir-6236	St18
Rev3l	Gm10800	Ect2	Rgn	Ephx1		Selm	Sytl2	Lars2	Mtch1
Kcnq1	Sdc4	Ptma	Fzd5	Ace2		Asph	Nucb2	Bhlha15	Prnp
Sp5	Cftr	Uhrf1	Acot1	2010106E10Rik		Calr	Defa17	Qsox1	Rph3al
Cers4	Reg3g	Cdca2	Slc39a5	Adh6a		Lgals2	Txndc5	Gm10104	Nefm
Zfp503		Tuba1b	Cyb5	Scd1		Hepacam2	Calr	Tanc2	Rundc3a
Tead2		Ccdc34	Myo1a	Reg3b		Spdef	Serp1	Rnase1	Fgd2
Sorbs2		Kif23	Ces2g	Maoa		Muc13	Hspa5	Fam46c	Dst
Kif12		Cdk1	Cyp2c55	Gpd1		Ces1c	Pdia3	Egr1	Rfx6
Ttc3		Anln	Ckmt1	Creb3l3		P2rx4	Hdlbp	Dnajc3	Pak3
Robo1		Ncapg	2200002D01Rik	Apob		Pdia6	P4hb	5330417C22Rik	Itpr1
Vwa2		Hook1	Gpx1	Ccl25		Galnt7	Dnajc3	Gm15292	Cacna2d1
Sema3c		Ncaph	Slc26a3	Fmo5		Rap1gap	Ssr4	Lrrc26	Myt1
Cdo1		Bub1b	Cbr1	Cyp2j6		Myof	Tm9sf3	Slc12a8	Scg3
Marcksl1		Kpnb1	Ugt2b34	Fam213a		Fkbp11	Atp2a3	Fos	Nkx2-2
Ldb1		Cbx5	Scd1	Cyp2c55		Pdia3	Os9	Tmed6	Map3k15
Cdk4		2810417H13Rik	Fabp2	Tm4sf20		Golm1	Galnt12	Klf4	Runx1t1
Ets2		Mcm5	S100g	Pigr		Lsr	Fkbp11	Hspa5	Tecpr1
Nedd4		Kif4	Enpep	Oat		Smim14	Tpsg1	Mlph	Resp18
Lamb2		Atad2	Dbi	Pklr		Cldn3	Asph	Chac1	Hk2
Myh9		Tacc3	Cyb5b	4931406C07Rik		Spint2	Defa24	Agr2	Igsf8
Pabpc1		Hmmr	Sult1d1	Ugdh		Mlph	Atoh1	P4hb	Sepp1
Zfp618		Hjurp	Isx	Cyp2c65		Nucb1	Sec61a1	Cd24a	Gpr112
Arhgef26		Ssrp1	Dgat1	Rbp2		Ssr4	H13	Gm15564	Hap1
Irx5		Shmt1	Pigr	Acsl5		Lgals4	Creb3l4	Mia3	Kcnj3
Flna		Ppp1r1b	Gsta3	Ces1f		Liph	Edem2	D10Bwg1379e	Scgn
Cers6		Aspm	Alpi	Gsta4		Tspan1	Herpud1	Muc13	Ddc
Cpn1		Rangap1	Pcsk5	AI747448		Stard10	Rab3d	Krt18	Malat1
Ctnnb1		Tubb4b	Arg2	Slc2a5		Mia3	Ssr3	Eif2ak3	Rimbp2
Ttr		Prc1	Nlrp6	Mt1		Rrbp1	Rab15	Ern2	Tox3
Id3		Pbk	Cyp2c65	Ugt2b34		Smim6	Klf4	Rnase4	Tbc1d9
D4Wsu53e		Mcm6	Ano6	Enpep		Dnajc3	Gcnt3	Smim14	Lect2
Rbms3		Lbr	Lrp1	Guca2b		Tpd52	Tmprss2	Slc1a4	Chd7
Ddx17		Knstrn	Mal2	Clic5		Ssr2	Rrbp1	Ssr3	Camk2b
Itm2b		Lmnb1	Pgd	Areg		Nucb2	Ssr2	Spdef	Marcksl1
Adcy6		Cluh	Atp5b	Akr1c19		Tmprss2	Sec11c	Tram1	Ceacam10
Zmynd8		Topbp1	Otc	Mme		Mcf2l	Krt18	Spcs3	Setbp1
Thra		Cenpa	Plcb3	Akp3		Hspa5	Hsp90b1	Pycr1	Nisch
Npc2		Kif20a	Ugt2b5	Mgst2		Wars	Hgfac	Rab3d	Hmgn3
Sorcs2		Anp32e	Npc1l1	Mgam		Rpn1	Smim14	Tspan13	Gfra3
Ptprf		Tcof1	Klf5	Mep1b		Nupr1	Tanc2	Galnt6	Phldb2
Tmc4		Nusap1	Bpnt1	Arg2		Galnt6	Hyou1	Atp2a3	Rap1gap2
Sfrs18		Arl6ip1	Aldoa	Retsat		Manf	Tram1	Asph	Maged1
Lphn2		Oxct1	Rbp2	Krt20		Clmn	Pdia4	Rrbp1	Prkar1a
Rbm5		Hnrnpab	Abcc3	Ugt2b5		Os9	Mlph	Ssr4	Kcnb2
Mex3a		Mcm7	Ugt1a7c	Gm766		Dnajc10	Itln1	Hdlbp	Nudt4
Peg3		Rrm2	Rplp1	Aoc1		Krt18	Slc38a10	Fkbp11	Cd177
Dsp		Sae1	Chchd10	Sepp1		Fxyd3	Manf	Rap1gap	Slc18a1
Cdk6		Rad21	Mdh2	Cryl1		Ddost	Cd63	Selm	Stxbp5l
Pkm		Usp1	Cds1	Cyb5r3		H13	Tpd52	Cdhr5	Stxbp1
Chd6		Mcm3	Acaa2	Ckmt1		Tm9sf3	St3gal1	Ccl9	Nfasc
Irf2bp2		Serbp1	Aadac	Mogat2		Ttc39a	Slc1a4	Hyou1	Tpm4
Fam13a		Pa2g4	Ccnd2	Cideb		Slc26a2	Tmco3	Cyp2e1	Mical2
Dtx4		Ipo5	Bche	Ggt1		Sec11c	Hid1	Fosb	KCTD12
Psap		Ckap5	Ppp1r14d	Exoc3l4		Lman1	Rpn1	Pla2g1b	Dopey2
Aplp2		Gpx2	Uqcr11	Tm4sf5		Creb3l1	Fgfrl1	Klf6	Phip
Atrx		Cdc20	Serpinb1a	43892		Tmbim4	Slc1a5	Btg2	Rbp4
Igfbp4		Dut	Uqcrq	Fbp2		Cd24a	Lman1	Ppp1r15a	Nbea
Tcf12		Hist1h1b	Serpinb6a	Hsd17b11		Stx17	Spcs3		Pkdcc
Zfp266		Npm1	Akr1c13	Slc11a2		Fos	Golgb1		Bex2
Pbx1		Ybx1	Hadha	Ugt2a3		Fam174b	Ddost		Prox1
Plekhg3		Ybx3	Ckb	Reg3a		Scin	Tspan13		Pcsk1n
Sdc4		Nasp	Idh1	Bche		Sel1l3	Ppib		Tuba1a
Ehf		Ckb	Tkt	Dbi		Tram1	Tmed6		Rev3l
Tia1		Melk	Ugt1a1	Mgst1		Herpud1	Cbfa2t3		Marcks
Mpp3		Mybbp1a	Hkdc1	Tm6sf2		Spcs3	P2rx4		Acly
Zfp292		Hells	Txn1	Gna11		Lrrc26	Arfgap3		Epb4.2
Cyr61		Hspd1	Cluh	H2-Q2		Gmds	Wars		Bace1
Prrc2b		Tyms	Cyp2j6	Galm		Tspan13	Mcf2l		Phf16
Klhl24		C330027C09Rik	Hsd17b11	Ano6		Rnf39	Edem1		Gm609
Echdc2		Set	Prpsap1	Reep6		Rasef	Galnt6		Map4k4
Ddx58		Hspa9	Hsd17b13	Acox1		Pdia4	Dll4		Neto2
Grn		Nhp2	Lypd8	Ephx2		Vimp	Sdf2l1		Ids
9330162012Rik		Smc1a	Cpt1a	Mt2		Cpd	Vimp		Pcdhga9
Itpr2		Ndc1	Anxa13	Cyp4v3		Cd63	Dnajc10		Pde1c
Jarid2		Tkt	Aldh9a1	Akr1b7		Gfpt1	Uba5		Celf3
Ifitm2		Nop58	Sema4g	Slc2a2		Edem1	D630039A03Rik		Sbk1
Lrig1		C1qbp	Mgst1	St3gal4		Rab3d	Trabd		Jhdm1d
Mfge8		Cit	Atpif1	Gpi1		Ppib	Reg4		Pnmal2
Hdac11		Whsc1	Nomo1	Sult1b1		Cd9	Mia3		Pax4
Gaa		Pcsk9	Vdr	Lct		Rab15	Sec24d		Tmed8
Bex1		Phb2	Ppp1r1b	Hadh		C1galt1c1	Nktr		Sez6l2
Ago1		Banf1	2010001M06Rik	Idh1		Specc1l	Ergic1		Scg5
Pld3		Fgfbp1	Gna11	Sult1d1		Gde1	Dap		Neurod2
Rec8		Srsf1	Gsr	Npc1l1		Tmem123	Ly6e		Ina
Lpp		Spag5	Hnf4g	Btnl1		Rpn2	Creld2		Fam183b
Mecom		Arhgap11a	Elovl6	2200002D01Rik		Lss	Neat1		Gnao1
Clu		Mcm10	Mvp	Itfg3		Aacs			Gnai1
Man2b1		Hmgb2	Acadvl	Slc40a1		Degs2			Scn3a
Sox9		Tcp1	Ldha	Cyb5b		Jund			Tpst2
Clca4		Ccnb2	Etfb	Slc39a5		Myo5c			Cdkn1c
Phlda1		Nup133	Anxa2	Abcc2		B4galnt2			Arhgef2
Zfp703		Ezh2	Nfe2l2	Cndp2		Edem2			Rims2
Tbx3		Dctpp1	Itfg3	Cbr1		Spcs2			Dennd2a
Anpep		Add3	Cd38	Eps8l3		Guca2a			Tmem86a
Lbh		Dlgap5	Tmem54	Cgref1		Slc38a10			Pax6
Hspa4l		Vars	Ahcyl2	Pgrmc1		Ly6e			Anxa6
Krt23		Ncapg2	Ifi27l2b	Abcg5		Dll4			Bambi
		Clspn	Net1	Gstm4		5330417C22Rik			Disp2
		Uqcr10	Hadh	Ndrg1		Lgals9			Dbn1
		Foxm1	Hnf4a	Chp2		Ldlr			Kcnh6
		Nap1l1	Cox7b	G6pc		Ostc			2510009E07Rik
		Ddx21	Rpl13	Mpp1		Slc39a11			Cdh2
		Tomm40	Mtch2	Acaa2		Sc4mol			Rcor2
		Acat1	Por	Cdhr2		Tspan8			Cep170
		Apex1	Lad1	Gsto1		Tmco3			Gdf11
		Ckap2	Cox6b1	Entpd5		Impad1			Unc13a
		Hnrnpa2b1	Egln3	Plac8		Sdf2l1			Tubb3
		Dkc1	Uqcr10	Atp1b1		Cmpk1			Gng4
		Supt16	Fam162a	Slc9a3r1		Nans			Ctsf
		Pcna	Eps8l3	Sar1b		Atf3			Gramd1a
		Naa50	Reep6	Bco2		Plk2			Cacna1h
		Spc24	Cox6c	Cdr2		Hmgcs1			Mdm1
		Mrpl12	Slc35g1	Abcg8		Acta1			Fbxl16
		Cftr	Acadl	Cda					Kif1a
		Hnrnpu	Hbegf	Ldha					D630036G22Rik
		Park7	Sdhb	Dhrs1					Pim2
		Rpa1	Ccdc88c	Abcb1a					Rtn2
		Dbf4	Cldn2	Mdh2					Syp
		Myb	Ech1	Srxn1					Pnmal1
		Hirip3	Abcc2	Spink3					Snap25
		Aurka	Myo1d	Mtch2					Fat4
		Esco2	Pfkp	Me1					Ret
		Chaf1a	Pank3	Arl4a					Gck
		Mcm4	Ndrg1	Dgat1					6430573F11Rik
		Rfc5		Rdh7					Dner
		2700094K13Rik		Pbld2					Gadd45g
		Psat1		Acp5					Ngfrap1
		Tomm70a		Lpcat3					Wdr6
		Mcm2		Gsta3					Pbx1
		Ppm1g		Fbln1					Trim35
		Nudc		Dgat2					Ephb3
		Bzw2		Hsd17b4					Tm4sf4
		Snx5		Hnf4g					Itm2c
		Cyc1		Cat					Gch1
		Rbbp7		Anxa2					Gse1
		Rplp1		Por					Fgd6
		Gart		Bpnt1					Hoxb8
		Prmt5		Ehhadh					Chd4
		Rpl13		Sord					Msx1
		Timm50		Anpep					Rogdi
		Nup85		Ms4a10					Rfx3
		Eftud2		Myo1a					Kdm1a
		Espl1		Acadl					Akap9
		Fads1		Slc35g1					Tle1
		Noc2l		Acaa1b					Gnptg
		Brca2		B2m					Wnt3
		Cct6a		Hsd17b13					Ldb1
		Fen1		Scin					Kmt2a
		Sgol1		Slc6a19					Phc2
		Prim1		Xdh					Atp6v1b2
		Gmnn		Mdh1					Gnai2
		E2f8		Sec23a					Krt7
		Nek2		Cbr3					Tmem176b
		Dnajc9		Txn1					D19Ertd737e
		Mthfd1		Pcsk5					Mast2
		Dtymk		Pls1					Tshz1
		Hnf4a		Coro2a					Dnmt3a
		Rpl14		Cldn15					Slc25a4
		Aqp4		Hdhd3					Phf21b
		Bub1		Dusp5					Serpinb1a
		Rps2		Tmem236					Amotl2
		Spc25		Gpt					Cck
		Pole		Tmbim6					Cmip
		Kif22		Rnd2					Ddx6
		Iqgap3		Nqo1					Fryl
		Asf1b		Atp2b1					Mycbp2
		Rps26		Slc25a45					Rap1b
		Mis18bp1		Crip1					Kif12
		Mbnl1		Vdr					Cxxc5
		Cep55		Slc26a6					E330009J07Rik
		Kcnq1		Abcc3					Abcc4
		Cct2		2010002M12Rik					Neo1
		Fkbp4		Ces2c					Abca7
		Rpl8		2010003K11Rik					Atxn10
		Atp5b		Cdh17					Slc36a1
		Cotl1		Cdhr5					Hspa4l
		Nsun2		H2-Q10					Trp53bp1
		Nop56		Ifi30					Gdi1
		Lyar		Slc6a20a					Rbfox2
		Hspa4		Slc27a2					Cst3
		Lsm4		Hkdc1					Tbc1d8
		Fus		Ugt1a1					Txnip
		Shmt2		Slc26a3					Dach1
		Srsf2		Slc3a1					Mlxipl
		Lonp1		H2-T3					Sox4
		Nfib		Lrrc19					Rnf32
		Nolc1		Crot					Sptan1
		H1f0		Ank					Rasd1
		Hmgn1		Plk3					5330417C22Rik
		Hist1h1e		Phyh					Ssh2
		Gsr		Lpgat1					Smpd3
		Tagln2		Slc20a1					Btg1
		Atp5k		Atp1a1					Dpysl2
		Rsl1d1		Akr1c13					Camk2n1
		Stip1		Slc27a4					Cyp4b1
		Uqcrq		Mgst3					Ptov1
		Plcb3		Gda					Myo1e
		Reg3g		Gls					Ccnl2
		Picalm		Cds1					Gng12
				Atp5g3					Cbfa2t3
				Lgals3					Fxyd3
				Lgals4					Msi2
				Adipor2					Ttc3
				Fam213b					Cbfa2t2
				Ak2					Zmynd11
				Abcd3					Hes6
				Slc30a10					Cd81
				Mgat4a					Dpp4
				Iqgap2					Zcchc11
				Slc46a1					Lcorl
				Gm8909					Vezf1
				Slc37a4					Aim1
				Apoc3					Fam135a
				Slc13a1					Dip2b
				Naprt1					Chn2
				Sod1					Mpzl1
				Vil1					Hopx
				Ucp2					Tspan12
				Neurl3					Smad1
				Gramd3					Chd3
				Ppa1					Cyth2
				Gclm					Golim4
				Slc7a9					Parm1
				Prpsap1					Slc43a2
				2010001M06Rik					Smarcd2
				Ctsb					Htatsf1
				Cldn23					Ubl3
				Akr1c14					Mtss1
				Kcnk5					Ankib1
				Treh					Ncald
				Prdx1					Rgcc
				Tmem205					Rhob
				Fahd1					Ttr
				Elovl6					Lgals3bp
				Pgd					Cdkn1a
				Cyp2c68
				Gm10768
				Leap2
				Agpat2
				Ppp1r14d
				Isx
				Prdx5
				Myo5b
				Zfp36
				Hbegf
				Sdhd
				Clec2h
				Serpinb6a
				Slc25a25
				Ier5
				Gipc2
				Krt19
				Gng12
				Acad11
				Rragd
				Otc
				mt-Nd2
				Lypd8
				Gss
				Faah
				Slc25a15
				Osgin1
				Sdhb
				Ctsz
				Cdkn2b
				H2-K1
				Alas1
				Lipa
				Crat
				Slc37a2
				Ech1
				Chchd10
				Tmem54
				Aldh2
				Oit1
				Ckb
				Gde1
				Lad1
				Akr1b8
				Tcn2
				Efna1
				Cobl
				Stk17b
				Cldn3
				Msra
				Naip1
				Pank3
				Ces1d
				Mvp
				Slc16a10
				Aco2
				mt-Nd1
				Pepd
				Vat1
				Phgr1
				Calml4
				Aprt
				Slc39a14
				Myh14
				Igsf23
				Entpd7
				Abhd6
				Cystm1
				Espn
				A1cf
				Itpk1
				Ogdh
				Pard6b
				Acadvl
				Cth
				Aldh1a7
				Dstn
				Pnrc1
				Ugt1a7c
				Gstm6
				Txndc17
				Pgm2
				Decr1
				Mall
				Gpd2
				Trim31
				Sfn
				2210407C18Rik
				Ms4a8a
				Esrra
				Cyp2d34
				Sqstm1
				Uqcrfs1
				Acbd4
				Dhrs11
				Ahcyl2
				Ptgr1
				Misp
				Edf1
				Pfkp
				Nfe2l2
				Hadha
				Btnl2
				Asah2
				Nlrp6
				Egln3
				Prdx6
				Muc3
				Ace
				Aldh3a2
				Aadac
				C77080
				Pxmp4
				Heph
				Ankrd9
				Emp1
				Tfg
				Aldoc
				Fzd5
				Plin3
				Dpyd
				Cox7b
				Car9
				Abcg2
				Prlr
				Rnf186
				Mocs2
				Ppara
				Sdha
				Pla2g12b
				Rab30
				Rhoc
				Cyp2d10
				Gpr128
				Slc25a1
				Dhrs4
				Tob1
				Net1
				Pmaip1
				Nr1i3
				Prkg2
				Cox6a1
				Plekhb2
				Mylk
				Glod5
				Anks4b
				Tmem45b
				Hagh
				Fuca1
				Cdkn1a
				Tmem120a
				Cd302
				Cpt1a
				Ociad2
				Serpinb1a
				Sdhc
				Smdt1
				Ifi35
				Slc26a2
				Rab6a
				Slc30a1
				Uqcrc1
				Clec2e
				Hsd17b2
				Shpk
				Rnf103
				Synj2bp
				Mep1a
				Ppap2a
				Cox5a
				Cox4i1
				Adtrp
				Tgoln1
				Slc16a6
				Ifi27l2b

## Sheet: ST_2_stem I
DE results ranked by Log2 fold-change for: stem I
significance cut-offs: FDR < 0.05, Log2 fold-change > 0.5
gene symbol	avg Log2 FC	frac.exp in cluster	frac.exp not in cluster	FDR
Nkd1	1.44361	0.816	0.259	0
Prox1	1.36986	0.747	0.263	0
Smoc2	1.3118	0.967	0.678	0
Ifitm3	1.2718	0.809	0.343	0
Lgr5	1.21087	0.791	0.298	0
Hmgcs2	1.20008	0.858	0.417	0
Cfi	1.17824	0.748	0.28	0
Ifitm1	1.11022	0.487	0.093	0
Axin2	1.07669	0.898	0.477	0
Nav1	1.02758	0.767	0.304	0
Vim	1.00257	0.322	0.058	0
Tnfrsf19	0.992272	0.559	0.116	0
Pdgfa	0.979776	0.877	0.617	0
Cachd1	0.978105	0.616	0.172	0
Rgmb	0.96879	0.676	0.254	0
Rnf43	0.954368	0.771	0.371	0
Pls3	0.930985	0.535	0.109	0
Tns3	0.91624	0.741	0.377	0
Slc12a2	0.905062	0.943	0.754	0
Ogt	0.899603	0.766	0.378	0
Sox4	0.89716	0.957	0.597	0
Gtf2i	0.890161	0.872	0.55	0
Utrn	0.871121	0.911	0.647	0
Malat1	0.861944	0.999	0.966	0
Lgr4	0.835074	0.832	0.579	0
Lmo7	0.817732	0.852	0.599	0
Gpld1	0.817185	0.651	0.281	0
Soat1	0.815398	0.805	0.498	0
Gif	0.814706	0.226	0.02	0
Txnip	0.771415	0.93	0.764	0
Ppap2b	0.770297	0.416	0.099	0
Prom1	0.769974	0.848	0.63	0
D930015E06Rik	0.762893	0.616	0.259	0
Adcy1	0.76175	0.48	0.139	0
Rev3l	0.761427	0.683	0.361	0
Kcnq1	0.745979	0.684	0.337	0
Sp5	0.74249	0.508	0.182	0
Cers4	0.74158	0.642	0.332	0
Zfp503	0.73834	0.579	0.247	0
Tead2	0.736544	0.573	0.195	0
Sorbs2	0.730839	0.521	0.196	0
Kif12	0.720508	0.494	0.152	0
Ttc3	0.712384	0.765	0.464	0
Robo1	0.700718	0.364	0.066	0
Vwa2	0.69686	0.344	0.043	0
Sema3c	0.695225	0.392	0.089	0
Cdo1	0.681102	0.485	0.156	0
Marcksl1	0.664291	0.696	0.298	0
Ldb1	0.657196	0.719	0.391	0
Cdk4	0.61085	0.885	0.67	0
Ets2	0.609631	0.936	0.773	0
Nedd4	0.599188	0.975	0.875	0
Lamb2	0.587399	0.337	0.073	0
Myh9	0.581655	0.956	0.866	0
Pabpc1	0.51749	0.987	0.965	0
Zfp618	0.512128	0.296	0.063	0
Arhgef26	0.709663	0.751	0.462	1.88841e-303
Irx5	0.643333	0.391	0.116	3.79966e-302
Flna	0.718841	0.519	0.2	3.16404e-300
Cers6	0.585566	0.869	0.703	2.43147e-277
Cpn1	0.668399	0.45	0.165	5.39754e-274
Ctnnb1	0.560146	0.904	0.772	2.53981e-273
Ttr	0.851904	0.433	0.154	7.31797e-270
Id3	0.815923	0.364	0.113	7.05744e-268
D4Wsu53e	0.610624	0.816	0.593	2.74066e-263
Rbms3	0.528544	0.374	0.114	3.59e-260
Ddx17	0.569047	0.813	0.596	4.10586e-256
Itm2b	0.642612	0.896	0.753	1.7767e-253
Adcy6	0.630475	0.753	0.509	2.99443e-245
Zmynd8	0.645532	0.668	0.387	4.55147e-244
Thra	0.632537	0.629	0.354	1.55797e-241
Npc2	0.53483	0.875	0.726	2.87989e-237
Sorcs2	0.549347	0.432	0.163	1.79473e-236
Ptprf	0.569021	0.828	0.629	4.66729e-234
Tmc4	0.596963	0.751	0.514	4.41314e-232
Sfrs18	0.592419	0.69	0.426	9.20893e-227
Lphn2	0.615272	0.495	0.222	8.38847e-226
Rbm5	0.573682	0.699	0.439	5.25604e-225
Mex3a	0.504515	0.419	0.155	8.38819e-225
Peg3	0.644518	0.549	0.251	1.00239e-220
Dsp	0.511506	0.888	0.773	1.64055e-219
Cdk6	0.558077	0.465	0.203	8.67657e-215
Pkm	0.514564	0.952	0.809	2.16435e-214
Chd6	0.599141	0.599	0.321	2.32645e-214
Irf2bp2	0.566297	0.754	0.534	2.32378e-213
Fam13a	0.695047	0.566	0.312	7.26392e-211
Dtx4	0.558452	0.471	0.211	1.95501e-208
Psap	0.622483	0.788	0.599	4.43485e-207
Aplp2	0.561779	0.832	0.66	4.13792e-205
Atrx	0.511203	0.811	0.606	8.04412e-201
Igfbp4	0.583532	0.411	0.162	1.66768e-200
Tcf12	0.600062	0.661	0.413	9.98435e-199
Zfp266	0.558635	0.591	0.33	5.03319e-197
Pbx1	0.52216	0.473	0.213	2.3955e-196
Plekhg3	0.607482	0.556	0.3	2.13681e-194
Sdc4	0.556463	0.64	0.382	2.72777e-193
Ehf	0.592714	0.717	0.475	2.4869e-192
Tia1	0.537719	0.522	0.261	1.52558e-191
Mpp3	0.535997	0.388	0.155	6.12878e-191
Zfp292	0.553402	0.698	0.475	1.76746e-189
Cyr61	0.920031	0.457	0.212	1.8396e-189
Prrc2b	0.544902	0.687	0.444	1.13139e-188
Klhl24	0.508203	0.409	0.173	3.32177e-184
Echdc2	0.571037	0.472	0.233	1.61677e-183
Ddx58	0.536198	0.323	0.116	3.76824e-183
Grn	0.643472	0.654	0.44	4.06458e-183
9330162012Rik	0.507514	0.43	0.19	1.918e-182
Itpr2	0.557706	0.389	0.161	2.06756e-179
Jarid2	0.571253	0.542	0.3	2.19582e-177
Ifitm2	0.523999	0.42	0.19	2.87204e-171
Lrig1	0.536084	0.688	0.48	9.2886e-171
Mfge8	0.559496	0.73	0.51	2.42354e-166
Hdac11	0.544086	0.627	0.409	4.49083e-163
Gaa	0.582492	0.504	0.275	1.83419e-161
Bex1	0.579094	0.448	0.218	9.53402e-160
Ago1	0.531796	0.576	0.347	1.59227e-158
Pld3	0.608513	0.529	0.301	8.94074e-158
Rec8	0.699933	0.428	0.215	3.90193e-156
Lpp	0.503627	0.713	0.537	9.39408e-153
Mecom	0.523041	0.513	0.29	2.77584e-148
Clu	1.35035	0.22	0.069	7.13807e-145
Man2b1	0.534876	0.706	0.536	7.94235e-144
Sox9	0.528467	0.661	0.451	1.20232e-141
Clca4	0.514727	0.623	0.347	1.58671e-137
Phlda1	0.511797	0.719	0.549	9.83225e-123
Zfp703	0.514058	0.512	0.323	5.42499e-121
Tbx3	0.504223	0.47	0.275	3.26248e-120
Anpep	0.983247	0.557	0.354	3.99802e-120
Lbh	0.505591	0.382	0.193	6.30016e-114
Hspa4l	0.531088	0.435	0.244	2.40778e-113
Krt23	0.520222	0.391	0.225	6.66149e-87

## Sheet: ST_2_stem II
DE results ranked by Log2 fold-change for: stem II
significance cut-offs: FDR < 0.05, Log2 fold-change > 0.5
gene symbol	avg Log2 FC	frac.exp in cluster	frac.exp not in cluster	FDR
Cps1	1.0666	0.888	0.43	0
Clca4	0.946399	0.782	0.33	0
Ncl	0.784061	0.963	0.83	0
Ppp1r1b	0.781344	0.782	0.449	0
Rplp1	0.678129	0.959	0.838	0
Rps26	0.622965	0.94	0.801	0
Rpl32	0.574185	0.941	0.808	0
Hsp90ab1	0.564546	0.997	0.986	0
mt-Rnr1	0.50451	1	1	0
Rpl13	0.632659	0.859	0.674	1.15494e-274
Rps19	0.616397	0.858	0.66	6.1764e-266
Gpx2	0.591264	0.864	0.711	2.39385e-222
Tkt	0.545393	0.85	0.688	5.33477e-218
Npm1	0.621658	0.742	0.522	8.7551e-216
Hook1	0.548469	0.844	0.694	1.02565e-211
Gas5	0.559457	0.839	0.671	6.99083e-210
Rpl14	0.52606	0.844	0.695	1.09887e-206
Rps18	0.534218	0.851	0.688	3.45166e-205
Rps20	0.51918	0.863	0.727	2.85059e-200
Mybbp1a	0.574782	0.778	0.591	4.10615e-200
Rps24	0.519902	0.863	0.737	2.04055e-191
Shmt1	0.568712	0.425	0.176	1.11042e-190
Rps21	0.553531	0.793	0.619	5.09526e-190
Pdgfa	0.626381	0.792	0.63	2.00382e-180
Anp32b	0.557383	0.694	0.466	2.36752e-179
Cdca7	0.573764	0.474	0.239	6.54967e-163
Rps10	0.518708	0.756	0.592	3.57918e-160
Kcnq1	0.511542	0.601	0.351	7.9257e-155
Mcm6	0.560402	0.398	0.178	7.21154e-153
1500012F01Rik	0.56927	0.684	0.51	1.57762e-145
Hmgn1	0.5122	0.729	0.551	1.02149e-141
Mcm3	0.518772	0.318	0.126	2.17245e-139
Cluh	0.500569	0.712	0.541	7.56893e-139
Amica1	0.531641	0.452	0.237	1.44766e-137
Gm10800	0.980532	0.238	0.081	1.99096e-131
Sdc4	0.505186	0.591	0.391	1.53996e-129
Cftr	0.518856	0.463	0.252	7.99839e-129
Reg3g	0.564749	0.341	0.159	8.4533e-105

## Sheet: ST_2_stem III
DE results ranked by Log2 fold-change for: stem III
significance cut-offs: FDR < 0.05, Log2 fold-change > 0.5
gene symbol	avg Log2 FC	frac.exp in cluster	frac.exp not in cluster	FDR
Mki67	2.40045	0.997	0.184	0
Top2a	1.7544	0.906	0.105	0
Tubb5	1.47734	0.997	0.568	0
Smc4	1.30437	0.856	0.143	0
Cenpe	1.22823	0.709	0.055	0
Ccna2	1.22144	0.766	0.044	0
Kif11	1.18181	0.706	0.036	0
Cps1	1.16834	0.929	0.418	0
Tpx2	1.14416	0.672	0.036	0
Cenpf	1.12659	0.627	0.042	0
Rrm1	1.09034	0.762	0.134	0
Smc2	1.08521	0.717	0.078	0
Cdca3	1.07965	0.694	0.057	0
Ncapd2	1.07607	0.718	0.093	0
Cdca8	1.07067	0.711	0.063	0
Nucks1	1.06135	0.914	0.402	0
Ube2c	1.02459	0.603	0.041	0
Tmpo	1.02326	0.888	0.35	0
D17H6S56E-5	1.01239	0.893	0.292	0
Ckap2l	0.978426	0.594	0.025	0
Ranbp1	0.978099	0.916	0.445	0
Ncl	0.978044	0.995	0.823	0
Incenp	0.96451	0.642	0.063	0
Clca4	0.963382	0.871	0.312	0
Anp32b	0.955726	0.896	0.435	0
Racgap1	0.95461	0.601	0.033	0
Kif20b	0.951417	0.625	0.049	0
Kif15	0.944608	0.581	0.033	0
Casc5	0.939349	0.606	0.028	0
Plk1	0.93683	0.595	0.038	0
Lig1	0.921639	0.64	0.124	0
Birc5	0.920313	0.615	0.037	0
Dnmt1	0.89479	0.712	0.204	0
Dek	0.893926	0.805	0.293	0
Ect2	0.891844	0.577	0.046	0
Ptma	0.888905	0.877	0.401	0
Uhrf1	0.874373	0.564	0.079	0
Cdca2	0.864029	0.53	0.024	0
Tuba1b	0.852531	0.632	0.094	0
Ccdc34	0.850646	0.826	0.306	0
Kif23	0.836874	0.522	0.03	0
Cdk1	0.833043	0.546	0.031	0
Anln	0.830706	0.519	0.031	0
Ncapg	0.827161	0.551	0.027	0
Hook1	0.82522	0.968	0.675	0
Ncaph	0.818349	0.567	0.055	0
Bub1b	0.817106	0.54	0.035	0
Kpnb1	0.816507	0.933	0.604	0
Cbx5	0.810976	0.829	0.36	0
2810417H13Rik	0.810079	0.524	0.029	0
Mcm5	0.809144	0.585	0.084	0
Kif4	0.802445	0.521	0.024	0
Atad2	0.801407	0.541	0.07	0
Tacc3	0.796378	0.548	0.045	0
Hmmr	0.795745	0.488	0.021	0
Hjurp	0.79351	0.856	0.426	0
Ssrp1	0.789906	0.875	0.442	0
Shmt1	0.789597	0.672	0.138	0
Ppp1r1b	0.787348	0.893	0.429	0
Aspm	0.785008	0.458	0.019	0
Rangap1	0.782449	0.825	0.387	0
Tubb4b	0.775283	0.801	0.354	0
Prc1	0.775059	0.486	0.024	0
Pbk	0.767215	0.496	0.018	0
Mcm6	0.759673	0.601	0.148	0
Lbr	0.758199	0.727	0.243	0
Knstrn	0.754278	0.523	0.053	0
Lmnb1	0.753911	0.663	0.142	0
Cluh	0.749149	0.868	0.517	0
Topbp1	0.747827	0.653	0.173	0
Cenpa	0.74747	0.476	0.04	0
Kif20a	0.745488	0.486	0.03	0
Anp32e	0.743716	0.764	0.291	0
Tcof1	0.739417	0.723	0.24	0
Nusap1	0.737061	0.461	0.016	0
Arl6ip1	0.73705	0.731	0.393	0
Oxct1	0.736268	0.698	0.236	0
Hnrnpab	0.735667	0.993	0.846	0
Mcm7	0.734943	0.625	0.148	0
Rrm2	0.733366	0.467	0.043	0
Sae1	0.731958	0.769	0.302	0
Rad21	0.729643	0.889	0.523	0
Usp1	0.713759	0.642	0.165	0
Mcm3	0.708523	0.536	0.093	0
Serbp1	0.708379	0.986	0.82	0
Pa2g4	0.707627	0.888	0.55	0
Ipo5	0.706444	0.791	0.344	0
Ckap5	0.705549	0.656	0.228	0
Gpx2	0.704188	0.955	0.697	0
Cdc20	0.696823	0.426	0.029	0
Dut	0.692839	0.569	0.124	0
Hist1h1b	0.692443	0.42	0.025	0
Npm1	0.692313	0.882	0.5	0
Ybx1	0.685941	0.986	0.83	0
Ybx3	0.685541	0.958	0.721	0
Nasp	0.682657	0.656	0.187	0
Ckb	0.680477	0.784	0.356	0
Melk	0.678344	0.457	0.023	0
Mybbp1a	0.675943	0.909	0.571	0
Hells	0.673747	0.479	0.073	0
Hspd1	0.660472	0.747	0.35	0
Tyms	0.660456	0.529	0.097	0
C330027C09Rik	0.660175	0.482	0.049	0
Set	0.659586	0.817	0.425	0
Hspa9	0.658697	0.962	0.733	0
Nhp2	0.650615	0.738	0.308	0
Smc1a	0.643495	0.79	0.383	0
Ndc1	0.642257	0.513	0.078	0
Tkt	0.641661	0.951	0.671	0
Nop58	0.639381	0.82	0.479	0
C1qbp	0.638434	0.736	0.312	0
Cit	0.638312	0.422	0.036	0
Whsc1	0.63642	0.721	0.311	0
Pcsk9	0.635738	0.731	0.333	0
Phb2	0.627901	0.881	0.548	0
Banf1	0.62633	0.759	0.36	0
Fgfbp1	0.624927	0.513	0.098	0
Srsf1	0.624593	0.755	0.355	0
Spag5	0.623852	0.431	0.037	0
Arhgap11a	0.623443	0.505	0.092	0
Mcm10	0.622613	0.462	0.049	0
Hmgb2	0.61921	0.483	0.068	0
Tcp1	0.61641	0.947	0.677	0
Ccnb2	0.615854	0.424	0.035	0
Nup133	0.615416	0.524	0.102	0
Ezh2	0.614508	0.677	0.258	0
Dctpp1	0.611334	0.644	0.223	0
Add3	0.610997	0.835	0.458	0
Dlgap5	0.607571	0.412	0.023	0
Vars	0.604902	0.868	0.504	0
Ncapg2	0.601755	0.419	0.047	0
Clspn	0.598883	0.375	0.024	0
Uqcr10	0.597353	0.854	0.532	0
Foxm1	0.597253	0.41	0.021	0
Nap1l1	0.595926	0.665	0.232	0
Ddx21	0.594869	0.864	0.591	0
Tomm40	0.593046	0.72	0.337	0
Acat1	0.590581	0.682	0.277	0
Apex1	0.590398	0.663	0.243	0
Ckap2	0.590362	0.396	0.031	0
Hnrnpa2b1	0.590009	0.984	0.842	0
Dkc1	0.589767	0.628	0.222	0
Supt16	0.588794	0.789	0.416	0
Pcna	0.586066	0.553	0.217	0
Naa50	0.586063	0.757	0.409	0
Spc24	0.583766	0.42	0.029	0
Mrpl12	0.582688	0.674	0.297	0
Cftr	0.581294	0.624	0.227	0
Hnrnpu	0.581209	0.98	0.84	0
Park7	0.580371	0.912	0.625	0
Rpa1	0.579192	0.503	0.131	0
Dbf4	0.578082	0.473	0.08	0
Myb	0.576607	0.607	0.18	0
Hirip3	0.576535	0.461	0.073	0
Aurka	0.576171	0.372	0.017	0
Esco2	0.575319	0.366	0.011	0
Chaf1a	0.573497	0.445	0.064	0
Mcm4	0.571114	0.464	0.11	0
Rfc5	0.57028	0.485	0.087	0
2700094K13Rik	0.56972	0.525	0.114	0
Psat1	0.567076	0.589	0.207	0
Tomm70a	0.566993	0.834	0.504	0
Mcm2	0.566096	0.545	0.187	0
Ppm1g	0.565547	0.765	0.395	0
Nudc	0.565292	0.646	0.251	0
Bzw2	0.564573	0.804	0.426	0
Snx5	0.562826	0.812	0.477	0
Cyc1	0.561609	0.834	0.491	0
Rbbp7	0.559509	0.726	0.352	0
Rplp1	0.558793	0.982	0.833	0
Gart	0.558414	0.658	0.273	0
Prmt5	0.557993	0.719	0.326	0
Rpl13	0.556888	0.927	0.663	0
Timm50	0.556368	0.622	0.253	0
Nup85	0.555217	0.52	0.125	0
Eftud2	0.554864	0.684	0.297	0
Espl1	0.553339	0.349	0.012	0
Fads1	0.552858	0.78	0.401	0
Noc2l	0.551533	0.696	0.318	0
Brca2	0.547806	0.438	0.063	0
Cct6a	0.544567	0.778	0.415	0
Fen1	0.543683	0.487	0.13	0
Sgol1	0.543632	0.381	0.02	0
Prim1	0.54337	0.442	0.07	0
Gmnn	0.541491	0.454	0.093	0
E2f8	0.541426	0.367	0.027	0
Nek2	0.541422	0.369	0.021	0
Dnajc9	0.539231	0.465	0.096	0
Mthfd1	0.538585	0.589	0.199	0
Dtymk	0.535431	0.538	0.157	0
Hnf4a	0.534114	0.933	0.706	0
Rpl14	0.533438	0.939	0.68	0
Aqp4	0.532527	0.447	0.086	0
Bub1	0.531691	0.365	0.016	0
Rps2	0.531488	0.952	0.745	0
Spc25	0.530308	0.346	0.024	0
Pole	0.529379	0.379	0.036	0
Kif22	0.527209	0.356	0.017	0
Iqgap3	0.52711	0.331	0.012	0
Asf1b	0.520189	0.353	0.02	0
Rps26	0.519576	0.982	0.793	0
Mis18bp1	0.516033	0.341	0.019	0
Mbnl1	0.513711	0.675	0.305	0
Cep55	0.511297	0.351	0.018	0
Kcnq1	0.508776	0.756	0.326	0
Cct2	0.506586	0.959	0.756	0
Fkbp4	0.504739	0.941	0.743	0
Rpl8	0.501343	0.999	0.967	0
Atp5b	0.501079	0.998	0.937	0
Cotl1	0.533399	0.787	0.411	3.91476e-303
Nsun2	0.544387	0.842	0.532	3.13388e-299
Nop56	0.528153	0.67	0.303	8.86888e-296
Lyar	0.508358	0.611	0.253	5.51108e-294
Hspa4	0.525422	0.873	0.583	2.39268e-292
Lsm4	0.538657	0.716	0.362	5.47769e-291
Fus	0.528667	0.81	0.469	9.16051e-284
Shmt2	0.526924	0.655	0.295	2.03753e-282
Srsf2	0.532848	0.814	0.495	2.96893e-282
Lonp1	0.504757	0.709	0.356	2.1429e-281
Nfib	0.50018	0.754	0.388	4.70752e-281
Nolc1	0.541747	0.757	0.412	2.16205e-277
H1f0	0.66058	0.923	0.713	5.16729e-276
Hmgn1	0.500074	0.857	0.531	1.29059e-274
Hist1h1e	0.617179	0.603	0.269	1.93436e-274
Gsr	0.520169	0.668	0.314	9.92307e-274
Tagln2	0.53817	0.83	0.519	3.75459e-273
Atp5k	0.513989	0.683	0.335	6.44468e-273
Rsl1d1	0.507325	0.802	0.478	1.93942e-270
Stip1	0.506266	0.829	0.514	1.85587e-269
Uqcrq	0.510432	0.885	0.601	2.76439e-269
Plcb3	0.502518	0.802	0.45	9.64567e-265
Reg3g	0.613126	0.425	0.145	1.53923e-240
Picalm	0.51233	0.861	0.648	2.67375e-191

## Sheet: ST_2_early enterocyte
DE results ranked by Log2 fold-change for: early enterocyte
significance cut-offs: FDR < 0.05, Log2 fold-change > 0.5
gene symbol	avg Log2 FC	frac.exp in cluster	frac.exp not in cluster	FDR
Dmbt1	2.18086	0.674	0.096	0
Krt19	1.49244	0.993	0.569	0
Gstm3	1.48485	0.979	0.344	0
Ces2a	1.47241	0.993	0.365	0
Fabp1	1.45899	0.898	0.247	0
Akr1c19	1.4162	0.901	0.268	0
St3gal4	1.34668	0.786	0.157	0
Phgr1	1.2821	0.918	0.351	0
Lgals4	1.25265	0.999	0.797	0
Pycard	1.22327	0.896	0.327	0
Coro2a	1.11684	0.774	0.194	0
Akr1b8	0.891551	0.526	0.076	0
Ccl25	0.920276	0.842	0.235	1.27643e-290
Cyp2c66	0.690654	0.755	0.162	2.86582e-284
Mttp	0.86292	0.962	0.37	1.31002e-273
Ces2e	0.877617	0.903	0.292	5.77551e-273
Gsta4	1.15452	0.924	0.387	1.83444e-271
Cbr3	1.01245	0.661	0.174	3.03962e-262
Cdh17	0.968761	0.958	0.563	1.1018e-240
Gsta1	0.655627	0.756	0.192	4.06935e-236
Tm4sf5	0.945011	0.935	0.432	4.45274e-234
Lgals2	0.937482	0.989	0.905	7.12576e-234
Gstm1	1.01724	0.942	0.461	3.02788e-233
Hsd17b2	0.633458	0.419	0.074	1.67035e-231
Abcb1a	1.05667	0.918	0.493	3.61365e-227
Mgat4a	0.986785	0.88	0.445	2.46069e-224
Mgst2	0.814433	0.728	0.222	6.90679e-222
Ugdh	0.889285	0.88	0.361	1.90143e-221
Aoc1	0.838081	0.688	0.199	2.62092e-219
Mt1	1.08275	0.99	0.71	6.01742e-219
Mt2	1.05484	0.965	0.537	1.91063e-212
Ces1f	0.767801	0.561	0.131	2.42424e-209
Mgst3	0.826973	0.711	0.242	1.86877e-207
Adh1	0.93161	0.821	0.311	5.16134e-203
Rgn	0.637913	0.449	0.096	5.13567e-202
Fzd5	0.781179	0.671	0.222	1.65075e-196
Acot1	0.897107	0.762	0.306	6.15608e-195
Slc39a5	0.756317	0.659	0.203	1.27059e-193
Cyb5	0.705216	0.962	0.561	1.65455e-193
Myo1a	0.901465	0.841	0.394	4.17092e-190
Ces2g	0.639927	0.52	0.138	6.48038e-183
Cyp2c55	0.787358	0.951	0.471	6.87607e-181
Ckmt1	0.817246	0.87	0.421	2.01386e-180
2200002D01Rik	0.821297	0.69	0.239	9.95311e-180
Gpx1	0.735867	0.97	0.773	1.56864e-177
Slc26a3	0.620969	0.475	0.118	6.17897e-175
Cbr1	0.841671	0.852	0.427	3.34545e-174
Ugt2b34	0.774797	0.948	0.572	1.05787e-172
Scd1	0.690841	0.915	0.453	2.75585e-172
Fabp2	0.551596	0.787	0.29	1.73958e-169
S100g	0.558107	0.595	0.171	3.11179e-168
Enpep	0.595421	0.539	0.14	9.51284e-168
Dbi	0.759774	0.963	0.634	1.56622e-167
Cyb5b	0.752491	0.949	0.675	5.51139e-166
Sult1d1	0.640393	0.684	0.23	3.0791e-163
Isx	0.678598	0.587	0.187	1.65703e-161
Dgat1	0.751109	0.697	0.27	4.5436e-160
Pigr	0.646613	0.996	0.846	9.79498e-160
Gsta3	0.627213	0.437	0.106	1.49209e-155
Alpi	0.511169	0.553	0.146	1.74617e-155
Pcsk5	0.595171	0.489	0.135	9.57448e-155
Arg2	0.697753	0.496	0.132	5.12189e-152
Nlrp6	0.716668	0.742	0.311	3.13001e-151
Cyp2c65	0.500594	0.621	0.188	3.07932e-147
Ano6	0.682696	0.759	0.314	2.55523e-146
Lrp1	0.550593	0.413	0.105	7.12452e-146
Mal2	0.789113	0.676	0.298	7.04692e-144
Pgd	0.737418	0.876	0.535	1.87342e-143
Atp5b	0.512764	0.994	0.943	2.36682e-142
Otc	0.600013	0.551	0.178	2.37869e-142
Plcb3	0.739524	0.845	0.48	4.01003e-141
Ugt2b5	0.5411	0.443	0.112	5.0351e-139
Npc1l1	0.535207	0.563	0.175	2.70027e-137
Klf5	0.730965	0.891	0.63	1.28725e-136
Bpnt1	0.683593	0.722	0.314	1.83036e-136
Aldoa	0.699709	0.976	0.817	1.26475e-135
Rbp2	0.602154	0.491	0.136	3.90639e-134
Abcc3	0.54293	0.47	0.138	1.02107e-133
Ugt1a7c	0.590251	0.484	0.151	1.18129e-133
Rplp1	0.581238	0.976	0.846	1.52656e-133
Chchd10	0.722777	0.843	0.495	2.631e-133
Mdh2	0.673163	0.934	0.701	5.83963e-133
Cds1	0.60006	0.577	0.204	5.45762e-132
Acaa2	0.667314	0.829	0.449	3.79023e-131
Aadac	0.527691	0.394	0.103	1.23633e-128
Ccnd2	0.918234	0.887	0.609	1.48262e-128
Bche	0.566819	0.599	0.21	1.05465e-127
Ppp1r14d	0.615827	0.591	0.218	2.83151e-127
Uqcr11	0.657233	0.867	0.539	5.16778e-127
Serpinb1a	0.615602	0.748	0.343	1.50032e-126
Uqcrq	0.642877	0.898	0.626	3.53485e-126
Serpinb6a	0.660982	0.798	0.435	1.16798e-125
Akr1c13	0.66123	0.729	0.344	1.2083e-124
Hadha	0.669306	0.862	0.559	4.52046e-123
Ckb	0.705081	0.784	0.394	1.93743e-121
Idh1	0.640103	0.776	0.401	2.30817e-118
Tkt	0.590037	0.931	0.697	2.12163e-117
Ugt1a1	0.570355	0.477	0.156	4.60588e-116
Hkdc1	0.504817	0.406	0.119	6.67545e-111
Txn1	0.555879	0.948	0.694	4.89458e-109
Cluh	0.643389	0.846	0.549	4.14187e-108
Cyp2j6	0.512938	0.845	0.5	7.43937e-108
Hsd17b11	0.664945	0.705	0.341	2.7314e-107
Prpsap1	0.659836	0.709	0.364	6.15097e-107
Hsd17b13	0.64328	0.65	0.286	1.12237e-105
Lypd8	0.583092	0.884	0.573	1.24895e-105
Cpt1a	0.645025	0.715	0.384	3.32183e-104
Anxa13	0.579607	0.533	0.211	1.7226e-103
Aldh9a1	0.629105	0.839	0.546	2.03359e-103
Sema4g	0.655737	0.721	0.386	1.41884e-101
Mgst1	0.511378	0.732	0.342	1.92104e-101
Atpif1	0.584761	0.876	0.583	2.69197e-101
Nomo1	0.564401	0.848	0.572	6.14342e-100
Vdr	0.582	0.764	0.383	3.99091e-98
Ppp1r1b	0.550908	0.845	0.472	5.013e-98
2010001M06Rik	0.521996	0.523	0.203	5.61592e-98
Gna11	0.575468	0.795	0.449	6.37733e-98
Gsr	0.650571	0.68	0.345	2.5346e-97
Hnf4g	0.549944	0.509	0.193	7.18776e-97
Elovl6	0.608523	0.691	0.351	1.07092e-95
Mvp	0.575911	0.669	0.334	1.50462e-94
Acadvl	0.57578	0.702	0.375	4.36866e-94
Ldha	0.592451	0.918	0.649	7.09163e-94
Etfb	0.5568	0.835	0.553	3.28007e-93
Anxa2	0.531137	0.626	0.272	2.20515e-92
Nfe2l2	0.601557	0.814	0.527	7.64455e-92
Itfg3	0.528878	0.719	0.364	1.52165e-91
Cd38	0.535363	0.478	0.188	1.19088e-90
Tmem54	0.54252	0.705	0.359	1.2945e-89
Ahcyl2	0.55585	0.649	0.32	8.56138e-89
Ifi27l2b	0.650259	0.663	0.346	8.8843e-89
Net1	0.574379	0.724	0.397	1.27531e-88
Hadh	0.50127	0.846	0.517	3.15534e-88
Hnf4a	0.507337	0.92	0.727	3.3254e-88
Cox7b	0.572135	0.814	0.537	9.36231e-87
Rpl13	0.520684	0.921	0.686	5.03628e-86
Mtch2	0.53423	0.795	0.487	7.37462e-86
Por	0.580105	0.774	0.473	2.08719e-85
Lad1	0.525118	0.858	0.575	1.73963e-84
Cox6b1	0.534049	0.838	0.558	3.62123e-83
Egln3	0.530051	0.36	0.118	7.16304e-83
Uqcr10	0.527875	0.838	0.561	3.83946e-81
Fam162a	0.587265	0.657	0.344	1.13782e-79
Eps8l3	0.537722	0.75	0.438	1.62429e-79
Reep6	0.536526	0.78	0.461	2.8236e-79
Cox6c	0.526451	0.795	0.51	4.41502e-79
Slc35g1	0.521974	0.609	0.294	5.0894e-78
Acadl	0.503548	0.667	0.357	8.08299e-73
Hbegf	0.56724	0.77	0.464	1.2215e-72
Sdhb	0.509443	0.777	0.501	1.87515e-72
Ccdc88c	0.528411	0.671	0.388	2.25242e-72
Cldn2	0.536401	0.688	0.39	1.84046e-69
Ech1	0.509353	0.781	0.526	3.48451e-67
Abcc2	0.508111	0.752	0.453	2.40789e-66
Myo1d	0.515274	0.681	0.419	6.57937e-64
Pfkp	0.509124	0.597	0.318	9.32109e-64
Pank3	0.518983	0.657	0.394	4.00882e-63
Ndrg1	0.505781	0.86	0.665	4.85575e-50

## Sheet: ST_2_enterocyte
DE results ranked by Log2 fold-change for: enterocyte
significance cut-offs: FDR < 0.05, Log2 fold-change > 0.5
gene symbol	avg Log2 FC	frac.exp in cluster	frac.exp not in cluster	FDR
Cyp3a11	3.96622	1	0.1	0
Cyp2c29	3.77982	0.902	0.056	0
Aldob	3.64887	1	0.472	0
Apoa4	3.27418	0.943	0.056	0
Cyp2b10	3.26708	0.986	0.073	0
Sis	3.25729	0.996	0.182	0
Apoa1	3.14087	0.865	0.049	0
Fabp1	3.04504	0.991	0.162	0
Prap1	2.85413	0.996	0.143	0
Gsta1	2.84182	0.99	0.095	0
Gstm3	2.75438	0.99	0.274	0
Aldh1a1	2.68263	0.964	0.08	0
Ces2a	2.64259	0.993	0.297	0
S100g	2.62532	0.824	0.091	0
Mttp	2.61185	0.996	0.3	0
Adh1	2.591	0.973	0.233	0
Cyp2d26	2.58265	0.962	0.096	0
Alpi	2.54923	0.921	0.046	0
Gstm1	2.51486	0.97	0.404	0
Fabp2	2.47479	0.979	0.207	0
Khk	2.45936	0.985	0.292	0
Apoc2	2.4372	0.902	0.127	0
Dak	2.42631	0.975	0.218	0
Cyp4f14	2.41071	0.968	0.078	0
Cyp2c66	2.35754	0.971	0.065	0
Reg1	2.32546	0.501	0.02	0
Fth1	2.3122	1	0.921	0
2210404O07Rik	2.23454	0.992	0.539	0
Cyp3a13	2.23263	0.934	0.095	0
Slc5a1	2.21744	0.957	0.206	0
Ces2e	2.20476	0.977	0.215	0
Cyp3a25	2.20206	0.941	0.039	0
Cyb5	2.12456	0.997	0.512	0
Papss2	2.10054	0.843	0.064	0
Ephx1	2.08809	0.954	0.13	0
Ace2	2.08615	0.921	0.025	0
2010106E10Rik	2.01121	0.915	0.024	0
Adh6a	1.99836	0.887	0.058	0
Scd1	1.97867	0.964	0.395	0
Reg3b	1.95373	0.527	0.107	0
Maoa	1.90861	0.945	0.221	0
Gpd1	1.89961	0.968	0.278	0
Creb3l3	1.89816	0.92	0.035	0
Apob	1.87913	0.995	0.444	0
Ccl25	1.84938	0.956	0.152	0
Fmo5	1.83615	0.901	0.043	0
Cyp2j6	1.83448	0.985	0.441	0
Fam213a	1.78579	0.932	0.36	0
Cyp2c55	1.77116	0.992	0.413	0
Tm4sf20	1.76129	0.971	0.299	0
Pigr	1.73654	0.999	0.829	0
Oat	1.73237	0.961	0.503	0
Pklr	1.73124	0.964	0.426	0
4931406C07Rik	1.71622	0.974	0.359	0
Ugdh	1.70738	0.965	0.292	0
Cyp2c65	1.70722	0.923	0.096	0
Rbp2	1.66856	0.879	0.04	0
Acsl5	1.66827	0.969	0.448	0
Ces1f	1.6668	0.853	0.04	0
Gsta4	1.66149	0.952	0.324	0
AI747448	1.64886	0.782	0.069	0
Slc2a5	1.64806	0.785	0.083	0
Mt1	1.62795	0.988	0.68	0
Ugt2b34	1.5984	0.988	0.525	0
Enpep	1.58312	0.847	0.05	0
Guca2b	1.57802	0.848	0.231	0
Clic5	1.51181	0.842	0.047	0
Areg	1.50944	0.844	0.134	0
Akr1c19	1.50772	0.908	0.199	0
Mme	1.50391	0.796	0.021	0
Akp3	1.50224	0.501	0.015	0
Mgst2	1.50194	0.874	0.145	0
Mgam	1.50166	0.941	0.415	0
Mep1b	1.49444	0.822	0.059	0
Arg2	1.48853	0.852	0.04	0
Retsat	1.48104	0.834	0.128	0
Krt20	1.47116	0.859	0.072	0
Ugt2b5	1.47046	0.751	0.03	0
Gm766	1.45112	0.644	0.017	0
Aoc1	1.4454	0.862	0.12	0
Sepp1	1.43716	0.867	0.212	0
Cryl1	1.42521	0.923	0.226	0
Cyb5r3	1.42486	0.964	0.421	0
Ckmt1	1.41761	0.952	0.36	0
Mogat2	1.39539	0.829	0.051	0
Cideb	1.3952	0.86	0.089	0
Ggt1	1.3841	0.55	0.01	0
Exoc3l4	1.37341	0.822	0.044	0
Tm4sf5	1.36236	0.946	0.375	0
43892	1.35646	0.972	0.509	0
Fbp2	1.3445	0.936	0.349	0
Hsd17b11	1.33252	0.897	0.273	0
Slc11a2	1.33196	0.485	0.124	0
Ugt2a3	1.32925	0.795	0.039	0
Reg3a	1.3248	0.53	0.007	0
Bche	1.31337	0.854	0.13	0
Dbi	1.31043	0.989	0.595	0
Mgst1	1.30917	0.903	0.274	0
Tm6sf2	1.30811	0.829	0.049	0
Gna11	1.3064	0.945	0.389	0
H2-Q2	1.30509	0.841	0.095	0
Galm	1.30065	0.904	0.239	0
Ano6	1.29478	0.918	0.242	0
Reep6	1.29452	0.944	0.402	0
Acox1	1.29433	0.94	0.383	0
Ephx2	1.28659	0.719	0.032	0
Mt2	1.28268	0.969	0.49	0
Cyp4v3	1.26157	0.817	0.125	0
Akr1b7	1.26045	0.674	0.011	0
Slc2a2	1.2594	0.675	0.006	0
St3gal4	1.24805	0.755	0.093	0
Gpi1	1.24679	0.973	0.649	0
Sult1b1	1.24525	0.825	0.046	0
Lct	1.22839	0.43	0.004	0
Hadh	1.22661	0.953	0.466	0
Idh1	1.22574	0.921	0.339	0
Sult1d1	1.22379	0.87	0.153	0
Npc1l1	1.21577	0.824	0.093	0
Btnl1	1.21075	0.775	0.023	0
2200002D01Rik	1.20614	0.861	0.164	0
Itfg3	1.20231	0.894	0.3	0
Slc40a1	1.18403	0.602	0.035	0
Cyb5b	1.17883	0.969	0.642	0
Slc39a5	1.17429	0.834	0.127	0
Abcc2	1.1735	0.932	0.394	0
Cndp2	1.17329	0.803	0.2	0
Cbr1	1.16483	0.917	0.371	0
Eps8l3	1.16179	0.933	0.377	0
Cgref1	1.16146	0.844	0.202	0
Pgrmc1	1.15854	0.902	0.328	0
Abcg5	1.15756	0.815	0.089	0
Gstm4	1.15529	0.599	0.049	0
Ndrg1	1.15185	0.96	0.629	0
Chp2	1.15041	0.744	0.03	0
G6pc	1.14424	0.486	0.002	0
Mpp1	1.12544	0.831	0.152	0
Acaa2	1.12061	0.907	0.396	0
Cdhr2	1.11333	0.963	0.505	0
Gsto1	1.10709	0.971	0.614	0
Entpd5	1.10605	0.791	0.164	0
Plac8	1.10565	0.933	0.444	0
Atp1b1	1.10496	0.998	0.874	0
Slc9a3r1	1.10428	0.91	0.355	0
Sar1b	1.09092	0.882	0.308	0
Bco2	1.08783	0.694	0.026	0
Cdr2	1.08429	0.746	0.133	0
Abcg8	1.07561	0.834	0.187	0
Cda	1.07513	0.811	0.139	0
Ldha	1.0676	0.968	0.612	0
Dhrs1	1.06705	0.821	0.222	0
Abcb1a	1.06003	0.941	0.444	0
Mdh2	1.05685	0.976	0.669	0
Srxn1	1.0552	0.756	0.141	0
Spink3	1.04021	0.644	0.012	0
Mtch2	1.03685	0.923	0.434	0
Me1	1.03113	0.684	0.055	0
Arl4a	1.02988	0.819	0.25	0
Dgat1	1.02567	0.838	0.202	0
Rdh7	1.01643	0.619	0.018	0
Pbld2	1.01374	0.752	0.122	0
Acp5	1.00902	0.756	0.11	0
Lpcat3	1.00865	0.913	0.402	0
Gsta3	1.00805	0.548	0.054	0
Fbln1	1.00289	0.811	0.285	0
Dgat2	0.998421	0.717	0.098	0
Hsd17b4	0.998345	0.869	0.314	0
Hnf4g	0.991626	0.748	0.123	0
Cat	0.984531	0.855	0.326	0
Anxa2	0.969929	0.839	0.201	0
Por	0.96964	0.906	0.42	0
Bpnt1	0.969375	0.838	0.253	0
Ehhadh	0.96741	0.722	0.104	0
Sord	0.966752	0.886	0.401	0
Anpep	0.96577	0.869	0.305	0
Ms4a10	0.965311	0.663	0.057	0
Myo1a	0.960935	0.878	0.341	0
Acadl	0.957785	0.859	0.294	0
Slc35g1	0.957118	0.818	0.229	0
Acaa1b	0.957109	0.593	0.01	0
B2m	0.950267	0.943	0.528	0
Hsd17b13	0.947627	0.803	0.224	0
Scin	0.943609	0.589	0.015	0
Slc6a19	0.930651	0.595	0.014	0
Xdh	0.924403	0.649	0.045	0
Mdh1	0.923353	0.953	0.562	0
Sec23a	0.920242	0.768	0.169	0
Cbr3	0.918472	0.614	0.128	0
Txn1	0.91788	0.974	0.663	0
Pcsk5	0.9118	0.679	0.068	0
Pls1	0.911466	0.894	0.428	0
Coro2a	0.902996	0.743	0.136	0
Cldn15	0.901011	0.918	0.471	0
Hdhd3	0.897538	0.749	0.154	0
Dusp5	0.893555	0.722	0.224	0
Tmem236	0.891609	0.633	0.044	0
Gpt	0.886243	0.598	0.024	0
Tmbim6	0.884675	0.993	0.903	0
Rnd2	0.884254	0.669	0.073	0
Nqo1	0.884137	0.618	0.044	0
Atp2b1	0.881319	0.823	0.399	0
Slc25a45	0.879827	0.537	0.004	0
Crip1	0.878663	0.627	0.152	0
Vdr	0.874033	0.862	0.327	0
Slc26a6	0.8739	0.626	0.03	0
Abcc3	0.864691	0.651	0.074	0
2010002M12Rik	0.862331	0.447	0.005	0
Ces2c	0.86205	0.574	0.015	0
2010003K11Rik	0.860044	0.534	0.006	0
Cdh17	0.859516	0.954	0.521	0
Cdhr5	0.859104	0.979	0.614	0
H2-Q10	0.856202	0.762	0.218	0
Ifi30	0.851703	0.905	0.45	0
Slc6a20a	0.84785	0.559	0.005	0
Slc27a2	0.847277	0.628	0.064	0
Hkdc1	0.847012	0.598	0.059	0
Ugt1a1	0.846338	0.663	0.093	0
Slc26a3	0.84206	0.654	0.053	0
Slc3a1	0.841134	0.651	0.064	0
H2-T3	0.839335	0.623	0.054	0
Lrrc19	0.839208	0.606	0.012	0
Crot	0.839094	0.755	0.197	0
Ank	0.83436	0.67	0.098	0
Plk3	0.833744	0.603	0.072	0
Phyh	0.83349	0.741	0.227	0
Lpgat1	0.826937	0.802	0.295	0
Slc20a1	0.825276	0.638	0.127	0
Atp1a1	0.824249	0.984	0.831	0
Akr1c13	0.822679	0.823	0.288	0
Slc27a4	0.821989	0.727	0.171	0
Mgst3	0.814439	0.733	0.188	0
Gda	0.810695	0.434	0.007	0
Gls	0.809909	0.848	0.442	0
Cds1	0.809857	0.722	0.142	0
Atp5g3	0.806908	0.971	0.701	0
Lgals3	0.804892	0.535	0.034	0
Lgals4	0.802681	0.995	0.776	0
Adipor2	0.799927	0.916	0.538	0
Fam213b	0.796699	0.623	0.065	0
Ak2	0.796277	0.942	0.575	0
Abcd3	0.794578	0.842	0.38	0
Slc30a10	0.791897	0.494	0.011	0
Mgat4a	0.787762	0.888	0.397	0
Iqgap2	0.78658	0.79	0.284	0
Slc46a1	0.784171	0.502	0.062	0
Gm8909	0.781835	0.542	0.012	0
Slc37a4	0.780648	0.646	0.108	0
Apoc3	0.779413	0.419	0.006	0
Slc13a1	0.773633	0.466	0.006	0
Naprt1	0.770585	0.641	0.083	0
Sod1	0.766781	0.969	0.741	0
Vil1	0.764857	0.989	0.837	0
Ucp2	0.762435	0.926	0.621	0
Neurl3	0.760129	0.817	0.342	0
Gramd3	0.75883	0.773	0.287	0
Ppa1	0.752874	0.863	0.404	0
Gclm	0.747535	0.762	0.251	0
Slc7a9	0.746855	0.566	0.021	0
Prpsap1	0.739671	0.791	0.314	0
2010001M06Rik	0.73795	0.686	0.144	0
Ctsb	0.737346	0.97	0.746	0
Cldn23	0.734929	0.612	0.128	0
Akr1c14	0.732448	0.499	0.055	0
Kcnk5	0.732029	0.572	0.07	0
Treh	0.731292	0.496	0.007	0
Prdx1	0.731291	0.933	0.583	0
Tmem205	0.727502	0.805	0.319	0
Fahd1	0.721359	0.615	0.09	0
Elovl6	0.721021	0.773	0.301	0
Pgd	0.717426	0.909	0.493	0
Cyp2c68	0.713817	0.703	0.169	0
Gm10768	0.713405	0.619	0.11	0
Leap2	0.709907	0.451	0.006	0
Agpat2	0.709892	0.642	0.114	0
Ppp1r14d	0.708215	0.694	0.163	0
Isx	0.706891	0.678	0.13	0
Prdx5	0.705077	0.813	0.348	0
Myo5b	0.704769	0.82	0.377	0
Zfp36	0.703832	0.805	0.381	0
Hbegf	0.702453	0.876	0.415	0
Sdhd	0.701368	0.872	0.446	0
Clec2h	0.700363	0.482	0.021	0
Serpinb6a	0.699925	0.853	0.387	0
Slc25a25	0.696776	0.641	0.212	0
Ier5	0.696375	0.634	0.183	0
Gipc2	0.69496	0.767	0.245	0
Krt19	0.694834	0.948	0.53	0
Gng12	0.694531	0.9	0.464	0
Acad11	0.694338	0.603	0.093	0
Rragd	0.693628	0.715	0.201	0
Otc	0.692662	0.649	0.123	0
mt-Nd2	0.690529	0.996	0.885	0
Lypd8	0.685729	0.866	0.542	0
Gss	0.682143	0.791	0.325	0
Faah	0.681758	0.75	0.263	0
Slc25a15	0.681624	0.745	0.262	0
Osgin1	0.681101	0.496	0.061	0
Sdhb	0.680303	0.873	0.457	0
Ctsz	0.678582	0.931	0.612	0
Cdkn2b	0.676705	0.543	0.061	0
H2-K1	0.672519	0.981	0.821	0
Alas1	0.671928	0.699	0.256	0
Lipa	0.669341	0.543	0.081	0
Crat	0.669274	0.621	0.115	0
Slc37a2	0.669247	0.329	0.003	0
Ech1	0.667837	0.885	0.482	0
Chchd10	0.662381	0.883	0.451	0
Tmem54	0.662169	0.805	0.307	0
Aldh2	0.660546	0.886	0.483	0
Oit1	0.659545	0.558	0.139	0
Ckb	0.658564	0.804	0.349	0
Gde1	0.657378	0.573	0.08	0
Lad1	0.656425	0.913	0.536	0
Akr1b8	0.656201	0.323	0.058	0
Tcn2	0.653837	0.839	0.386	0
Efna1	0.64528	0.526	0.092	0
Cobl	0.644034	0.73	0.263	0
Stk17b	0.640213	0.621	0.156	0
Cldn3	0.639382	0.973	0.76	0
Msra	0.638751	0.662	0.176	0
Naip1	0.638695	0.5	0.038	0
Pank3	0.63615	0.76	0.35	0
Ces1d	0.634384	0.43	0.009	0
Mvp	0.634064	0.747	0.286	0
Slc16a10	0.631898	0.557	0.11	0
Aco2	0.629972	0.943	0.674	0
mt-Nd1	0.62967	1	0.984	0
Pepd	0.628906	0.635	0.2	0
Vat1	0.628147	0.7	0.217	0
Phgr1	0.627392	0.776	0.311	0
Calml4	0.627238	0.859	0.451	0
Aprt	0.626412	0.818	0.376	0
Slc39a14	0.623613	0.757	0.346	0
Myh14	0.623262	0.776	0.328	0
Igsf23	0.622555	0.749	0.308	0
Entpd7	0.619984	0.757	0.305	0
Abhd6	0.61952	0.538	0.086	0
Cystm1	0.618708	0.904	0.519	0
Espn	0.618525	0.491	0.047	0
A1cf	0.615902	0.627	0.142	0
Itpk1	0.615081	0.607	0.133	0
Ogdh	0.614813	0.875	0.515	0
Pard6b	0.613897	0.559	0.141	0
Acadvl	0.612726	0.786	0.327	0
Cth	0.610838	0.627	0.159	0
Aldh1a7	0.608785	0.448	0.037	0
Dstn	0.608068	0.954	0.725	0
Pnrc1	0.607287	0.757	0.331	0
Ugt1a7c	0.606238	0.551	0.104	0
Gstm6	0.605536	0.5	0.048	0
Txndc17	0.605206	0.807	0.365	0
Pgm2	0.602934	0.538	0.093	0
Decr1	0.601535	0.625	0.155	0
Mall	0.599598	0.473	0.025	0
Gpd2	0.598308	0.772	0.321	0
Trim31	0.596329	0.624	0.155	0
Sfn	0.595533	0.545	0.105	0
2210407C18Rik	0.595493	0.35	0.071	0
Ms4a8a	0.593651	0.509	0.047	0
Esrra	0.591574	0.742	0.296	0
Cyp2d34	0.590728	0.339	0.002	0
Sqstm1	0.5902	0.902	0.606	0
Uqcrfs1	0.589055	0.878	0.501	0
Acbd4	0.586777	0.542	0.093	0
Dhrs11	0.586727	0.496	0.048	0
Ahcyl2	0.585265	0.716	0.274	0
Ptgr1	0.585017	0.717	0.324	0
Misp	0.584857	0.799	0.391	0
Edf1	0.584585	0.888	0.541	0
Pfkp	0.582039	0.731	0.268	0
Nfe2l2	0.581978	0.852	0.491	0
Hadha	0.574968	0.88	0.524	0
Btnl2	0.574498	0.441	0.007	0
Asah2	0.573428	0.407	0.079	0
Nlrp6	0.572086	0.743	0.264	0
Egln3	0.57131	0.463	0.076	0
Prdx6	0.570644	0.918	0.607	0
Muc3	0.568102	0.282	0.003	0
Ace	0.566197	0.37	0.015	0
Aldh3a2	0.566068	0.726	0.327	0
Aadac	0.56474	0.444	0.064	0
C77080	0.56427	0.736	0.296	0
Pxmp4	0.564125	0.597	0.168	0
Heph	0.562346	0.575	0.129	0
Ankrd9	0.560517	0.441	0.028	0
Emp1	0.560358	0.438	0.044	0
Tfg	0.560328	0.842	0.484	0
Aldoc	0.559639	0.532	0.135	0
Fzd5	0.559332	0.614	0.181	0
Plin3	0.557844	0.841	0.466	0
Dpyd	0.557782	0.581	0.141	0
Cox7b	0.556961	0.877	0.497	0
Car9	0.556853	0.473	0.121	0
Abcg2	0.556585	0.548	0.11	0
Prlr	0.556342	0.663	0.192	0
Rnf186	0.556078	0.556	0.161	0
Mocs2	0.55607	0.682	0.25	0
Ppara	0.555454	0.475	0.047	0
Sdha	0.554654	0.893	0.545	0
Pla2g12b	0.552459	0.46	0.038	0
Rab30	0.551886	0.326	0.019	0
Rhoc	0.551514	0.548	0.117	0
Cyp2d10	0.550068	0.322	0.004	0
Gpr128	0.547432	0.587	0.137	0
Slc25a1	0.546061	0.79	0.393	0
Dhrs4	0.545619	0.822	0.417	0
Tob1	0.544342	0.793	0.394	0
Net1	0.543247	0.785	0.352	0
Pmaip1	0.542612	0.534	0.125	0
Nr1i3	0.542352	0.434	0.019	0
Prkg2	0.541881	0.521	0.101	0
Cox6a1	0.541752	0.968	0.738	0
Plekhb2	0.541445	0.891	0.55	0
Mylk	0.54132	0.44	0.034	0
Glod5	0.540749	0.486	0.052	0
Anks4b	0.540297	0.598	0.164	0
Tmem45b	0.537632	0.62	0.173	0
Hagh	0.535994	0.636	0.207	0
Fuca1	0.535138	0.898	0.591	0
Cdkn1a	0.534866	0.846	0.395	0
Tmem120a	0.53294	0.53	0.114	0
Cd302	0.529408	0.471	0.053	0
Cpt1a	0.529351	0.751	0.343	0
Ociad2	0.528942	0.702	0.282	0
Serpinb1a	0.525467	0.796	0.291	0
Sdhc	0.52462	0.822	0.436	0
Smdt1	0.523065	0.84	0.465	0
Ifi35	0.52173	0.491	0.079	0
Slc26a2	0.521424	0.559	0.201	0
Rab6a	0.519645	0.846	0.487	0
Slc30a1	0.518723	0.516	0.114	0
Uqcrc1	0.518706	0.925	0.616	0
Clec2e	0.518371	0.458	0.066	0
Hsd17b2	0.516652	0.395	0.041	0
Shpk	0.515966	0.457	0.051	0
Rnf103	0.515585	0.639	0.246	0
Synj2bp	0.512693	0.644	0.234	0
Mep1a	0.510553	0.443	0.057	0
Ppap2a	0.505171	0.496	0.096	0
Cox5a	0.504495	0.785	0.385	0
Cox4i1	0.502433	0.986	0.863	0
Adtrp	0.500481	0.443	0.045	0
Tgoln1	0.511496	0.858	0.531	1.05973e-301
Slc16a6	0.505702	0.712	0.334	1.84164e-297
Ifi27l2b	0.528047	0.667	0.311	6.81824e-272

## Sheet: ST_2_early secretory
DE results ranked by Log2 fold-change for: early secretory
significance cut-offs: FDR < 0.05, Log2 fold-change > 0.5
gene symbol	avg Log2 FC	frac.exp in cluster	frac.exp not in cluster	FDR
Fcgbp	1.58505	0.993	0.535	0
Dll1	0.911512	0.549	0.149	3.1028e-239
Rasa4	0.692059	0.435	0.112	1.02099e-184
Creb3l1	0.722501	0.511	0.161	4.18757e-167
Tff3	0.622619	0.993	0.612	7.8764e-166
Agr2	0.893449	0.806	0.4	1.04233e-149
Pdia5	0.774003	0.704	0.347	3.01129e-145
Rab15	0.707649	0.785	0.406	6.97921e-144
Selm	0.624111	0.918	0.615	4.14874e-142
Txndc5	0.6942	0.884	0.62	6.41604e-142
Lgals4	0.70341	0.98	0.796	7.68374e-135
Lgals2	0.604967	0.98	0.905	2.61293e-118
Spdef	0.634392	0.567	0.232	1.3838e-114
Cdc25b	0.512929	0.39	0.124	1.72308e-114
Gpx2	0.580576	0.918	0.719	5.53272e-112
Dnajc10	0.653226	0.761	0.463	1.13509e-107
Tpd52	0.546067	0.884	0.703	2.43269e-105
Clca4	0.54369	0.736	0.364	2.79039e-100
Rnase4	0.500272	0.958	0.775	2.45835e-94
Golm1	0.560058	0.8	0.556	5.77113e-91
Ern2	0.505593	0.54	0.234	1.22435e-90
Galnt7	0.52962	0.821	0.58	9.52662e-89
Ceacam1	0.507085	0.554	0.292	1.64193e-72
Gm10800	0.50778	0.221	0.092	1.09981e-33

## Sheet: ST_2_goblet
DE results ranked by Log2 fold-change for: goblet
significance cut-offs: FDR < 0.05, Log2 fold-change > 0.5
gene symbol	avg Log2 FC	frac.exp in cluster	frac.exp not in cluster	FDR
Zg16	3.8121	0.473	0.012	0
Clca3	3.58441	0.696	0.027	0
Fer1l6	1.2524	0.554	0.033	0
Capn9	0.797339	0.435	0.024	1.3862e-246
Bcas1	1.00436	0.489	0.033	1.7648e-236
Gm10935	0.829394	0.429	0.028	2.79826e-205
Muc2	2.34236	0.984	0.235	3.58617e-183
Ramp1	1.41091	0.712	0.095	4.30087e-182
Rep15	1.02305	0.505	0.05	3.74833e-166
Bace2	1.32469	0.772	0.128	1.07997e-160
Agr2	2.57073	1	0.412	2.8895e-138
Gm1123	1.29807	0.658	0.111	2.15507e-128
Fcgbp	3.07985	1	0.552	2.16658e-125
Tff3	2.08384	1	0.626	3.95273e-114
Gcnt3	1.32823	0.832	0.236	1.08221e-104
Spink4	1.80559	1	0.52	1.17396e-104
Ccl6	1.59779	0.38	0.044	1.19496e-102
Lypd8	1.49667	0.995	0.58	3.43739e-97
Atoh1	0.982953	0.592	0.11	2.45372e-96
Tpsg1	0.849284	0.598	0.111	1.91594e-95
Sytl2	1.10363	0.864	0.261	1.09521e-88
Galnt12	0.983378	0.788	0.241	1.00064e-79
Rab27b	1.04473	0.755	0.225	1.71e-79
Ano7	0.58043	0.364	0.051	4.0482e-76
Atp2a3	1.02137	0.793	0.248	1.53248e-75
Tmed3	1.1749	0.957	0.513	2.18387e-75
Klf4	1.21712	0.908	0.399	1.39554e-73
Qsox1	1.07893	0.908	0.386	7.01904e-70
Ern2	0.872665	0.788	0.242	8.89789e-69
Slc12a8	1.03471	0.859	0.34	6.83526e-68
Pdia5	1.10869	0.842	0.359	9.07719e-67
Ccl9	1.2327	0.69	0.197	1.58946e-65
Car8	0.852604	0.598	0.151	1.0104e-64
Txndc5	0.990681	0.978	0.628	2.02674e-64
Selm	1.0435	0.967	0.625	3.95435e-64
Asph	0.919838	0.908	0.475	1.50433e-61
Calr	0.898018	0.995	0.87	2.16412e-60
Lgals2	0.952779	1	0.907	1.20867e-59
Hepacam2	0.808397	0.69	0.207	3.87917e-59
Spdef	0.910588	0.745	0.242	2.60773e-58
Muc13	0.877947	0.995	0.812	7.21582e-58
Ces1c	0.581163	0.375	0.065	7.76389e-58
P2rx4	0.890235	0.761	0.287	1.78643e-57
Pdia6	0.916407	0.967	0.699	3.74515e-56
Galnt7	0.928181	0.913	0.587	4.68906e-56
Rap1gap	0.975652	0.788	0.324	3.47513e-54
Myof	0.655469	0.429	0.096	6.80894e-50
Fkbp11	0.802726	0.707	0.256	1.40399e-48
Pdia3	0.738625	0.967	0.856	1.59544e-48
Golm1	0.878771	0.929	0.563	2.09678e-48
Lsr	0.724708	0.978	0.815	1.87613e-47
Smim14	0.809758	0.81	0.382	1.1135e-46
Cldn3	0.73268	0.984	0.786	9.46689e-46
Spint2	0.733316	0.995	0.915	2.12478e-45
Mlph	0.717317	0.679	0.243	4.16143e-44
Nucb1	0.688065	0.946	0.702	1.28186e-43
Ssr4	0.774487	0.924	0.697	3.81128e-42
Lgals4	0.793008	1	0.803	5.7113e-42
Liph	0.674995	0.565	0.187	8.25032e-41
Tspan1	0.762937	0.826	0.379	2.58513e-40
Stard10	0.620344	0.978	0.871	1.76997e-39
Mia3	0.75205	0.908	0.573	1.9746e-39
Rrbp1	0.647615	0.995	0.852	2.59171e-39
Smim6	0.710109	0.679	0.268	3.22637e-39
Dnajc3	0.732033	0.929	0.677	5.12237e-39
Tpd52	0.655295	0.935	0.709	9.56989e-39
Ssr2	0.776617	0.897	0.673	1.20507e-38
Nucb2	0.705925	0.761	0.328	1.73705e-38
Tmprss2	0.77348	0.924	0.679	2.30833e-38
Mcf2l	0.672173	0.772	0.338	3.33587e-38
Hspa5	0.585767	0.995	0.959	4.89246e-38
Wars	0.748594	0.853	0.505	6.01014e-37
Rpn1	0.650067	0.957	0.78	8.59506e-37
Nupr1	0.625076	0.886	0.383	2.90996e-36
Galnt6	0.751588	0.832	0.484	3.24721e-35
Manf	0.691525	0.837	0.511	7.80039e-35
Clmn	0.685754	0.641	0.262	9.71289e-35
Os9	0.566823	0.973	0.853	1.42486e-34
Dnajc10	0.745891	0.837	0.473	2.23432e-34
Krt18	0.595744	1	0.879	9.16181e-34
Fxyd3	0.728336	0.81	0.42	1.91407e-33
Ddost	0.650684	0.924	0.76	7.79846e-33
H13	0.720447	0.853	0.614	1.67787e-32
Tm9sf3	0.537562	0.967	0.862	2.55328e-31
Ttc39a	0.623346	0.538	0.197	3.47674e-30
Slc26a2	0.724092	0.592	0.244	7.73282e-30
Sec11c	0.691192	0.81	0.468	8.44929e-30
Lman1	0.677632	0.902	0.625	1.03566e-29
Creb3l1	0.593895	0.511	0.173	1.1035e-29
Tmbim4	0.702009	0.755	0.447	8.4524e-29
Cd24a	0.633228	0.967	0.749	1.01029e-28
Stx17	0.588697	0.614	0.26	1.13204e-28
Fos	0.715605	0.967	0.81	4.75074e-28
Fam174b	0.577783	0.745	0.392	1.19102e-27
Scin	0.886041	0.321	0.087	1.29343e-27
Sel1l3	0.683382	0.652	0.32	6.88407e-27
Tram1	0.57154	0.913	0.666	9.14483e-27
Herpud1	0.577416	0.891	0.555	1.93533e-26
Spcs3	0.594246	0.815	0.502	2.69449e-26
Lrrc26	0.551339	0.527	0.197	3.36534e-26
Gmds	0.6379	0.837	0.542	3.56072e-26
Tspan13	0.607072	0.788	0.489	7.69658e-26
Rnf39	0.537537	0.446	0.151	7.83885e-26
Rasef	0.518236	0.462	0.168	1.48453e-24
Pdia4	0.621016	0.821	0.594	7.5085e-24
Vimp	0.619884	0.734	0.427	1.09363e-23
Cpd	0.580129	0.772	0.454	2.48999e-23
Cd63	0.629586	0.913	0.727	2.90031e-23
Gfpt1	0.573109	0.902	0.697	3.04289e-23
Edem1	0.599491	0.679	0.363	4.38587e-23
Rab3d	0.568701	0.875	0.597	4.94217e-23
Ppib	0.52447	0.913	0.758	2.95604e-22
Cd9	0.524442	0.609	0.279	8.25397e-22
Rab15	0.549263	0.772	0.42	1.0054e-21
C1galt1c1	0.614317	0.56	0.264	1.83266e-21
Specc1l	0.542775	0.783	0.479	2.00667e-21
Gde1	0.515686	0.397	0.141	5.42046e-21
Tmem123	0.524986	0.538	0.234	8.80078e-21
Rpn2	0.510368	0.897	0.745	6.17497e-20
Lss	0.606528	0.614	0.313	7.65865e-20
Aacs	0.512346	0.636	0.325	8.77672e-20
Degs2	0.538698	0.853	0.659	1.03157e-19
Jund	0.555312	0.897	0.65	1.49024e-19
Myo5c	0.503075	0.685	0.356	1.83967e-19
B4galnt2	0.617508	0.777	0.505	1.89576e-19
Edem2	0.538293	0.707	0.405	2.22859e-19
Spcs2	0.524002	0.815	0.583	6.80581e-19
Guca2a	1.06656	0.652	0.378	1.01059e-18
Slc38a10	0.506875	0.815	0.57	6.19371e-18
Ly6e	0.549401	0.815	0.546	8.02788e-18
Dll4	0.55224	0.533	0.249	5.62319e-17
5330417C22Rik	0.54192	0.777	0.455	7.43633e-17
Lgals9	0.5049	0.886	0.683	8.53821e-17
Ldlr	0.531996	0.783	0.537	9.1068e-17
Ostc	0.515258	0.717	0.469	1.08393e-16
Slc39a11	0.529547	0.63	0.355	1.16984e-16
Sc4mol	0.615015	0.69	0.45	1.78462e-16
Tspan8	0.55295	0.728	0.48	1.89831e-16
Tmco3	0.501493	0.495	0.237	2.41962e-15
Impad1	0.50151	0.755	0.517	4.37121e-15
Sdf2l1	0.530291	0.505	0.249	3.35444e-14
Cmpk1	0.501939	0.723	0.504	4.70116e-14
Nans	0.516919	0.658	0.416	7.27836e-14
Atf3	0.611721	0.832	0.605	4.72969e-13
Plk2	0.564409	0.457	0.222	2.27805e-12
Hmgcs1	0.50429	0.788	0.616	8.34537e-12
Acta1	0.587063	0.397	0.203	9.08723e-08

## Sheet: ST_2_early Paneth
DE results ranked by Log2 fold-change for: early Paneth
significance cut-offs: FDR < 0.05, Log2 fold-change > 0.5
gene symbol	avg Log2 FC	frac.exp in cluster	frac.exp not in cluster	FDR
Fcgbp	1.61557	0.997	0.518	0
Spink4	1.58043	0.992	0.485	0
Tff3	1.47186	1	0.598	0
Guca2a	1.45895	0.848	0.34	0
Ccl9	1.40945	0.698	0.159	0
Agr2	1.40941	0.951	0.372	0
Mmp7	1.28585	0.98	0.51	0
Rnase1	1.21545	0.784	0.275	0
Rnase4	1.08861	0.983	0.766	0
Ang	1.08674	0.864	0.434	0
Selm	1.03277	0.958	0.6	0
Ern2	1.01176	0.753	0.204	0
Fxyd3	0.994789	0.84	0.388	0
Habp2	0.982435	0.902	0.381	0
Lyz1	0.978114	0.956	0.63	0
5330417C22Rik	0.971142	0.898	0.42	0
Tmed3	0.965919	0.897	0.484	0
Bhlha15	0.941467	0.818	0.308	0
Fam46c	0.902412	0.898	0.438	0
Clps	0.899702	0.938	0.426	0
Creb3l1	0.891459	0.575	0.142	0
Qsox1	0.885528	0.827	0.354	0
Spdef	0.882912	0.683	0.21	0
Pdia6	0.877546	0.938	0.681	0
Rap1gap	0.871286	0.781	0.29	0
Muc2	0.866764	0.643	0.208	0
Cd24a	0.860417	0.982	0.732	0
Spint2	0.845763	0.992	0.909	0
Kit	0.840055	0.829	0.37	0
Pdia5	0.830691	0.753	0.33	0
Galnt7	0.829659	0.885	0.565	0
Muc13	0.828942	0.994	0.798	0
Gfpt1	0.811395	0.933	0.679	0
Slc12a8	0.788371	0.737	0.311	0
Sytl2	0.783133	0.695	0.23	0
Nucb2	0.781795	0.738	0.297	0
Defa17	0.771655	0.969	0.512	0
Txndc5	0.74596	0.92	0.607	0
Calr	0.707796	0.967	0.863	0
Serp1	0.704148	0.943	0.693	0
Hspa5	0.696682	0.996	0.956	0
Pdia3	0.682558	0.963	0.848	0
Hdlbp	0.66645	0.98	0.893	0
P4hb	0.611107	0.997	0.942	0
Dnajc3	0.755241	0.912	0.66	3.40088e-300
Ssr4	0.719886	0.922	0.68	2.7086e-299
Tm9sf3	0.597662	0.969	0.854	6.67493e-290
Atp2a3	0.759176	0.612	0.222	6.19597e-289
Os9	0.637183	0.968	0.845	9.54936e-287
Galnt12	0.690474	0.598	0.216	3.42499e-285
Fkbp11	0.722142	0.615	0.23	5.08762e-284
Tpsg1	0.603984	0.39	0.092	3.42392e-282
Asph	0.748813	0.81	0.451	4.22969e-282
Defa24	0.695707	0.997	0.75	5.83229e-265
Atoh1	0.594888	0.376	0.092	3.26443e-258
Sec61a1	0.589917	0.941	0.8	1.22412e-249
H13	0.696455	0.852	0.596	9.62799e-248
Creb3l4	0.584995	0.448	0.136	4.20159e-242
Edem2	0.689206	0.73	0.38	3.90539e-237
Herpud1	0.642844	0.865	0.532	1.95599e-235
Rab3d	0.609665	0.885	0.576	3.4351e-235
Ssr3	0.620699	0.897	0.668	5.32611e-232
Rab15	0.648496	0.772	0.393	1.86004e-231
Klf4	0.749081	0.728	0.376	6.04854e-228
Gcnt3	0.67075	0.555	0.215	4.21275e-225
Tmprss2	0.649784	0.887	0.663	9.38951e-225
Rrbp1	0.531077	0.966	0.844	3.0617e-223
Ssr2	0.650451	0.863	0.659	2.05547e-222
Sec11c	0.620786	0.77	0.446	7.60361e-220
Krt18	0.50121	0.985	0.871	4.92959e-214
Hsp90b1	0.598119	0.97	0.908	1.5805e-211
Hgfac	0.575779	0.394	0.119	2.25309e-211
Smim14	0.603335	0.702	0.359	1.44596e-210
Tanc2	0.599203	0.619	0.264	9.70438e-209
Hyou1	0.667447	0.854	0.616	1.24837e-208
Tram1	0.577498	0.873	0.651	1.63157e-206
Pdia4	0.671088	0.821	0.576	2.80341e-202
Mlph	0.569994	0.549	0.222	2.82334e-199
Itln1	0.56726	0.988	0.787	2.69651e-198
Slc38a10	0.608704	0.814	0.551	4.03546e-198
Manf	0.6653	0.77	0.492	2.51755e-197
Cd63	0.551496	0.904	0.714	3.3482e-197
Tpd52	0.559255	0.888	0.696	6.83814e-196
St3gal1	0.501625	0.277	0.064	1.0051e-195
Slc1a4	0.60816	0.63	0.299	2.40908e-195
Tmco3	0.553268	0.527	0.214	1.07876e-194
Hid1	0.604485	0.704	0.373	1.65364e-194
Rpn1	0.541693	0.906	0.771	5.43696e-194
Fgfrl1	0.598926	0.599	0.279	3.07015e-190
Slc1a5	0.575743	0.768	0.457	4.12919e-188
Lman1	0.57763	0.848	0.609	1.04774e-187
Spcs3	0.596547	0.768	0.483	7.76504e-187
Golgb1	0.576886	0.846	0.604	3.07621e-183
Ddost	0.530468	0.901	0.749	4.08012e-179
Tspan13	0.567067	0.761	0.469	6.80611e-178
Ppib	0.512148	0.904	0.747	8.69747e-178
Tmed6	0.643417	0.733	0.417	3.80456e-176
Cbfa2t3	0.516736	0.501	0.199	6.19499e-175
P2rx4	0.542324	0.575	0.267	9.87498e-175
Arfgap3	0.565916	0.735	0.459	1.05364e-171
Wars	0.56142	0.766	0.486	4.0343e-168
Mcf2l	0.540894	0.644	0.317	2.08092e-164
Edem1	0.586092	0.631	0.343	2.00752e-161
Galnt6	0.563384	0.75	0.465	2.23947e-161
Dll4	0.559188	0.527	0.228	2.68921e-161
Sdf2l1	0.542108	0.511	0.229	5.63024e-159
Vimp	0.525037	0.689	0.408	1.63317e-156
Dnajc10	0.545782	0.733	0.454	3.31555e-150
Uba5	0.532957	0.626	0.349	4.15388e-146
D630039A03Rik	0.522715	0.659	0.376	6.36607e-144
Trabd	0.503787	0.661	0.383	1.75974e-142
Reg4	0.575266	0.374	0.136	2.51627e-140
Mia3	0.508554	0.789	0.558	7.97885e-137
Sec24d	0.50038	0.58	0.312	3.0591e-134
Nktr	0.507657	0.766	0.544	2.12341e-132
Ergic1	0.501953	0.648	0.387	1.23117e-127
Dap	0.50686	0.659	0.409	2.2575e-125
Ly6e	0.505046	0.754	0.53	4.56045e-99
Creld2	0.504174	0.509	0.296	3.18241e-90
Neat1	0.515123	0.624	0.431	8.31775e-79

[truncated: 22 more sheets: ST_2_Paneth, ST_2_enteroendocrine, ST_3_Summary, ST_3_0, ST_3_1, ST_3_2, ST_3_3, ST_3_4, ST_3_5, ST_3_6, ST_4_early stem DE, ST_4_early stem GSEA, ST_5_Summary, ST_5_stem G2M, ST_5_stem G1S, ST_5_progenitor, ST_5_enterocyte, ST_5_WAE-like, ST_5_DUOX2+ WAE-like, ST_5_quiescent progenitor …]
