# Supplementary material for: Screening for modulators of the cellular composition of gut epithelia via organoid models of intestinal stem cell differentiation
Source: Nat Biomed Eng. 2022 Mar 21;6(4):476–94. doi: 10.1038/s41551-022-00863-9 (PMC9046079; doi:10.1038/s41551-022-00863-9)
Supplement: Supplementary file 3 — Source data. [file 41551_2022_863_MOESM3_ESM.xlsx]

## Sheet: FIG 1b
Treatment	Dose (uM)	Dose.FC.ATP	Dose.FC.LYZ.NS	Dose.FC.LYZ.S	Z.ATP	Z.LYZ.NS	Z.LYZ.S	repSSMD.ATP	repSSMD.LYZ.NS	repSSMD.LYZ.S
(-)-MK 801 Maleate	0.08	0.126821	0.00824505	0.015263	0.302929	0.0717897	0.0986898	0.442447	0.0700032	0.116071
(-)-MK 801 Maleate	0.4	-0.376513	-0.0991851	-0.179289	-0.899351	-0.863605	-1.15928	-1.34176	-0.549645	-0.976447
(-)-MK 801 Maleate	2	-0.702259	-0.255827	-0.334109	-1.67744	-2.22749	-2.16033	-1.10247	-1.31487	-1.18661
(-)-MK 801 Maleate	10	-0.935941	-0.259012	-0.402739	-2.23562	-2.25522	-2.60409	-1.69626	-1.70819	-1.76797
(-)-Parthenolide	0.08	0.134766	0.0581277	0.1235	0.321907	0.506118	0.798546	0.49786	0.600846	0.678964
(-)-Parthenolide	0.4	0.227559	0.0669456	0.164975	0.543555	0.582896	1.06672	0.736038	0.47966	0.763205
(-)-Parthenolide	2	0.157318	0.0891028	0.0682662	0.375774	0.775819	0.441406	0.482269	0.919517	0.50623
(-)-Parthenolide	10	0.15669	0.133137	0.0818962	0.374274	1.15923	0.529537	0.257181	0.99822	0.344837
(+)-Bicuculline	0.08	0.318212	0.0924609	0.155412	0.760092	0.805057	1.00489	0.472463	0.480734	0.544542
(+)-Bicuculline	0.4	-0.0290564	0.0133036	0.0341708	-0.069405	0.115835	0.220947	-0.0777969	0.105832	0.215517
(+)-Bicuculline	2	-0.165794	0.0310067	-0.0261964	-0.39602	0.269976	-0.169385	-0.237454	0.275697	-0.164052
(+)-Bicuculline	10	-0.131975	0.0202362	0.0719357	-0.315239	0.176197	0.465133	-0.405257	0.174724	0.263569
(+)-JQ1	0.08	-0.223079	-0.25627	-0.356459	-0.532854	-2.23135	-2.30485	-0.484367	-1.24356	-1.98475
(+)-JQ1	0.4	-0.861187	-0.295694	-0.406274	-2.05706	-2.57461	-2.62695	-1.32402	-2.08564	-1.84046
(+)-JQ1	2	-1.00609	-0.254472	-0.379152	-2.40317	-2.21569	-2.45158	-3.52946	-1.39248	-1.75484
(+)-JQ1	10	-0.843828	-0.256773	-0.372388	-2.01559	-2.23573	-2.40784	-1.80351	-1.51037	-1.63009
(S)-crizotinib	0.08	0.24082	0.19289	0.124933	0.575229	1.6795	0.807811	0.742306	0.837929	0.880668
(S)-crizotinib	0.4	0.0543971	0.00932037	0.0159882	0.129935	0.0811525	0.103379	0.189873	0.0939628	0.0844725
(S)-crizotinib	2	0.111497	-0.033781	-0.0592662	0.266325	-0.294131	-0.383212	0.284658	-0.228796	-0.343135
(S)-crizotinib	10	0.0193952	-0.0675808	-0.111393	0.046328	-0.588426	-0.720259	0.0335771	-0.437771	-0.49086
17-AAG (Tanespimycin)	0.08	-1.01238	-0.193208	-0.282438	-2.41821	-1.68226	-1.82623	-0.926043	-1.17977	-1.38719
17-AAG (Tanespimycin)	0.4	-1.26208	-0.205087	-0.340016	-3.01465	-1.78569	-2.19852	-1.02293	-1.18571	-1.42841
17-AAG (Tanespimycin)	2	-1.45932	-0.142273	-0.343251	-3.48578	-1.23877	-2.21944	-1.78322	-1.05281	-1.46222
17-AAG (Tanespimycin)	10	-1.44621	-0.187302	-0.305523	-3.45447	-1.63084	-1.9755	-1.34836	-1.18269	-1.65505
2-Methoxyestradiol (2-MeOE2)	0.08	0.299088	0.021415	0.189335	0.714412	0.18646	1.22423	0.406807	0.0771753	1.01533
2-Methoxyestradiol (2-MeOE2)	0.4	0.400807	0.0649821	0.270238	0.95738	0.5658	1.74734	0.930434	0.226518	0.830946
2-Methoxyestradiol (2-MeOE2)	2	0.227237	0.00472067	0.0293238	0.542786	0.0411029	0.189606	0.460581	0.0487563	0.143847
2-Methoxyestradiol (2-MeOE2)	10	-0.672431	-0.138898	-0.277623	-1.60619	-1.20939	-1.7951	-0.878347	-0.82611	-1.13495
4E1RCat	0.08	0.245945	0.100433	0.106644	0.587472	0.874468	0.689556	0.78964	0.882675	0.711927
4E1RCat	0.4	0.361595	-0.0176537	0.0382724	0.863718	-0.153711	0.247468	0.55866	-0.121277	0.185264
4E1RCat	2	0.00624571	0.151197	0.0489326	0.0149187	1.31648	0.316396	0.0215731	0.437369	0.310956
4E1RCat	10	-0.0107538	0.00707474	0.0819841	-0.0256868	0.0615999	0.530105	-0.0257138	0.0528883	0.320647
4EGI-1	0.08	-0.160287	0.109774	-0.0365051	-0.382866	0.955803	-0.23604	-0.352265	0.378023	-0.263531
4EGI-1	0.4	-0.131361	0.0361839	0.054436	-0.313773	0.315053	0.351981	-0.158007	0.264142	0.325538
4EGI-1	2	0.127153	0.0685747	-0.0588075	0.303723	0.59708	-0.380247	0.406511	0.252358	-0.327844
4EGI-1	10	-0.109476	-0.0344352	0.0565925	-0.261498	-0.299828	0.365924	-0.282834	-0.257377	0.189118
4Œº8C	0.08	-0.110883	0.0690805	0.0317813	-0.264859	0.601484	0.205496	-0.401521	0.497372	0.193683
4Œº8C	0.4	0.00740669	0.0474837	0.0112681	0.0176918	0.413441	0.0728592	0.0229765	0.225761	0.0529789
4Œº8C	2	-0.162129	0.0158897	-0.0553089	-0.387266	0.138351	-0.357625	-0.339501	0.128229	-0.217078
4Œº8C	10	-0.0394457	-0.0949245	-0.129345	-0.0942212	-0.826508	-0.836338	-0.108686	-0.861485	-0.707228
5-hydroxymethyl Tolterodine (PNU 200577, 5-HMT, 5-HM)	0.08	-0.062243	0.183604	0.0645324	-0.148676	1.59864	0.417263	-0.118383	0.915248	0.460143
5-hydroxymethyl Tolterodine (PNU 200577, 5-HMT, 5-HM)	0.4	0.0868105	0.0763346	0.0357356	0.207358	0.664646	0.231064	0.29055	0.759801	0.265748
5-hydroxymethyl Tolterodine (PNU 200577, 5-HMT, 5-HM)	2	0.0343834	0.15433	0.0234802	0.0821291	1.34375	0.151822	0.113631	0.946518	0.173833
5-hydroxymethyl Tolterodine (PNU 200577, 5-HMT, 5-HM)	10	0.0166515	0.0336341	-0.00686529	0.0397744	0.292852	-0.0443906	0.0614685	0.22261	-0.0418891
A-769662	0.08	-0.0742972	0.0452486	0.0658934	-0.177469	0.39398	0.426064	-0.255053	0.286232	0.364739
A-769662	0.4	0.0068661	0.0687726	0.0711576	0.0164006	0.598804	0.460101	0.0193937	0.498416	0.472408
A-769662	2	-0.127341	0.0543407	0.184201	-0.30417	0.473145	1.19103	-0.312465	0.553541	0.487653
A-769662	10	-0.0152354	0.00855984	0.018706	-0.0363918	0.0745305	0.120952	-0.0558476	0.0680731	0.119249
ABT-199 (GDC-0199)	0.08	0.0188781	-0.0015037	-0.0441242	0.0450928	-0.0130927	-0.285305	0.0511998	-0.00941489	-0.259586
ABT-199 (GDC-0199)	0.4	0.0375183	-0.0288591	0.0764112	0.0896175	-0.251276	0.494071	0.110856	-0.192453	0.443332
ABT-199 (GDC-0199)	2	-0.27843	-0.0155635	-0.062544	-0.665066	-0.135511	-0.404406	-0.377259	-0.115718	-0.367672
ABT-199 (GDC-0199)	10	-0.519293	-0.168903	-0.292356	-1.2404	-1.47064	-1.89036	-1.40212	-0.809981	-1.13055
ABT-263 (Navitoclax)	0.08	-0.212083	0.0119763	-0.00990994	-0.506587	0.104278	-0.0640772	-0.461557	0.0622661	-0.0414176
ABT-263 (Navitoclax)	0.4	-0.264163	0.00708567	-0.019946	-0.630988	0.061695	-0.12897	-0.7768	0.06187	-0.133614
ABT-263 (Navitoclax)	2	-0.367713	-0.143291	-0.205239	-0.878331	-1.24764	-1.32706	-0.846877	-1.01868	-1.11443
ABT-263 (Navitoclax)	10	-0.962111	-0.259479	-0.399991	-2.29813	-2.25928	-2.58632	-3.19553	-1.69883	-1.6305
Acadesine	0.08	0.094213	0.0227173	0.00360596	0.22504	0.197799	0.0233159	0.288284	0.189085	0.0193643
Acadesine	0.4	0.173064	-0.0157768	-0.0115625	0.413385	-0.137369	-0.0747623	0.448118	-0.144524	-0.0876969
Acadesine	2	-0.00507343	0.0160978	0.0526792	-0.0121185	0.140163	0.340621	-0.016956	0.141313	0.254146
Acadesine	10	0.0761068	-0.069693	-0.101962	0.181791	-0.606817	-0.659281	0.266415	-0.657912	-0.681924
ADL5859 HCl	0.08	0.27019	0.0525624	0.0791665	0.645384	0.457662	0.511887	1.01175	0.330842	0.470131
ADL5859 HCl	0.4	0.16285	0.0186756	0.104393	0.388989	0.162608	0.675	0.492678	0.16815	0.713052
ADL5859 HCl	2	0.291047	0.0655543	0.0698832	0.695203	0.570782	0.451861	0.845044	0.519997	0.389378
ADL5859 HCl	10	0.194485	-0.0560746	-0.0395414	0.464552	-0.488242	-0.255673	0.586642	-0.516024	-0.282431
ADX-47273	0.08	0.114624	0.269408	0.146515	0.273795	2.34574	0.947361	0.313704	1.52517	0.814892
ADX-47273	0.4	-0.0341201	0.0525238	0.14669	-0.0815004	0.457325	0.948488	-0.115372	0.483097	0.703894
ADX-47273	2	-0.209864	-0.0328324	-0.0393914	-0.501287	-0.285872	-0.254703	-0.642043	-0.185843	-0.18515
ADX-47273	10	-0.0394995	-0.0356963	-0.0699554	-0.0943496	-0.310808	-0.452328	-0.123183	-0.201044	-0.349115
AG-14361	0.08	-0.0116689	0.152073	0.0996297	-0.0278728	1.3241	0.644201	-0.0203754	1.06976	0.576922
AG-14361	0.4	-0.0692821	0.0358783	-0.0011641	-0.165489	0.312393	-0.00752704	-0.23956	0.295793	-0.00665877
AG-14361	2	0.00488101	0.0319031	-0.0647637	0.0116589	0.277781	-0.418758	0.0129711	0.260349	-0.254594
AG-14361	10	-0.0207653	-0.196691	-0.18892	-0.0496007	-1.71259	-1.22155	-0.0418382	-1.36916	-0.890228
AGI-5198	0.08	0.308818	0.0553925	0.0920604	0.737652	0.482303	0.595258	0.710564	0.346307	0.521922
AGI-5198	0.4	0.154121	0.0416316	0.184721	0.368138	0.362487	1.1944	0.368529	0.400693	0.753537
AGI-5198	2	0.28082	0.0392721	0.0732007	0.670776	0.341943	0.473312	0.814238	0.320506	0.433823
AGI-5198	10	0.335643	-0.00738545	-0.00544153	0.801728	-0.0643052	-0.0351847	0.766129	-0.0631738	-0.0364356
AGI-6780	0.08	0.280782	0.0685716	0.0952525	0.670684	0.597054	0.615898	0.865916	0.569738	0.552955
AGI-6780	0.4	0.230832	0.030771	0.155749	0.551372	0.267923	1.00706	0.61099	0.27172	0.968182
AGI-6780	2	0.298491	0.0429213	0.0545592	0.712985	0.373716	0.352777	0.941086	0.33442	0.234819
AGI-6780	10	0.107292	-0.0901418	-0.0540233	0.256282	-0.784865	-0.349312	0.399005	-0.896413	-0.372741
Agomelatine	0.08	0.105508	0.0260353	0.0903996	0.252019	0.22669	0.584519	0.343743	0.233127	0.534305
Agomelatine	0.4	0.0808444	0.0798175	0.13189	0.193107	0.694972	0.852793	0.281595	0.628109	0.625273
Agomelatine	2	-0.197615	0.0685993	-0.0367306	-0.47203	0.597295	-0.237498	-0.377302	0.506495	-0.151105
Agomelatine	10	0.0235698	-0.0327396	0.008299	0.0562996	-0.285064	0.0536609	0.088744	-0.293759	0.0456222
Allopurinol	0.08	0.211718	0.019337	0.0262074	0.505715	0.168367	0.169456	0.601681	0.193228	0.202131
Allopurinol	0.4	-0.0979692	-0.0360936	-0.0856914	-0.234012	-0.314267	-0.554076	-0.317615	-0.260703	-0.402779
Allopurinol	2	-0.161982	-0.004099	-0.0640867	-0.386914	-0.0356901	-0.414381	-0.43299	-0.0408565	-0.453248
Allopurinol	10	-0.45431	-0.0508002	-0.119269	-1.08518	-0.442318	-0.771186	-0.697506	-0.418314	-0.585692
Aloxistatin	0.08	-0.00643574	0.0195939	0.02526	-0.0153726	0.170604	0.16333	-0.0226045	0.142167	0.123783
Aloxistatin	0.4	-0.00599738	-0.0287656	-0.0157624	-0.0143255	-0.250462	-0.101919	-0.0177879	-0.245833	-0.113095
Aloxistatin	2	-0.128865	-0.0372452	-0.0910712	-0.307812	-0.324294	-0.588862	-0.441476	-0.293908	-0.641414
Aloxistatin	10	-0.213956	-0.14199	-0.180848	-0.511062	-1.23631	-1.16936	-0.531436	-0.984528	-0.768502
AM1241	0.08	0.158502	0.0521079	0.046243	0.378603	0.453704	0.299005	0.442086	0.421615	0.191187
AM1241	0.4	-0.0539143	0.00401841	0.0882938	-0.128781	0.0349883	0.570903	-0.12672	0.0316375	0.264122
AM1241	2	-0.0615585	-0.0141506	-0.01701	-0.14704	-0.123209	-0.109986	-0.223197	-0.133957	-0.0867343
AM1241	10	-0.000731663	-0.0031713	-0.0800726	-0.00174767	-0.0276126	-0.517745	-0.00244841	-0.0330879	-0.495703
AMG-517	0.08	0.161246	0.0204093	0.0839516	0.385156	0.177704	0.542827	0.522588	0.154409	0.288331
AMG-517	0.4	0.112794	0.0598976	0.0596348	0.269423	0.521529	0.385596	0.204346	0.377137	0.336435
AMG-517	2	0.112405	-0.00583984	0.00215652	0.268494	-0.0508476	0.013944	0.375362	-0.0604455	0.0166641
AMG-517	10	0.0564713	0.0306858	0.265843	0.134889	0.267181	1.71892	0.171737	0.153927	1.47505
Amlodipine	0.08	-0.350538	0.0261815	-0.0422164	-0.837306	0.227962	-0.272969	-0.63967	0.137266	-0.237722
Amlodipine	0.4	-0.362721	0.024158	-0.0151117	-0.866406	0.210344	-0.0977114	-0.388023	0.16998	-0.0702788
Amlodipine	2	-0.371863	-0.0652275	-0.121691	-0.888244	-0.567936	-0.786851	-0.685127	-0.620493	-0.776619
Amlodipine	10	-0.421117	-0.134652	-0.155089	-1.00589	-1.17242	-1.0028	-0.645857	-1.38413	-1.13588
Anacetrapib (MK-0859)	0.08	-0.0896821	0.0128648	0.0509377	-0.214218	0.112014	0.329361	-0.312706	0.108052	0.246542
Anacetrapib (MK-0859)	0.4	0.0352836	0.00683504	-0.00207651	0.0842795	0.0595128	-0.0134266	0.12795	0.0576044	-0.0134195
Anacetrapib (MK-0859)	2	-0.0940228	-0.0147697	-0.0460637	-0.224586	-0.1286	-0.297845	-0.330099	-0.143155	-0.298774
Anacetrapib (MK-0859)	10	0.0312896	-0.0360999	-0.0355009	0.0747393	-0.314322	-0.229547	0.0985466	-0.308865	-0.25861
Anastrozole	0.08	-0.116859	0.0350839	0.0450653	-0.279134	0.305476	0.29139	-0.158323	0.300623	0.303703
Anastrozole	0.4	0.0237573	0.10607	0.100483	0.0567475	0.92355	0.649716	0.0477649	0.8484	0.559665
Anastrozole	2	-0.0583251	-0.00300126	-0.00815649	-0.139317	-0.026132	-0.0527395	-0.173503	-0.0226286	-0.0478957
Anastrozole	10	-0.498751	-0.0666006	-0.0806326	-1.19133	-0.579892	-0.521367	-0.680023	-0.530547	-0.490426
Aniracetam	0.08	-0.0882338	0.0889229	0.0426574	-0.210758	0.774252	0.275821	-0.274698	0.675649	0.325554
Aniracetam	0.4	0.111697	0.0558027	0.147867	0.266802	0.485875	0.9561	0.343913	0.41638	0.812429
Aniracetam	2	0.0544595	0.0317639	0.0052215	0.130084	0.276569	0.033762	0.164103	0.195079	0.0227091
Aniracetam	10	0.0190013	0.0120445	-0.0279328	0.045387	0.104872	-0.180612	0.0667716	0.0770119	-0.148446
AP26113	0.08	-0.05447	-0.0132895	0.109235	-0.130109	-0.115712	0.706308	-0.123928	-0.130309	0.562894
AP26113	0.4	0.0606976	-0.0620821	-0.0384565	0.144984	-0.54055	-0.248658	0.141564	-0.549901	-0.224657
AP26113	2	-0.5579	-0.19594	-0.243594	-1.33262	-1.70605	-1.57506	-0.929408	-1.10802	-0.855316
AP26113	10	-1.67956	-0.27214	-0.343072	-4.01184	-2.36953	-2.21828	-2.8139	-1.07206	-1.11879
Apatinib	0.08	0.222567	0.103037	0.172878	0.531632	0.897145	1.11782	0.73681	0.715811	0.96325
Apatinib	0.4	0.302176	0.0375608	0.141627	0.721786	0.327042	0.915751	1.09912	0.386092	0.8165
Apatinib	2	0.27007	0.0757985	0.111551	0.645097	0.659978	0.721286	0.890172	0.522269	0.57497
Apatinib	10	0.21774	0.0115521	0.0748541	0.520099	0.100584	0.484003	0.651801	0.079816	0.264937
Apigenin	0.08	0.246116	0.131694	0.192161	0.58788	1.14666	1.2425	0.762092	1.00885	0.942676
Apigenin	0.4	0.213609	0.129871	0.164743	0.510233	1.13079	1.06522	0.52441	0.806559	1.02376
Apigenin	2	0.315348	0.232166	0.195873	0.75325	2.02147	1.26651	0.742742	1.35715	1.21971
Apigenin	10	0.0264938	0.0973205	0.0981822	0.063284	0.847371	0.634841	0.0790752	0.641078	0.714365
Apixaban	0.08	-0.0886861	0.00405614	0.0813042	-0.211838	0.0353169	0.525709	-0.279235	0.0353399	0.528123
Apixaban	0.4	0.11139	-0.0298808	0.0293617	0.26607	-0.260173	0.189852	0.413086	-0.279528	0.161439
Apixaban	2	-0.0602643	0.029082	0.0509699	-0.143949	0.253218	0.329569	-0.145442	0.183317	0.33697
Apixaban	10	-0.0772755	-0.081802	-0.0958117	-0.184583	-0.71225	-0.619513	-0.2851	-0.701009	-0.684478
Apoptosis Activator 2	0.08	0.3036	0.149484	0.131667	0.725189	1.30156	0.85135	0.620324	1.20079	0.551305
Apoptosis Activator 2	0.4	0.262106	0.0332776	0.07319	0.626075	0.289748	0.473243	0.610266	0.234402	0.382964
Apoptosis Activator 2	2	0.0815531	-0.00566367	-0.00897129	0.1948	-0.0493136	-0.0580079	0.30292	-0.0511983	-0.0683093
Apoptosis Activator 2	10	-0.158183	-0.199199	-0.251683	-0.377841	-1.73443	-1.62737	-0.326787	-0.914974	-0.890742
Aprepitant	0.08	0.312646	0.0965314	0.114523	0.746796	0.840499	0.740498	0.907471	0.603382	0.443593
Aprepitant	0.4	0.402696	0.0610639	0.107013	0.961892	0.531684	0.691942	1.16054	0.58637	0.812055
Aprepitant	2	0.144883	0.00497823	-0.0070137	0.346071	0.0433455	-0.0453502	0.443943	0.0487924	-0.0479498
Aprepitant	10	0.0505268	-0.0895419	-0.11916	0.12069	-0.779642	-0.770482	0.131099	-0.837542	-0.715911
AS-252424	0.08	0.139458	0.06994	0.0719342	0.333115	0.608968	0.465123	0.497626	0.436551	0.340394
AS-252424	0.4	-0.0738769	-0.0422362	-0.0079046	-0.176465	-0.367751	-0.0511107	-0.182762	-0.406785	-0.0602658
AS-252424	2	-0.359258	-0.0797683	-0.0735881	-0.858135	-0.694544	-0.475817	-0.507873	-0.582774	-0.285537
AS-252424	10	-0.20408	-0.077029	-0.0217302	-0.487471	-0.670692	-0.140506	-0.654182	-0.800903	-0.09123
AT101	0.08	-0.197554	-0.0489454	0.00438955	-0.471884	-0.426168	0.0283826	-0.333973	-0.418731	0.0178053
AT101	0.4	0.0185951	-0.0680484	-0.0129922	0.0444169	-0.592498	-0.0840071	0.0411057	-0.629929	-0.0797564
AT101	2	-0.215523	-0.0357564	-0.0853072	-0.514804	-0.311332	-0.551592	-0.610115	-0.268703	-0.48908
AT101	10	-0.0556859	-0.0518995	-0.0613528	-0.133013	-0.451889	-0.396704	-0.198502	-0.457128	-0.418215
Ataluren (PTC124)	0.08	0.267356	0.0290248	0.0514922	0.638614	0.252719	0.332946	0.842012	0.213057	0.266304
Ataluren (PTC124)	0.4	-0.340189	0.0415373	0.0338513	-0.812586	0.361666	0.218881	-0.289997	0.246017	0.182265
Ataluren (PTC124)	2	-0.042004	0.130892	0.0582952	-0.100332	1.13967	0.376934	-0.0899157	0.535363	0.232933
Ataluren (PTC124)	10	0.0055153	0.00878818	0.00512742	0.013174	0.0765187	0.0331536	0.0150535	0.0689043	0.0335656
Atglistatin	0.08	0.0571575	0.0694085	0.0284466	0.136528	0.604341	0.183934	0.213946	0.550813	0.192334
Atglistatin	0.4	0.00390165	0.135029	-0.0354091	0.0093196	1.1757	-0.228954	0.0140301	0.389675	-0.183249
Atglistatin	2	-0.0451896	0.0704166	0.0258311	-0.107941	0.613118	0.167023	-0.0912276	0.536522	0.177634
Atglistatin	10	-0.431492	-0.0163417	0.0121234	-1.03067	-0.142288	0.0783893	-0.679351	-0.080988	0.0264221
Atorvastatin Calcium	0.08	-0.129475	-0.00884669	0.0221027	-0.309268	-0.0770282	0.142915	-0.377701	-0.0707782	0.162975
Atorvastatin Calcium	0.4	-0.348092	0.00712667	-0.0624534	-0.831463	0.062052	-0.403821	-1.0436	0.0358115	-0.406651
Atorvastatin Calcium	2	-1.08482	-0.246711	-0.353821	-2.59124	-2.14812	-2.28779	-1.52765	-1.38572	-1.65472
Atorvastatin Calcium	10	-1.58263	-0.234852	-0.305053	-3.78032	-2.04486	-1.97246	-2.47167	-1.3326	-1.37211
AUY922 (NVP-AUY922)	0.08	-1.18462	-0.143621	-0.208657	-2.82961	-1.25051	-1.34916	-1.47977	-1.07996	-1.04961
AUY922 (NVP-AUY922)	0.4	-1.34309	-0.154277	-0.184164	-3.20814	-1.34329	-1.1908	-1.75194	-1.39169	-1.02808
AUY922 (NVP-AUY922)	2	-1.13676	-0.137874	-0.21561	-2.71529	-1.20047	-1.39412	-1.0003	-1.16879	-1.10483
AUY922 (NVP-AUY922)	10	-1.26955	-0.152779	-0.21369	-3.03249	-1.33025	-1.38171	-2.15631	-1.23265	-1.25434
AVL-292	0.08	0.216683	0.0954374	0.23486	0.517576	0.830975	1.51859	0.553156	0.509923	1.54205
AVL-292	0.4	0.0566996	0.0517573	0.105726	0.135434	0.450651	0.68362	0.196358	0.237124	0.548797
AVL-292	2	-0.057607	-0.11245	-0.205842	-0.137602	-0.979099	-1.33096	-0.153443	-0.904083	-0.858415
AVL-292	10	-0.778313	-0.213335	-0.376218	-1.8591	-1.85751	-2.43261	-1.84038	-1.54248	-1.6991
AZ 3146	0.08	-0.129686	0.0734308	0.0491289	-0.309773	0.639363	0.317665	-0.293366	0.767969	0.27767
AZ 3146	0.4	-0.26214	-0.0375982	-0.0672281	-0.626155	-0.327368	-0.434694	-0.493768	-0.319644	-0.388017
AZ 3146	2	-0.368863	-0.0789562	-0.130074	-0.881078	-0.687472	-0.841053	-0.746225	-0.553941	-0.609939
AZ 3146	10	-1.16754	-0.280985	-0.422286	-2.78883	-2.44654	-2.73048	-1.8997	-2.01524	-2.05426
AZ191	0.08	0.291733	0.127626	0.142629	0.696843	1.11124	0.922232	0.670138	0.823234	0.617891
AZ191	0.4	0.336528	0.082319	0.199321	0.80384	0.716752	1.2888	0.499769	0.471559	0.89737
AZ191	2	0.149784	0.0582446	0.0971405	0.357778	0.507136	0.628106	0.497827	0.481478	0.717567
AZ191	10	-0.5327	-0.148076	-0.200261	-1.27242	-1.2893	-1.29488	-0.60407	-0.874284	-0.875443
AZ20	0.08	-0.209514	0.0418843	-0.0381816	-0.500452	0.364687	-0.24688	-0.33143	0.241996	-0.197969
AZ20	0.4	-0.218167	-0.140325	-0.235711	-0.521121	-1.22181	-1.5241	-0.423927	-0.845118	-0.869866
AZ20	2	-1.05443	-0.21458	-0.373395	-2.51863	-1.86835	-2.41435	-1.80231	-1.58267	-1.77751
AZ20	10	-0.572636	-0.260798	-0.328926	-1.36782	-2.27077	-2.12682	-1.79488	-1.83954	-1.64926
AZD1981	0.08	0.399952	0.00924563	0.0231879	0.955337	0.0805017	0.149932	0.974759	0.0817733	0.16975
AZD1981	0.4	0.285085	0.000913037	0.191247	0.680963	0.00794982	1.2366	0.623418	0.00606601	0.81436
AZD1981	2	0.0989398	0.00127481	0.0139643	0.236331	0.0110998	0.0902924	0.311659	0.0132918	0.0791223
AZD1981	10	0.238424	0.0235569	0.0701075	0.569507	0.20511	0.453311	0.547752	0.182508	0.403742
AZD2461	0.08	0.0728115	0.0383914	0.0974412	0.17392	0.334274	0.63005	0.221343	0.230127	0.448712
AZD2461	0.4	-0.0398115	-0.0375266	0.0153025	-0.095095	-0.326744	0.0989454	-0.0728952	-0.231981	0.0507747
AZD2461	2	-0.23243	-0.0736222	-0.100433	-0.55519	-0.641029	-0.649392	-0.713763	-0.539924	-0.523755
AZD2461	10	-0.33631	-0.171979	-0.224054	-0.803321	-1.49742	-1.44872	-1.09799	-1.21269	-0.962523
AZD3463	0.08	-0.275223	-0.146879	-0.198907	-0.657407	-1.27887	-1.28612	-0.434776	-1.02019	-1.14169
AZD3463	0.4	-0.340713	-0.189738	-0.292535	-0.813838	-1.65205	-1.89151	-0.561169	-1.15798	-0.991403
AZD3463	2	-0.771606	-0.232056	-0.314905	-1.84308	-2.02051	-2.03616	-0.691336	-1.21769	-1.1717
AZD3463	10	-0.959943	-0.20902	-0.327995	-2.29295	-1.81994	-2.1208	-2.2423	-0.928604	-1.16288
AZD4547	0.08	0.159814	0.0998552	0.156525	0.381737	0.86944	1.01208	0.53322	0.835974	1.02673
AZD4547	0.4	0.100784	0.0594138	0.0831875	0.240737	0.517316	0.537886	0.319087	0.353227	0.327766
AZD4547	2	-0.00995122	0.0679688	0.0742101	-0.0237698	0.591805	0.479839	-0.0218935	0.517612	0.382394
AZD4547	10	-0.0615413	-0.0380577	-0.0493458	-0.146999	-0.331369	-0.319068	-0.160238	-0.329997	-0.311677
AZD6482	0.08	0.239576	0.10843	0.181619	0.572258	0.944104	1.17434	0.698468	0.763408	0.989685
AZD6482	0.4	0.223275	0.0757491	0.156146	0.533321	0.659548	1.00963	0.713148	0.549291	0.785271
AZD6482	2	-0.508752	-0.129675	-0.114252	-1.21522	-1.12908	-0.73875	-0.510073	-0.60559	-0.512903
AZD6482	10	-1.20339	-0.248126	-0.253003	-2.87445	-2.16043	-1.6359	-1.09232	-1.31956	-1.09574
AZD7545	0.08	-0.333953	0.0870347	0.110966	-0.797691	0.757811	0.717501	-1.17803	0.804911	0.652868
AZD7545	0.4	-0.158299	-0.0281042	-0.0172181	-0.378117	-0.244703	-0.111331	-0.46628	-0.200219	-0.0844836
AZD7545	2	-0.254656	-0.0177982	-0.148153	-0.608278	-0.154969	-0.957947	-0.801203	-0.111922	-0.497921
AZD7545	10	-0.349945	-0.0506953	-0.104358	-0.835889	-0.441405	-0.674772	-1.25732	-0.267664	-0.570057
AZD7762	0.08	0.0541721	0.00964073	0.0191834	0.129397	0.083942	0.124039	0.104865	0.0731301	0.107075
AZD7762	0.4	-0.384021	-0.159087	-0.250854	-0.917285	-1.38517	-1.62201	-1.11511	-1.07009	-1.58399
AZD7762	2	-0.803832	-0.210778	-0.342181	-1.92006	-1.83524	-2.21253	-1.34962	-1.27365	-1.42174
AZD7762	10	-1.36119	-0.22016	-0.369122	-3.25138	-1.91694	-2.38672	-2.00136	-1.45172	-2.0778
BAM7	0.08	0.208508	0.0448565	0.0787258	0.498049	0.390566	0.509037	0.724318	0.226274	0.337672
BAM7	0.4	-0.0102201	-0.00937391	0.0390865	-0.024412	-0.0816187	0.252732	-0.0275615	-0.0684012	0.243796
BAM7	2	-0.156015	0.0571856	0.0193624	-0.372663	0.497915	0.125196	-0.165862	0.296703	0.103965
BAM7	10	-0.11387	-0.00728415	-0.0198038	-0.271994	-0.0634231	-0.12805	-0.17661	-0.0460858	-0.124193
Batimastat (BB-94)	0.08	0.0352351	-0.00282781	0.0534459	0.0841637	-0.0246218	0.345578	0.129924	-0.0247752	0.258943
Batimastat (BB-94)	0.4	-0.0945591	0.00477296	0.0275583	-0.225867	0.0415582	0.178191	-0.277516	0.0322669	0.193367
Batimastat (BB-94)	2	-0.0489728	0.0812545	0.0561046	-0.116978	0.707483	0.36277	-0.152505	0.595771	0.432215
Batimastat (BB-94)	10	-0.282837	-0.0745933	-0.106866	-0.675593	-0.649484	-0.69099	-0.757473	-0.446227	-0.586753
Bazedoxifene HCl	0.08	0.422245	0.159209	0.0963297	1.00859	1.38623	0.622863	1.52016	0.52849	0.707674
Bazedoxifene HCl	0.4	0.365328	0.0263169	0.0648861	0.872635	0.229141	0.41955	1.34918	0.217403	0.353949
Bazedoxifene HCl	2	-0.77957	-0.145513	-0.189072	-1.86211	-1.26698	-1.22253	-0.737361	-1.47372	-1.45089
Bazedoxifene HCl	10	-1.1476	-0.280471	-0.361184	-2.7412	-2.44206	-2.3354	-1.41573	-1.49427	-2.01696
Belinostat (PXD101)	0.08	-0.227164	0.00771827	-0.0590459	-0.542612	0.067203	-0.381788	-0.708046	0.0608625	-0.319753
Belinostat (PXD101)	0.4	-0.0554804	0.129181	0.0419659	-0.132522	1.12478	0.27135	-0.135001	0.389159	0.17851
Belinostat (PXD101)	2	-0.78193	-0.173449	-0.264392	-1.86774	-1.51022	-1.70955	-2.89277	-0.980362	-1.22906
Belinostat (PXD101)	10	-1.12176	-0.196294	-0.326764	-2.67946	-1.70913	-2.11284	-3.67929	-1.48626	-1.38262
Bergenin	0.08	0.287683	0.164449	0.197955	0.687168	1.43186	1.27996	0.946196	1.10104	1.11995
Bergenin	0.4	0.244753	0.0978181	0.108405	0.584624	0.851703	0.700938	0.890868	0.577188	0.510794
Bergenin	2	0.205455	0.0803005	0.125195	0.490756	0.699177	0.809504	0.381638	0.675873	0.669803
Bergenin	10	0.343542	0.103168	0.144125	0.820595	0.898282	0.931908	0.837046	0.683358	0.65499
BGJ398 (NVP-BGJ398)	0.08	-0.0536594	-0.00193018	-0.0363771	-0.128173	-0.0168061	-0.235212	-0.107976	-0.011184	-0.172301
BGJ398 (NVP-BGJ398)	0.4	0.0262698	-0.0597688	0.00163418	0.0627488	-0.520407	0.0105665	0.0594422	-0.402221	0.00524842
BGJ398 (NVP-BGJ398)	2	-0.185152	-0.0516767	-0.0620185	-0.442259	-0.44995	-0.401009	-0.517765	-0.463726	-0.415204
BGJ398 (NVP-BGJ398)	10	-1.50021	-0.26938	-0.350046	-3.58344	-2.3455	-2.26338	-1.60983	-1.64171	-1.96835
BI 2536	0.08	0.0289763	-0.104197	-0.163392	0.0692136	-0.907248	-1.05648	0.0823546	-0.849429	-0.840134
BI 2536	0.4	-0.533762	-0.128704	-0.219812	-1.27496	-1.12063	-1.42129	-0.968793	-0.817221	-1.00808
BI 2536	2	-0.510749	-0.134108	-0.223573	-1.21999	-1.16768	-1.44561	-0.767516	-1.04984	-1.04921
BI 2536	10	-1.02768	-0.10945	-0.185272	-2.45476	-0.952979	-1.19796	-1.21043	-0.878975	-1.15061
BI-D1870	0.08	0.185685	0.140737	0.161782	0.443533	1.2254	1.04607	0.644058	1.29512	0.936552
BI-D1870	0.4	0.0289806	0.126277	0.158486	0.0692239	1.09949	1.02476	0.0822141	1.09565	1.12288
BI-D1870	2	-0.0116089	-0.0659064	0.00808714	-0.0277294	-0.573848	0.0522911	-0.0247216	-0.554165	0.0502627
BI-D1870	10	-0.700221	-0.285152	-0.377731	-1.67257	-2.48282	-2.44239	-1.40179	-2.16779	-1.85732
BIBR 1532	0.08	0.223198	0.0323344	0.0283902	0.533138	0.281536	0.183569	0.766313	0.298565	0.186519
BIBR 1532	0.4	-0.0472386	0.0433036	0.106556	-0.112835	0.377045	0.688985	-0.0823351	0.363297	0.584547
BIBR 1532	2	-0.0335773	-0.0134949	-0.0807697	-0.0802037	-0.1175	-0.522252	-0.100275	-0.117088	-0.5212
BIBR 1532	10	0.0302356	-0.0615508	-0.114158	0.0722217	-0.535923	-0.738143	0.068275	-0.641889	-0.679089
Birinapant	0.08	-0.257416	0.0322933	0.0752495	-0.614873	0.281178	0.486559	-0.786687	0.334039	0.210332
Birinapant	0.4	0.0945483	-0.0117005	0.102954	0.225841	-0.101876	0.665693	0.267382	-0.0953387	0.395829
Birinapant	2	0.22699	0.0364453	0.0107938	0.542195	0.31733	0.0697925	0.388209	0.308277	0.0716279
Birinapant	10	0.1225	-0.0294122	-0.080462	0.292608	-0.256092	-0.520263	0.449964	-0.279758	-0.527328
Bisoprolol fumarate	0.08	-0.104223	0.0848599	0.0855853	-0.24895	0.738876	0.55339	-0.187017	0.580911	0.365568
Bisoprolol fumarate	0.4	-0.0571351	0.0745583	0.129207	-0.136475	0.64918	0.835446	-0.202016	0.696712	0.772326
Bisoprolol fumarate	2	-0.0200377	0.0753648	0.0739571	-0.0478627	0.656202	0.478203	-0.0631382	0.56393	0.495436
Bisoprolol fumarate	10	0.0581622	0.00312692	0.0154541	0.138928	0.0272261	0.0999254	0.195497	0.0260243	0.0938282
BML-190	0.08	-0.00306458	0.0715527	0.0602897	-0.00732015	0.62301	0.38983	-0.0112372	0.726401	0.460925
BML-190	0.4	-0.0993483	-0.0174985	-0.0367943	-0.237306	-0.15236	-0.23791	-0.268948	-0.124494	-0.17177
BML-190	2	-0.106372	0.116124	0.017178	-0.254084	1.01109	0.111072	-0.319451	0.902238	0.132038
BML-190	10	-0.106256	0.209332	0.0670133	-0.253805	1.82266	0.433305	-0.255198	0.835969	0.407821
BMS-378806	0.08	0.233218	0.141426	0.15877	0.557072	1.2314	1.0266	0.786019	1.11646	1.18171
BMS-378806	0.4	0.101811	-0.00702264	0.00694438	0.243189	-0.0611462	0.044902	0.34654	-0.0332379	0.0367483
BMS-378806	2	-0.289188	-0.0998835	-0.141852	-0.690764	-0.869686	-0.917208	-0.615587	-0.798105	-1.01308
BMS-378806	10	-1.15481	-0.227038	-0.321647	-2.75841	-1.97682	-2.07975	-1.22845	-1.66351	-1.67555
BMS-707035	0.08	0.317666	0.107176	0.134151	0.758786	0.933182	0.867417	0.9704	0.827392	1.02296
BMS-707035	0.4	0.237627	0.134849	0.182003	0.567602	1.17413	1.17682	0.797045	1.07477	0.782412
BMS-707035	2	0.279117	0.109691	0.0478225	0.666709	0.955081	0.309218	0.834332	0.880786	0.343341
BMS-707035	10	0.138125	0.0704545	0.0495151	0.32993	0.613448	0.320162	0.457055	0.448189	0.288675
Bortezomib (PS-341)	0.08	-1.90356	-0.147541	-0.239337	-4.54691	-1.28464	-1.54754	-7.15976	-1.2052	-1.27725
Bortezomib (PS-341)	0.4	-2.14648	-0.105266	-0.172812	-5.12716	-0.916555	-1.11739	-1.31063	-0.842041	-0.897057
Bortezomib (PS-341)	2	-0.914693	-0.132988	-0.249378	-2.18486	-1.15793	-1.61246	-1.14381	-1.12523	-1.4263
Bortezomib (PS-341)	10	-1.35899	-0.153262	-0.238045	-3.24612	-1.33446	-1.53919	-1.07623	-1.38021	-1.22873
Bosentan Hydrate	0.08	0.203942	0.0901431	0.145398	0.487142	0.784877	0.940139	0.571958	0.50552	0.582703
Bosentan Hydrate	0.4	0.207187	0.067652	0.0996543	0.494894	0.589046	0.644359	0.638453	0.314119	0.389679
Bosentan Hydrate	2	0.120705	0.0387174	0.0138163	0.288319	0.337113	0.0893356	0.416467	0.235894	0.080137
Bosentan Hydrate	10	0.0852512	0.0582895	0.0450619	0.203634	0.507527	0.291368	0.272499	0.351575	0.246599
Bosutinib (SKI-606)	0.08	0.627574	0.213344	0.308101	1.49904	1.85758	1.99217	1.94754	1.83873	2.30173
Bosutinib (SKI-606)	0.4	0.301614	0.129711	0.207686	0.720444	1.12939	1.34289	0.782986	0.789719	1.18142
Bosutinib (SKI-606)	2	-0.169357	-0.0488039	-0.0580973	-0.404532	-0.424936	-0.375654	-0.395915	-0.427321	-0.311076
Bosutinib (SKI-606)	10	-0.667801	-0.115477	-0.223389	-1.59513	-1.00546	-1.44442	-1.32705	-0.828397	-1.15408
Brinzolamide	0.08	-0.00716788	0.133054	0.0303145	-0.0171214	1.15851	0.196012	-0.0166986	0.870854	0.0931293
Brinzolamide	0.4	-0.0681168	0.0841413	0.0515974	-0.162706	0.732619	0.333626	-0.205135	0.54008	0.326647
Brinzolamide	2	0.117933	0.0586382	0.0641003	0.281698	0.510564	0.414469	0.402756	0.402386	0.281786
Brinzolamide	10	0.0778839	0.0598055	0.0828597	0.186036	0.520727	0.535767	0.203654	0.519408	0.476903
BTB06584	0.08	0.27496	0.0913348	0.222039	0.656777	0.795253	1.43569	0.605597	0.690328	0.951366
BTB06584	0.4	0.288122	0.0245963	0.0423767	0.688217	0.21416	0.274005	0.861403	0.161697	0.17867
BTB06584	2	-0.180278	0.023655	0.0392368	-0.430617	0.205965	0.253703	-0.205182	0.137519	0.184498
BTB06584	10	0.198962	-0.0307848	0.0185531	0.475246	-0.268044	0.119963	0.652055	-0.21877	0.0904914
BTZ043 Racemate	0.08	0.496733	0.130645	0.199214	1.18651	1.13753	1.28811	0.981391	0.897279	0.843626
BTZ043 Racemate	0.4	0.545399	0.185954	0.251522	1.30276	1.6191	1.62633	0.967701	0.923788	1.16067
BTZ043 Racemate	2	0.06277	0.0891126	0.0381821	0.149934	0.775904	0.246883	0.168408	0.757309	0.264249
BTZ043 Racemate	10	0.327359	0.0999622	0.070263	0.78194	0.870372	0.454317	0.805942	0.473146	0.285931
Bupivacaine HCl	0.08	-0.00330235	0.00178602	0.0823195	-0.0078881	0.0155509	0.532274	-0.0093054	0.0176178	0.306569
Bupivacaine HCl	0.4	-0.216612	-0.100005	-0.169128	-0.517405	-0.870747	-1.09357	-0.613682	-0.861766	-1.059
Bupivacaine HCl	2	-0.300289	-0.137306	-0.209527	-0.71728	-1.19552	-1.35479	-0.806176	-0.970173	-0.982654
Bupivacaine HCl	10	-0.364386	-0.195279	-0.294837	-0.870383	-1.7003	-1.9064	-1.11845	-1.03005	-1.53084
BX-912	0.08	0.0431121	0.0102896	0.0381941	0.102979	0.0895914	0.246961	0.111161	0.0725154	0.223715
BX-912	0.4	0.0540734	0.0173204	0.0416187	0.129161	0.150809	0.269105	0.186071	0.121049	0.185975
BX-912	2	-0.24584	-0.0885793	-0.160844	-0.587222	-0.77126	-1.04001	-0.752398	-0.659214	-0.770618
BX-912	10	-0.397111	-0.19567	-0.272008	-0.948552	-1.7037	-1.75879	-0.662294	-1.3446	-1.16426
C646	0.08	0.345619	0.056521	0.0918575	0.825556	0.492128	0.593946	1.2057	0.560554	0.662507
C646	0.4	0.119238	0.0889953	0.0252583	0.284816	0.774883	0.163319	0.252946	0.467986	0.155115
C646	2	0.00958877	0.160241	0.10147	0.022904	1.39522	0.656097	0.0193734	1.05125	0.664809
C646	10	0.0466453	0.0536321	0.101815	0.111418	0.466975	0.658334	0.10502	0.49024	0.7105
Caffeic Acid Phenethyl Ester	0.08	0.262286	0.0534029	0.188563	0.626505	0.464979	1.21924	0.690738	0.552749	0.629709
Caffeic Acid Phenethyl Ester	0.4	-0.0107234	0.166873	0.0701571	-0.0256142	1.45296	0.453633	-0.024088	0.558847	0.491972
Caffeic Acid Phenethyl Ester	2	-0.063815	0.0896849	-0.0205471	-0.152431	0.780887	-0.132857	-0.180941	0.353533	-0.0983048
Caffeic Acid Phenethyl Ester	10	-0.511345	-0.0260135	-0.116939	-1.22141	-0.2265	-0.756119	-0.707179	-0.155016	-0.531567
Canagliflozin	0.08	-0.239632	-0.0267902	0.0137166	-0.572392	-0.233263	0.088691	-0.768197	-0.145901	0.061061
Canagliflozin	0.4	-0.0984847	-0.0457202	-0.0318767	-0.235244	-0.398086	-0.206113	-0.265252	-0.432276	-0.21685
Canagliflozin	2	0.0420874	0.0246295	0.0275793	0.100531	0.21445	0.178327	0.155821	0.232349	0.193717
Canagliflozin	10	-0.0789099	-0.0638917	-0.0327233	-0.188487	-0.556305	-0.211587	-0.259467	-0.584337	-0.186498
Candesartan	0.08	-0.00318022	0.0130131	-0.0151133	-0.00759636	0.113305	-0.0977218	-0.00819187	0.0576479	-0.0671958
Candesartan	0.4	-0.125122	-0.0146644	-0.0319203	-0.298871	-0.127683	-0.206395	-0.29505	-0.0920377	-0.191283
Candesartan	2	-0.198218	0.00743275	-0.0915121	-0.47347	0.064717	-0.591712	-0.490706	0.0498398	-0.431136
Candesartan	10	-0.253022	-0.0507428	-0.074559	-0.604377	-0.441818	-0.482095	-0.598248	-0.473655	-0.475561
Captopril	0.08	-0.0561032	0.0586743	0.0486539	-0.13401	0.510878	0.314594	-0.192215	0.425353	0.318065
Captopril	0.4	0.107798	0.0352974	0.109215	0.257489	0.307334	0.706178	0.370091	0.310566	0.709878
Captopril	2	0.123118	0.0327398	0.0507165	0.294082	0.285066	0.32793	0.415697	0.200114	0.260416
Captopril	10	0.106605	0.152708	0.077192	0.25464	1.32963	0.499119	0.224969	0.756757	0.370651
Carvedilol	0.08	0.0568051	0.00237612	-0.00928665	0.135686	0.0206889	-0.060047	0.203326	0.0235441	-0.06443
Carvedilol	0.4	-0.0141222	-0.0201074	-0.0792189	-0.0337327	-0.175075	-0.512225	-0.0224375	-0.196573	-0.507973
Carvedilol	2	-0.15076	0.0994684	-0.0865234	-0.360109	0.866073	-0.559456	-0.448989	0.264909	-0.430583
Carvedilol	10	-0.241688	-0.053346	0.0186815	-0.577304	-0.464484	0.120794	-0.641258	-0.557477	0.055217
CCT128930	0.08	0.0952443	0.322887	0.266474	0.227503	2.81138	1.72301	0.248618	1.8022	1.22365
CCT128930	0.4	-0.0252413	-0.0177188	-0.00693175	-0.060292	-0.154278	-0.0448203	-0.0939809	-0.176609	-0.0433314
CCT128930	2	0.127365	0.0726755	0.0532746	0.304227	0.632786	0.344471	0.334992	0.377745	0.302434
CCT128930	10	-0.174962	-0.150166	-0.200547	-0.417919	-1.30749	-1.29672	-0.563615	-1.04279	-1.12417
Celecoxib	0.08	-0.0343515	-0.0412573	-0.0671613	-0.082053	-0.359227	-0.434262	-0.0802618	-0.350834	-0.354349
Celecoxib	0.4	-0.299072	-0.0532288	-0.0676646	-0.714372	-0.463464	-0.437516	-0.704246	-0.382959	-0.267724
Celecoxib	2	-0.117938	-0.0843355	-0.096745	-0.281711	-0.73431	-0.625548	-0.284945	-0.78976	-0.474242
Celecoxib	10	-0.127937	-0.0993949	-0.13344	-0.305593	-0.865432	-0.862816	-0.380467	-0.919452	-0.824134
CEP-18770 (Delanzomib)	0.08	-0.952661	-0.107599	-0.179319	-2.27555	-0.936862	-1.15947	-2.74797	-0.845497	-1.03528
CEP-18770 (Delanzomib)	0.4	-1.64243	-0.0762087	-0.158799	-3.92317	-0.66355	-1.02679	-2.02837	-0.549097	-0.724388
CEP-18770 (Delanzomib)	2	-0.989589	-0.062728	-0.179772	-2.36376	-0.546173	-1.16239	-0.734931	-0.558986	-0.764302
CEP-18770 (Delanzomib)	10	-1.14812	-0.0354274	-0.148693	-2.74243	-0.308467	-0.96144	-1.10022	-0.317554	-0.818886
CGK 733	0.08	-0.361696	0.0991354	0.00773396	-0.863958	0.863172	0.0500074	-1.05483	0.490372	0.0570606
CGK 733	0.4	-0.0925665	-0.0255064	-0.017533	-0.221107	-0.222085	-0.113367	-0.33957	-0.140096	-0.0924297
CGK 733	2	-0.2437	-0.0993105	-0.124819	-0.582109	-0.864698	-0.807072	-0.573166	-0.986963	-0.889054
CGK 733	10	-0.478323	-0.122133	-0.229982	-1.14254	-1.06342	-1.48705	-0.986962	-0.345698	-0.796925
CGP 57380	0.08	0.108027	0.218185	0.0960841	0.258037	1.89974	0.621275	0.234222	0.706569	0.635966
CGP 57380	0.4	-0.293053	-0.0406758	0.0537872	-0.699995	-0.354164	0.347786	-0.32784	-0.394252	0.212782
CGP 57380	2	-0.459869	-0.0547986	-0.0953024	-1.09846	-0.477132	-0.61622	-0.810089	-0.439551	-0.431266
CGP 57380	10	0.0551961	-0.0368908	-0.0883804	0.131843	-0.321208	-0.571463	0.109158	-0.193615	-0.329033
CGS 21680 HCl	0.08	0.303136	0.132228	0.180221	0.72408	1.15131	1.1653	1.05534	0.776181	1.03125
CGS 21680 HCl	0.4	0.439052	0.166705	0.191054	1.04873	1.4515	1.23535	1.60328	1.15546	1.05236
CGS 21680 HCl	2	0.334699	0.0554199	0.0972702	0.799472	0.482542	0.628944	0.967067	0.428013	0.524527
CGS 21680 HCl	10	-1.39345	-0.251143	-0.334411	-3.32843	-2.1867	-2.16228	-2.15173	-1.31937	-1.43094
CHIR-124	0.08	-0.256383	-0.155227	-0.267058	-0.612405	-1.35156	-1.72678	-0.751965	-0.967012	-1.37163
CHIR-124	0.4	-0.85338	-0.240007	-0.33889	-2.03841	-2.08974	-2.19124	-1.55213	-1.66384	-1.63714
CHIR-124	2	-0.861185	-0.220059	-0.351526	-2.05705	-1.91606	-2.27295	-2.33798	-1.24572	-1.80508
CHIR-124	10	-1.55469	-0.14043	-0.331833	-3.71357	-1.22272	-2.14562	-1.7422	-1.0763	-1.62317
CHIR-98014	0.08	0.0921772	0.0521839	0.151636	0.220177	0.454365	0.980469	0.213708	0.213607	0.563277
CHIR-98014	0.4	0.0795631	-0.0533336	-0.0582474	0.190047	-0.464376	-0.376625	0.23601	-0.426597	-0.307674
CHIR-98014	2	0.0395049	-0.127884	-0.117683	0.0943627	-1.11348	-0.760929	0.0955645	-1.30173	-0.692753
CHIR-98014	10	-0.0517769	-0.217844	-0.329391	-0.123676	-1.89677	-2.12983	-0.135965	-1.42731	-1.82763
Cilomilast	0.08	-0.334299	0.11425	0.11472	-0.798516	0.994775	0.741775	-1.15266	0.326396	0.354138
Cilomilast	0.4	-0.337952	-0.0368965	-0.109437	-0.807242	-0.321258	-0.707612	-0.716914	-0.381641	-0.540873
Cilomilast	2	-0.235174	-0.00958821	-0.0834697	-0.561743	-0.0834846	-0.539711	-0.832472	-0.0565205	-0.525508
Cilomilast	10	-0.191669	-0.0432321	-0.0446967	-0.457828	-0.376422	-0.289007	-0.674061	-0.304211	-0.301885
Cinacalcet HCl	0.08	-0.444137	-0.061563	-0.0841434	-1.06088	-0.536029	-0.544067	-0.808337	-0.355231	-0.336554
Cinacalcet HCl	0.4	-0.298001	-0.0232043	0.0387568	-0.711815	-0.20204	0.2506	-1.01831	-0.118674	0.212175
Cinacalcet HCl	2	-0.0116345	-0.0217177	-0.0247356	-0.0277906	-0.189096	-0.159939	-0.0395276	-0.197161	-0.183529
Cinacalcet HCl	10	-0.450671	-0.0907498	-0.129565	-1.07649	-0.790159	-0.83776	-0.88389	-0.820022	-0.797571
CK-636	0.08	0.202175	0.0385698	0.0799273	0.482922	0.335828	0.516806	0.686739	0.207412	0.426174
CK-636	0.4	-0.00432433	-0.0490743	-0.0126374	-0.0103292	-0.427291	-0.0817126	-0.0107757	-0.424201	-0.0708472
CK-636	2	-0.200736	-0.065754	0.0715857	-0.479485	-0.57252	0.462869	-0.430767	-0.459408	0.165262
CK-636	10	-0.169055	-0.108465	-0.103016	-0.403809	-0.944406	-0.666099	-0.287338	-1.10665	-0.505045
Clemastine Fumarate	0.08	0.241803	0.0241225	0.0957189	0.577579	0.210035	0.618914	0.572652	0.140064	0.452453
Clemastine Fumarate	0.4	0.0361885	-0.0260538	-0.0655257	0.086441	-0.22685	-0.423686	0.101673	-0.225895	-0.401764
Clemastine Fumarate	2	0.0241484	-0.0142953	-0.0484636	0.0576816	-0.124469	-0.313363	0.083228	-0.136087	-0.323932
Clemastine Fumarate	10	-0.424119	-0.0613853	0.001135	-1.01306	-0.534482	0.00733886	-0.842318	-0.543285	0.00513512
CNX-774	0.08	0.258944	0.0752644	0.0135901	0.618522	0.655328	0.0878731	0.618377	0.400763	0.0762114
CNX-774	0.4	0.176816	-0.00771647	-0.0269347	0.422347	-0.0671874	-0.174158	0.570249	-0.06231	-0.200327
CNX-774	2	-0.109058	0.158279	0.0822188	-0.260499	1.37814	0.531622	-0.203679	1.31638	0.386444
CNX-774	10	-0.0811417	-0.0431438	-0.0892714	-0.193818	-0.375654	-0.577224	-0.302419	-0.315124	-0.434449
Costunolide	0.08	-0.0292784	0.131331	0.170905	-0.0699352	1.1435	1.10506	-0.0701674	1.07793	1.15204
Costunolide	0.4	0.120561	0.0672138	0.102961	0.287975	0.585231	0.665739	0.407757	0.536552	0.670454
Costunolide	2	0.0500329	-0.0180804	-0.00561829	0.11951	-0.157426	-0.0363276	0.111426	-0.110176	-0.0239316
Costunolide	10	0.00792902	0.0468241	0.00638546	0.0189395	0.407698	0.0412881	0.0201445	0.339531	0.0264597
CP-673451	0.08	0.0694634	0.0314123	0.0956577	0.165922	0.273507	0.618518	0.214027	0.290912	0.333988
CP-673451	0.4	0.186162	0.0663058	-0.0458292	0.444673	0.577325	-0.296329	0.49524	0.602179	-0.354499
CP-673451	2	0.00767949	0.101814	0.0802271	0.0183435	0.886495	0.518744	0.0245565	0.700109	0.429804
CP-673451	10	-0.257711	-0.0583257	-0.147259	-0.615577	-0.507842	-0.952167	-0.476754	-0.433717	-0.942244
CP-91149	0.08	0.0305682	0.176618	0.18618	0.0730162	1.53782	1.20383	0.0621692	0.537799	0.705601
CP-91149	0.4	-0.0234615	-0.0332017	0.0545625	-0.0560408	-0.289087	0.352799	-0.0564991	-0.289289	0.261913
CP-91149	2	-0.0978626	0.0280959	-0.120785	-0.233758	0.244631	-0.780992	-0.302195	0.08578	-0.597944
CP-91149	10	-0.100256	-0.0571859	-0.0972354	-0.239474	-0.497918	-0.628719	-0.307554	-0.384095	-0.427668
Crenolanib (CP-868596)	0.08	-0.0688959	0.120703	0.094354	-0.164567	1.05097	0.610088	-0.180553	1.23369	0.480264
Crenolanib (CP-868596)	0.4	-0.0245263	0.0506239	0.0430758	-0.0585843	0.440783	0.278526	-0.0561965	0.446394	0.315296
Crenolanib (CP-868596)	2	0.0532329	0.122319	0.148826	0.127154	1.06503	0.9623	0.100008	1.22295	1.02882
Crenolanib (CP-868596)	10	-0.338236	-0.224058	-0.291884	-0.807922	-1.95088	-1.88731	-0.815934	-1.062	-1.12441
CRT0044876	0.08	-0.171458	0.0155433	-0.00184991	-0.409551	0.135336	-0.0119614	-0.303019	0.106717	-0.00886752
CRT0044876	0.4	-0.0399971	0.0342668	0.0545938	-0.0955382	0.298362	0.353001	-0.0904049	0.200766	0.217689
CRT0044876	2	-0.08056	0.0468992	0.0141838	-0.192428	0.408351	0.0917115	-0.2964	0.22929	0.0598473
CRT0044876	10	-0.0992835	0.0319007	-0.0606692	-0.237152	0.27776	-0.392284	-0.289524	0.098798	-0.346864
Cryptotanshinone	0.08	0.198858	0.142772	0.155813	0.474999	1.24311	1.00748	0.61501	1.14092	0.996895
Cryptotanshinone	0.4	-0.0272581	-0.120253	-0.104704	-0.0651096	-1.04704	-0.677011	-0.0404879	-0.371106	-0.250601
Cryptotanshinone	2	-0.183852	-0.182064	-0.2878	-0.439156	-1.58523	-1.8609	-0.471975	-0.523999	-0.674679
Cryptotanshinone	10	-0.540892	-0.287762	-0.432317	-1.29199	-2.50554	-2.79534	-1.99188	-1.7147	-2.24514
Cyproterone Acetate	0.08	-0.110167	-0.0258182	0.0400663	-0.263148	-0.224799	0.259067	-0.237437	-0.165412	0.169378
Cyproterone Acetate	0.4	0.050956	-0.0737864	-0.019408	0.121715	-0.642459	-0.125491	0.164417	-0.724417	-0.104122
Cyproterone Acetate	2	-0.142704	-0.0550562	-0.0926997	-0.340866	-0.479374	-0.599392	-0.259875	-0.397779	-0.445694
Cyproterone Acetate	10	-0.173482	-0.080601	-0.134434	-0.414384	-0.701794	-0.869241	-0.42163	-0.732241	-0.702547
Dabrafenib (GSK2118436)	0.08	-0.133967	0.095278	0.236144	-0.319997	0.829587	1.5269	-0.425413	0.674466	1.18589
Dabrafenib (GSK2118436)	0.4	0.0107738	0.0490797	0.103427	0.0257346	0.427338	0.668754	0.0368417	0.432353	0.664065
Dabrafenib (GSK2118436)	2	-0.279065	-0.000730118	0.0186483	-0.666584	-0.00635714	0.120579	-0.895153	-0.0042252	0.121288
Dabrafenib (GSK2118436)	10	-0.800203	-0.250191	-0.384406	-1.91139	-2.17841	-2.48555	-2.99083	-1.20044	-1.60981
Dalcetrapib (JTT-705, RO4607381)	0.08	0.112333	0.0545271	0.0491736	0.268323	0.474768	0.317954	0.215049	0.367895	0.199188
Dalcetrapib (JTT-705, RO4607381)	0.4	-0.00588076	-0.0371585	0.104063	-0.014047	-0.323539	0.672866	-0.0162589	-0.233708	0.349233
Dalcetrapib (JTT-705, RO4607381)	2	0.0787944	-0.0340149	0.0977334	0.188211	-0.296168	0.631939	0.203086	-0.353646	0.347559
Dalcetrapib (JTT-705, RO4607381)	10	0.135635	-0.073835	-0.112911	0.323981	-0.642882	-0.730076	0.49957	-0.593977	-0.532918
Dapagliflozin	0.08	0.410162	0.170078	0.293994	0.979726	1.48087	1.90095	0.982019	1.0862	2.13727
Dapagliflozin	0.4	0.254315	0.0967472	0.134517	0.607464	0.842378	0.869778	0.951697	0.777589	0.94563
Dapagliflozin	2	0.292681	0.159178	0.166069	0.699108	1.38596	1.07379	0.985072	1.20626	0.759907
Dapagliflozin	10	0.300932	0.135717	0.14476	0.718814	1.18169	0.936011	0.854203	0.921097	0.570394
Daunorubicin HCl	0.08	-0.466846	-0.136413	-0.0964859	-1.11512	-1.18775	-0.623873	-0.655935	-0.513086	-0.205557
Daunorubicin HCl	0.4	-0.601202	-0.241065	-0.32934	-1.43605	-2.09895	-2.1295	-2.25278	-1.09537	-0.922051
Daunorubicin HCl	2	-0.81655	-0.261908	-0.343088	-1.95044	-2.28044	-2.21839	-1.02283	-1.07277	-1.03895
Daunorubicin HCl	10	-1.10027	-0.259798	-0.373904	-2.62814	-2.26206	-2.41765	-0.913635	-1.01115	-1.26575
DBeQ	0.08	0.119137	0.0969166	0.0451025	0.284573	0.843854	0.291631	0.281978	0.518683	0.242386
DBeQ	0.4	-0.0128911	0.0640386	0.210132	-0.0307922	0.557584	1.3587	-0.0411777	0.482591	0.749055
DBeQ	2	0.00433512	-0.0475148	-0.103197	0.010355	-0.413711	-0.66727	0.0141174	-0.432932	-0.715748
DBeQ	10	-1.13269	-0.296004	-0.422669	-2.70558	-2.57731	-2.73296	-1.17716	-2.16828	-2.06207
DCC-2036 (Rebastinib)	0.08	0.21607	0.259143	0.358452	0.516112	2.25636	2.31773	0.461164	2.0603	1.92661
DCC-2036 (Rebastinib)	0.4	0.217715	0.128172	0.186235	0.520041	1.11599	1.20419	0.611521	1.29673	1.35983
DCC-2036 (Rebastinib)	2	-0.0380557	0.0731343	0.0536832	-0.0909011	0.636781	0.347113	-0.068483	0.498364	0.296467
DCC-2036 (Rebastinib)	10	-0.321992	-0.209354	-0.243999	-0.769121	-1.82285	-1.57769	-0.748247	-1.1143	-1.48156
DMH1	0.08	-0.0312859	0.0177672	0.0781019	-0.0747304	0.154699	0.505003	-0.115301	0.165057	0.452651
DMH1	0.4	-0.0785587	0.0264762	0.0538723	-0.187648	0.230528	0.348335	-0.229925	0.127692	0.211659
DMH1	2	-0.00164481	0.0142693	0.0354515	-0.00392884	0.124243	0.229227	-0.00425003	0.0833617	0.163261
DMH1	10	-0.00118226	-0.0754161	-0.0919573	-0.00282398	-0.656648	-0.594591	-0.00399963	-0.684482	-0.610145
DMXAA (Vadimezan)	0.08	-0.568078	-0.00746807	-0.0908588	-1.35693	-0.0650246	-0.587488	-0.691095	-0.0398675	-0.465396
DMXAA (Vadimezan)	0.4	-0.628945	-0.0363646	-0.00907652	-1.50232	-0.316627	-0.0586883	-0.7717	-0.277704	-0.0328078
DMXAA (Vadimezan)	2	-0.476825	-0.0383569	-0.0944102	-1.13896	-0.333974	-0.610452	-0.523551	-0.324549	-0.677378
DMXAA (Vadimezan)	10	-0.230105	-0.031079	-0.11836	-0.549636	-0.270605	-0.765312	-0.571062	-0.208703	-0.809114
Doxazosin Mesylate	0.08	0.0715663	0.0727527	0.0931837	0.170945	0.633458	0.602521	0.226424	0.631045	0.560191
Doxazosin Mesylate	0.4	-0.015372	0.0444687	0.0842281	-0.0367181	0.38719	0.544615	-0.0385078	0.317201	0.344993
Doxazosin Mesylate	2	0.146157	0.0473783	0.0304597	0.349114	0.412523	0.196951	0.48832	0.436642	0.235468
Doxazosin Mesylate	10	0.0748259	0.039095	0.0153894	0.178731	0.340401	0.0995068	0.249737	0.222367	0.0810336
Dutasteride	0.08	0.0572061	0.0652126	0.00144841	0.136644	0.567806	0.00936534	0.19145	0.335761	0.00845286
Dutasteride	0.4	-0.26638	0.00601166	-0.0540315	-0.636282	0.0523435	-0.349365	-0.54088	0.0385238	-0.273083
Dutasteride	2	-0.097972	-0.10507	-0.0742359	-0.234019	-0.914847	-0.480005	-0.199641	-0.590304	-0.328362
Dutasteride	10	-0.0572429	-0.0918082	-0.150639	-0.136732	-0.799375	-0.974021	-0.186469	-0.903463	-0.895418
Dynasore	0.08	-0.247741	0.0494701	0.0775573	-0.591761	0.430736	0.501481	-0.49269	0.35965	0.308101
Dynasore	0.4	-0.253054	-0.0201572	0.121782	-0.604452	-0.175509	0.787434	-0.247114	-0.171485	0.381876
Dynasore	2	-0.152426	0.036102	-0.024497	-0.36409	0.314341	-0.158397	-0.232162	0.346236	-0.159768
Dynasore	10	-0.0107974	0.0475762	0.0409687	-0.025791	0.414246	0.264901	-0.0306395	0.30474	0.241873
E-64	0.08	0.35466	0.150222	0.149773	0.847152	1.30798	0.968427	0.853938	1.33578	1.06386
E-64	0.4	0.0454183	0.0150189	0.111146	0.108488	0.13077	0.718663	0.161815	0.115736	0.57759
E-64	2	0.171366	0.0224367	0.0373283	0.409331	0.195357	0.241363	0.379347	0.125391	0.248549
E-64	10	0.224709	0.0373723	0.0943432	0.536747	0.3254	0.610018	0.389394	0.336118	0.611581
EHop-016	0.08	0.0809123	0.176533	0.0905973	0.19327	1.53707	0.585797	0.187027	0.572877	0.345599
EHop-016	0.4	0.0615727	0.0347153	0.0118052	0.147074	0.302267	0.0763321	0.200957	0.283545	0.0789376
EHop-016	2	0.0882448	0.0289698	-0.0108031	0.210784	0.25224	-0.0698523	0.218917	0.209913	-0.0708415
EHop-016	10	-0.757003	-0.203179	-0.298829	-1.8082	-1.76908	-1.93222	-1.11908	-0.785424	-0.98776
Elvitegravir (GS-9137, JTK-303)	0.08	-0.000622247	-0.0472738	-0.0101548	-0.00148632	-0.411614	-0.0656606	-0.00099943	-0.314825	-0.0548861
Elvitegravir (GS-9137, JTK-303)	0.4	-0.0395701	-0.0687289	0.0923647	-0.0945183	-0.598423	0.597225	-0.0779444	-0.526758	0.214642
Elvitegravir (GS-9137, JTK-303)	2	-0.3444	-0.0943464	-0.125709	-0.822645	-0.821475	-0.812825	-1.26488	-0.706009	-0.799346
Elvitegravir (GS-9137, JTK-303)	10	-0.736822	-0.0897619	-0.135047	-1.76	-0.781557	-0.873204	-0.829475	-0.532861	-0.483233
Embelin	0.08	-0.322517	-0.0147878	-0.0336251	-0.770374	-0.128757	-0.217418	-0.43345	-0.0551669	-0.104114
Embelin	0.4	-0.723301	-0.0817963	-0.122397	-1.7277	-0.712201	-0.791414	-0.462659	-0.460344	-0.40124
Embelin	2	-0.325046	-0.055412	-0.110691	-0.776415	-0.482472	-0.715723	-0.538576	-0.256907	-0.496179
Embelin	10	-0.719912	-0.0940112	-0.118897	-1.7196	-0.818556	-0.768779	-0.451129	-0.697695	-0.729791
Empagliflozin (BI 10773)	0.08	-0.295781	-0.00594295	-0.0512497	-0.706512	-0.0517453	-0.331378	-0.731946	-0.0457146	-0.302275
Empagliflozin (BI 10773)	0.4	-0.0745726	-0.0337664	-0.0545424	-0.178126	-0.294004	-0.352669	-0.21713	-0.332006	-0.398055
Empagliflozin (BI 10773)	2	-0.191551	-0.00935149	-0.10323	-0.457544	-0.0814235	-0.667478	-0.696495	-0.0766839	-0.528692
Empagliflozin (BI 10773)	10	-0.134089	0.016558	-0.0215303	-0.320289	0.144171	-0.139214	-0.344187	0.157171	-0.151379
Enalaprilat Dihydrate	0.08	-0.19002	0.00305885	-0.000660312	-0.453887	0.0266334	-0.00426954	-0.54202	0.0264727	-0.00390649
Enalaprilat Dihydrate	0.4	-0.124063	-0.00345264	0.110986	-0.29634	-0.0300622	0.717628	-0.330252	-0.028384	0.42863
Enalaprilat Dihydrate	2	-0.330952	-0.0223949	-0.0953489	-0.790522	-0.194992	-0.616521	-0.734965	-0.169869	-0.515342
Enalaprilat Dihydrate	10	-0.9789	-0.156692	-0.280897	-2.33823	-1.36432	-1.81627	-0.922342	-0.786562	-1.04244
Entacapone	0.08	-0.11498	0.135886	0.0201637	-0.274646	1.18316	0.130378	-0.271814	0.850979	0.0825671
Entacapone	0.4	-0.0646131	0.0117474	0.0236349	-0.154337	0.102285	0.152822	-0.0949156	0.0706597	0.108874
Entacapone	2	0.206265	0.0854744	0.0724157	0.492692	0.744227	0.468237	0.736406	0.762713	0.471042
Entacapone	10	-0.391409	0.099873	0.0267024	-0.934932	0.869595	0.172657	-1.33621	0.47685	0.13711
Enzalutamide (MDV3100)	0.08	0.194557	0.1621	0.176287	0.464724	1.41141	1.13986	0.429279	1.24301	1.20626
Enzalutamide (MDV3100)	0.4	0.255676	0.16609	0.275827	0.610716	1.44615	1.78348	0.617784	0.719597	0.639739
Enzalutamide (MDV3100)	2	0.0758822	0.0240973	0.076717	0.181255	0.209815	0.496048	0.180888	0.226117	0.565613
Enzalutamide (MDV3100)	10	0.145522	0.0942336	0.0762426	0.347598	0.820493	0.492981	0.225391	0.366123	0.23264
Enzastaurin (LY317615)	0.08	0.23645	0.0854026	0.108517	0.564792	0.743601	0.701669	0.757704	0.888131	0.756152
Enzastaurin (LY317615)	0.4	0.475067	0.131291	0.251471	1.13476	1.14315	1.626	1.16033	1.04609	0.81263
Enzastaurin (LY317615)	2	0.250995	0.0526554	0.052641	0.599535	0.458471	0.340374	0.874878	0.390054	0.347097
Enzastaurin (LY317615)	10	-0.0811552	-0.116187	-0.226103	-0.19385	-1.01164	-1.46197	-0.295546	-1.12671	-1.02422
EPZ-6438	0.08	0.0449523	0.0123958	0.00336743	0.107374	0.10793	0.0217737	0.112783	0.0846655	0.0171555
EPZ-6438	0.4	0.0746561	-0.0232712	-0.0233482	0.178326	-0.202623	-0.150969	0.258309	-0.222674	-0.160333
EPZ-6438	2	-0.0680631	0.0149744	-0.010657	-0.162578	0.130382	-0.0689078	-0.193538	0.0955242	-0.0600741
EPZ-6438	10	0.335612	0.0617962	0.0459942	0.801652	0.53806	0.297396	0.391779	0.155837	0.0954122
Erastin	0.08	0.224811	0.157142	0.170012	0.536992	1.36823	1.09929	0.529186	1.55326	0.995213
Erastin	0.4	0.285149	0.157953	0.160491	0.681117	1.3753	1.03772	0.767492	1.5319	0.863176
Erastin	2	0.379818	0.157009	0.106094	0.907244	1.36708	0.685996	1.16132	0.908468	0.587821
Erastin	10	0.29757	-0.0152218	0.0389655	0.710786	-0.132536	0.251949	0.475387	-0.0803386	0.187151
Esomeprazole Sodium	0.08	0.288248	0.0857698	0.145627	0.688519	0.746798	0.941617	0.840446	0.678771	0.644338
Esomeprazole Sodium	0.4	0.198765	0.233141	0.174264	0.474775	2.02996	1.12678	0.526308	1.11417	1.00163
Esomeprazole Sodium	2	0.386209	0.0343993	0.043164	0.922512	0.299515	0.279097	1.0896	0.281599	0.288386
Esomeprazole Sodium	10	0.271475	-0.0160032	0.0208775	0.648452	-0.13934	0.134993	0.797448	-0.115667	0.126594
Etodolac	0.08	-0.0613327	0.0459949	0.0341166	-0.146501	0.400478	0.220596	-0.229344	0.329798	0.224199
Etodolac	0.4	0.0491579	0.0360687	0.126711	0.11742	0.31405	0.819309	0.177158	0.238513	0.536305
Etodolac	2	0.00824065	0.0519017	0.0696063	0.0196839	0.451908	0.450071	0.0270946	0.330313	0.391432
Etodolac	10	0.0227585	-0.00892536	-0.0105459	0.0543617	-0.0777132	-0.0681894	0.0834295	-0.0761654	-0.0624223
Etomidate	0.08	0.0840874	-0.00751997	0.0534137	0.200854	-0.0654765	0.34537	0.311893	-0.0748043	0.212767
Etomidate	0.4	0.00573612	0.0365642	0.0477685	0.0137015	0.318365	0.308869	0.0119866	0.196266	0.204276
Etomidate	2	0.163017	0.0150137	0.0542961	0.389388	0.130724	0.351076	0.458117	0.15393	0.358793
Etomidate	10	0.0392008	-0.00115771	-0.00821894	0.0936361	-0.0100802	-0.0531433	0.10065	-0.0055327	-0.0277204
EUK 134	0.08	-0.0147425	0.0681861	0.0252305	-0.0352145	0.593697	0.163139	-0.051411	0.465561	0.182279
EUK 134	0.4	-0.161995	0.00298362	0.0569412	-0.386947	0.0259784	0.368179	-0.355396	0.0311769	0.228058
EUK 134	2	0.0908861	0.0283245	-0.0338802	0.217093	0.246622	-0.219068	0.196083	0.219272	-0.244543
EUK 134	10	-0.0237766	-0.0851535	-0.132397	-0.0567935	-0.741432	-0.856074	-0.0368765	-0.746996	-0.670752
Everolimus (RAD001)	0.08	0.392033	0.0677892	-0.0120819	0.936421	0.590241	-0.0781209	0.911129	0.40135	-0.0691944
Everolimus (RAD001)	0.4	0.127142	0.109824	-0.00700339	0.303696	0.956239	-0.0452836	0.217533	0.87166	-0.0397421
Everolimus (RAD001)	2	0.131628	-0.00343267	-0.0389427	0.314411	-0.0298882	-0.251802	0.491864	-0.0350055	-0.273465
Everolimus (RAD001)	10	-0.111188	-0.0241232	-0.0962625	-0.265586	-0.210041	-0.622428	-0.199037	-0.237839	-0.736235
EX 527 (Selisistat)	0.08	0.240133	0.100001	0.0624562	0.573589	0.870713	0.403839	0.862616	0.670819	0.278352
EX 527 (Selisistat)	0.4	0.17393	0.0588365	0.0472964	0.415455	0.51229	0.305816	0.584725	0.519705	0.3557
EX 527 (Selisistat)	2	0.340772	0.0299568	-0.0508482	0.81398	0.260834	-0.328782	0.985012	0.235229	-0.210623
EX 527 (Selisistat)	10	0.320494	0.0566824	-0.0105529	0.765543	0.493534	-0.0682343	0.833476	0.43808	-0.0498565
Exemestane	0.08	-0.0458692	0.0513382	0.0623921	-0.109565	0.447002	0.403424	-0.0786284	0.200514	0.271715
Exemestane	0.4	-0.407199	0.0789123	0.0352528	-0.972647	0.68709	0.227943	-0.387608	0.306938	0.115465
Exemestane	2	0.169742	0.00143272	0.0582518	0.40545	0.0124747	0.376653	0.416297	0.00838618	0.355165
Exemestane	10	-0.166755	0.00687973	-0.00464242	-0.398316	0.0599019	-0.0300176	-0.266905	0.0425267	-0.0215973
Felodipine	0.08	-0.0783003	0.00114501	0.0075765	-0.18703	0.00996962	0.0489893	-0.247325	0.00769602	0.0398527
Felodipine	0.4	-0.319384	-0.0326622	-0.0421784	-0.76289	-0.28439	-0.272723	-0.573722	-0.285421	-0.248322
Felodipine	2	0.0105578	0.00200389	-0.00342787	0.0252187	0.0174479	-0.0221644	0.0395584	0.0162119	-0.0230586
Felodipine	10	0.0324973	-0.0559551	-0.0674559	0.077624	-0.487202	-0.436167	0.11329	-0.356126	-0.355134
Ferrostatin-1 (Fer-1)	0.08	0.31194	0.108385	0.12032	0.745109	0.943706	0.777983	0.784855	0.825144	0.80463
Ferrostatin-1 (Fer-1)	0.4	0.452815	0.116229	0.207404	1.08161	1.012	1.34106	1.24359	0.93896	1.31167
Ferrostatin-1 (Fer-1)	2	0.21526	0.0700048	0.0923787	0.514176	0.609532	0.597316	0.595488	0.508789	0.576832
Ferrostatin-1 (Fer-1)	10	-0.0457092	0.013279	-0.0184359	-0.109182	0.11562	-0.119206	-0.132139	0.0881281	-0.0970454
FG-4592	0.08	0.327412	0.0772904	0.0832207	0.782066	0.672968	0.538101	0.795208	0.39108	0.395637
FG-4592	0.4	0.28436	0.170451	0.234475	0.67923	1.48412	1.5161	0.834072	0.676495	0.661063
FG-4592	2	0.289539	0.0944015	0.151945	0.691601	0.821955	0.982466	1.08183	0.910251	1.12221
FG-4592	10	0.237897	0.030437	0.0705262	0.568247	0.265015	0.456019	0.710539	0.295756	0.509805
Finasteride	0.08	0.150802	0.204587	0.19852	0.360211	1.78134	1.28362	0.4638	2.0675	1.35618
Finasteride	0.4	-0.0384458	0.212681	0.210537	-0.0918328	1.85182	1.36132	-0.0864597	1.00695	1.08046
Finasteride	2	0.0729937	0.141925	0.155866	0.174355	1.23574	1.00782	0.176378	1.29572	1.03425
Finasteride	10	-0.0405246	0.0674659	0.055588	-0.0967982	0.587426	0.359429	-0.089793	0.395192	0.23812
Fingolimod (FTY720) HCl	0.08	-0.0799536	-0.0541467	-0.0456399	-0.19098	-0.471456	-0.295105	-0.219442	-0.453223	-0.258587
Fingolimod (FTY720) HCl	0.4	0.102688	0.0706973	0.0770031	0.245284	0.615562	0.497898	0.353636	0.205795	0.336857
Fingolimod (FTY720) HCl	2	-0.46835	0.021408	-0.059999	-1.11872	0.1864	-0.387951	-0.563693	0.117601	-0.339833
Fingolimod (FTY720) HCl	10	-1.30439	-0.225197	-0.362187	-3.1157	-1.9608	-2.34188	-2.0031	-1.34741	-1.5536
FLI-06	0.08	0.0891781	0.050469	0.0791106	0.213014	0.439434	0.511525	0.225071	0.30168	0.413599
FLI-06	0.4	0.0945086	-0.0264345	0.00966798	0.225746	-0.230166	0.0625127	0.233325	-0.273976	0.0743852
FLI-06	2	0.0761423	-0.0535139	-0.076582	0.181876	-0.465946	-0.495175	0.205486	-0.484584	-0.400111
FLI-06	10	-0.342914	-0.139628	-0.170085	-0.819095	-1.21574	-1.09976	-0.412498	-1.12214	-0.802877
Fluvastatin Sodium	0.08	-0.160579	0.112419	0.026101	-0.383563	0.978829	0.168768	-0.470268	0.567965	0.192317
Fluvastatin Sodium	0.4	-0.481778	-0.146403	-0.176501	-1.15079	-1.27474	-1.14125	-1.44576	-1.02151	-1.02392
Fluvastatin Sodium	2	-1.11058	-0.202542	-0.293489	-2.65277	-1.76354	-1.89769	-3.14927	-1.17819	-1.52932
Fluvastatin Sodium	10	-1.76102	-0.159417	-0.267038	-4.20643	-1.38804	-1.72665	-1.77887	-1.05715	-1.27108
Fluvoxamine maleate	0.08	0.114912	0.0737714	0.113971	0.274483	0.642328	0.736928	0.285479	0.650981	0.709171
Fluvoxamine maleate	0.4	0.254174	0.0868613	0.17241	0.607128	0.756302	1.11479	0.612768	0.741692	1.00352
Fluvoxamine maleate	2	0.210913	0.089297	0.107831	0.503792	0.77751	0.69723	0.601865	0.503767	0.564238
Fluvoxamine maleate	10	0.138022	-0.0269677	0.0116127	0.329684	-0.234808	0.0750871	0.384264	-0.162887	0.0679307
Formoterol Hemifumarate	0.08	0.29416	0.145052	0.205859	0.702641	1.26297	1.33108	0.816475	1.38593	1.58801
Formoterol Hemifumarate	0.4	0.264994	0.0733114	0.292903	0.632974	0.638323	1.89389	0.845815	0.550809	1.63882
Formoterol Hemifumarate	2	0.242184	0.0482182	0.0900255	0.578489	0.419836	0.5821	0.460393	0.454139	0.651488
Formoterol Hemifumarate	10	0.253066	0.0130739	0.0106605	0.604482	0.113835	0.0689303	0.700224	0.0745956	0.0556616
Forskolin	0.08	-0.21283	-0.00661493	-0.00408764	-0.508373	-0.0575962	-0.0264305	-0.680173	-0.0388425	-0.019129
Forskolin	0.4	-0.174956	0.158608	0.236763	-0.417906	1.381	1.5309	-0.617468	0.912852	0.68232
Forskolin	2	-0.330155	0.190822	0.101807	-0.788618	1.66149	0.65828	-0.65238	0.666475	0.314927
Forskolin	10	-0.119067	0.218762	0.127902	-0.284408	1.90476	0.827011	-0.310882	1.16768	0.522326
Fostamatinib (R788)	0.08	0.23183	0.118674	0.235254	0.553755	1.03329	1.52114	0.5872	0.665709	1.12449
Fostamatinib (R788)	0.4	-0.0516045	-0.0248765	0.155709	-0.123264	-0.2166	1.00681	-0.133876	-0.199403	0.548013
Fostamatinib (R788)	2	-0.231274	-0.0987633	-0.0151895	-0.552428	-0.859933	-0.0982146	-0.365632	-0.82608	-0.0726473
Fostamatinib (R788)	10	-0.881334	-0.233812	-0.349875	-2.10518	-2.0358	-2.26227	-1.33086	-1.55218	-1.70522
Fulvestrant	0.08	0.119335	0.0573976	0.0514142	0.285046	0.499761	0.332442	0.320802	0.44211	0.239416
Fulvestrant	0.4	-0.0627108	-0.0496209	-0.0493853	-0.149793	-0.43205	-0.319323	-0.0793853	-0.282303	-0.181296
Fulvestrant	2	0.141788	0.000349821	-0.0239026	0.338679	0.0030459	-0.154553	0.394677	0.0027411	-0.15001
Fulvestrant	10	-0.204418	-0.0431431	-0.149737	-0.48828	-0.375648	-0.968191	-0.704915	-0.391804	-0.703719
Ganetespib (STA-9090)	0.08	-1.45045	-0.140793	-0.259839	-3.46459	-1.22588	-1.68011	-2.23109	-1.04604	-1.13683
Ganetespib (STA-9090)	0.4	-2.10452	-0.154528	-0.25039	-5.02692	-1.34548	-1.61901	-6.45152	-1.13235	-1.13629
Ganetespib (STA-9090)	2	-1.72061	-0.150353	-0.260345	-4.10991	-1.30913	-1.68338	-2.35615	-1.28066	-1.26119
Ganetespib (STA-9090)	10	-1.62049	-0.135631	-0.267119	-3.87075	-1.18094	-1.72718	-2.16236	-1.02453	-1.20143
GDC-0068	0.08	0.0415635	0.0357726	0.0756986	0.0992799	0.311473	0.489463	0.151919	0.274193	0.401291
GDC-0068	0.4	0.118352	0.053884	0.0874331	0.282699	0.469168	0.565338	0.434984	0.323638	0.421061
GDC-0068	2	0.183603	-0.0774843	-0.0588373	0.438561	-0.674657	-0.380439	0.588944	-0.507031	-0.340252
GDC-0068	10	-0.0996638	-0.185216	-0.318849	-0.23806	-1.61268	-2.06166	-0.300707	-1.1073	-1.78424
GDC-0152	0.08	0.151253	-0.00154027	-0.0203766	0.361288	-0.0134111	-0.131754	0.407263	-0.014913	-0.134937
GDC-0152	0.4	0.157813	-0.0202229	-0.0357409	0.376958	-0.176081	-0.231099	0.50869	-0.182693	-0.243752
GDC-0152	2	0.00315054	0.0831561	-0.0565991	0.00752549	0.72404	-0.365967	0.00857423	0.354791	-0.42107
GDC-0152	10	0.240798	0.103419	-0.00854698	0.575177	0.900467	-0.0552643	0.641243	0.720866	-0.0608043
GDC-0941	0.08	0.283351	0.00801193	0.0180353	0.676821	0.0697599	0.116616	0.948676	0.0745801	0.119429
GDC-0941	0.4	0.0223519	-0.0128225	-0.0761032	0.0533905	-0.111645	-0.492079	0.0675054	-0.12399	-0.531641
GDC-0941	2	-0.197419	-0.127801	-0.247548	-0.471562	-1.11276	-1.60063	-0.465725	-1.07921	-1.52913
GDC-0941	10	-1.22306	-0.156397	-0.256949	-2.92144	-1.36175	-1.66142	-1.68589	-1.10808	-1.39506
Ginkgolide A	0.08	0.00475422	0.0453987	0.124225	0.0113561	0.395286	0.803234	0.0120946	0.456491	0.404743
Ginkgolide A	0.4	-0.0167956	0.0254766	0.161039	-0.0401184	0.221825	1.04127	-0.0378696	0.176942	0.677804
Ginkgolide A	2	0.0397756	0.0296335	0.00213317	0.0950092	0.258019	0.0137929	0.125062	0.22809	0.0146614
Ginkgolide A	10	-0.0118751	0.0516564	-0.0277462	-0.0283652	0.449773	-0.179405	-0.0414613	0.204002	-0.213097
Ginkgolide B	0.08	-0.0761959	0.0405904	0.0340335	-0.182004	0.353421	0.220059	-0.202387	0.222957	0.138142
Ginkgolide B	0.4	0.0338638	0.109061	0.0466396	0.0808881	0.949599	0.301569	0.105898	0.496385	0.348481
Ginkgolide B	2	-0.154283	0.0605953	0.0327614	-0.368526	0.527603	0.211834	-0.244313	0.604006	0.200955
Ginkgolide B	10	0.17681	-0.0374348	-0.0347408	0.422335	-0.325945	-0.224632	0.413973	-0.27102	-0.203184
Gliclazide	0.08	0.161664	0.0359947	0.0581622	0.386155	0.313406	0.376074	0.492573	0.368323	0.448967
Gliclazide	0.4	0.0537771	0.0318987	0.0864882	0.128454	0.277743	0.559228	0.176853	0.19865	0.418717
Gliclazide	2	0.00828775	0.104455	-0.0173815	0.0197964	0.909491	-0.112388	0.0205531	0.264777	-0.0869529
Gliclazide	10	-0.0917295	-0.034833	-0.0596206	-0.219108	-0.303291	-0.385504	-0.271228	-0.250052	-0.286134
Gliquidone	0.08	0.12423	0.102555	0.101086	0.296739	0.892948	0.653615	0.250977	0.738187	0.406086
Gliquidone	0.4	0.103425	0.0370376	0.0702959	0.247043	0.322487	0.45453	0.159582	0.270922	0.442553
Gliquidone	2	0.246308	0.0858232	0.0058741	0.588339	0.747263	0.0379816	0.326799	0.240313	0.0183859
Gliquidone	10	0.133869	0.0307543	-0.0200022	0.319765	0.267778	-0.129333	0.209964	0.315017	-0.140571
GNF-2	0.08	0.157208	0.159203	0.121203	0.375511	1.38618	0.783694	0.388491	0.737451	0.831693
GNF-2	0.4	0.0896169	-0.0236858	0.00120953	0.214062	-0.206232	0.00782075	0.159053	-0.0979788	0.00327129
GNF-2	2	0.0735496	0.0116647	0.0456224	0.175683	0.101565	0.294992	0.240612	0.0909961	0.26351
GNF-2	10	0.1005	-0.032869	-0.0148725	0.240056	-0.28619	-0.0961646	0.260903	-0.312793	-0.0935742
Go 6983	0.08	0.0207679	-0.0053148	0.0205227	0.0496068	-0.046276	0.132699	0.0453068	-0.0383835	0.121206
Go 6983	0.4	-0.0357168	0.0130835	0.00699929	-0.0853142	0.113918	0.0452571	-0.108933	0.0981061	0.0449406
Go 6983	2	0.0577535	0.0908632	-0.00974684	0.137952	0.791146	-0.0630225	0.214623	0.461529	-0.0677025
Go 6983	10	-0.181199	-0.0916663	-0.0733095	-0.432818	-0.798139	-0.474015	-0.27361	-0.615419	-0.340022
Golgicide A	0.08	0.166747	0.267043	0.146014	0.398298	2.32515	0.944118	0.395694	1.02869	0.520827
Golgicide A	0.4	0.226612	0.0661	0.201902	0.541293	0.575533	1.30549	0.655925	0.396977	0.79264
Golgicide A	2	0.339189	0.171374	0.0756458	0.810198	1.49215	0.489122	0.801261	0.488647	0.551608
Golgicide A	10	-0.220012	-0.160964	-0.25588	-0.525527	-1.40151	-1.65451	-0.320839	-0.651455	-0.83619
Granisetron HCl	0.08	-0.21422	0.0610411	0.0153121	-0.511693	0.531485	0.0990071	-0.76177	0.319558	0.10705
Granisetron HCl	0.4	-0.0860319	-0.00236854	0.131173	-0.205498	-0.0206229	0.848158	-0.308818	-0.0211197	0.7199
Granisetron HCl	2	-0.178176	0.0177739	-0.00742697	-0.425596	0.154758	-0.0480224	-0.617297	0.174862	-0.0524029
Granisetron HCl	10	-0.297232	-0.0434336	-0.103416	-0.709979	-0.378177	-0.668683	-0.882148	-0.197381	-0.400504
GSK J4 HCl	0.08	0.1245	0.0583293	0.0860523	0.297384	0.507874	0.55641	0.299666	0.458685	0.532853
GSK J4 HCl	0.4	0.0994198	0.0497308	0.108943	0.237477	0.433006	0.704421	0.231627	0.265596	0.417788
GSK J4 HCl	2	0.00234776	0.0175719	0.0410316	0.00560792	0.152999	0.265308	0.00508627	0.106871	0.245215
GSK J4 HCl	10	0.23341	-0.000636538	-0.00198838	0.55753	-0.00554235	-0.0128567	0.800881	-0.00457766	-0.00885882
GSK1292263	0.08	0.160878	0.0781622	0.110534	0.384277	0.680559	0.714705	0.515321	0.604147	0.538009
GSK1292263	0.4	0.191776	0.0497993	0.10128	0.458082	0.433603	0.654873	0.498493	0.41922	0.608128
GSK1292263	2	0.224119	0.0275862	0.0602568	0.535337	0.240193	0.389618	0.815921	0.195926	0.351604
GSK1292263	10	0.195785	0.0198752	0.0267847	0.467658	0.173053	0.173189	0.603841	0.114276	0.112435
GSK1904529A	0.08	0.202475	0.102232	0.132959	0.483639	0.890135	0.859707	0.539071	0.958529	0.962561
GSK1904529A	0.4	-0.0713481	0.112195	-0.0466032	-0.170424	0.976879	-0.301334	-0.153421	0.347043	-0.265387
GSK1904529A	2	-0.569819	-0.178777	-0.224765	-1.36109	-1.55662	-1.45332	-0.94594	-1.60972	-1.0565
GSK1904529A	10	-0.690522	-0.162987	-0.276467	-1.6494	-1.41913	-1.78762	-2.13031	-1.14161	-1.53943
GSK2656157	0.08	0.0677624	-0.0306316	-0.00845946	0.161859	-0.266709	-0.0546984	0.223767	-0.253538	-0.0528712
GSK2656157	0.4	0.114573	-0.0454861	0.0603249	0.273673	-0.396048	0.390058	0.407903	-0.448275	0.207134
GSK2656157	2	0.0825389	-0.0334611	-0.02017	0.197155	-0.291346	-0.130418	0.253488	-0.222382	-0.107346
GSK2656157	10	0.118926	-0.0117628	0.0898836	0.284071	-0.102419	0.581183	0.405128	-0.0797588	0.228121
GSK429286A	0.08	0.527458	0.137494	0.247276	1.2599	1.19716	1.59888	1.42806	0.833367	1.79478
GSK429286A	0.4	0.54514	0.128237	0.283259	1.30214	1.11656	1.83154	1.54449	1.05261	1.46302
GSK429286A	2	0.488296	0.140365	0.245255	1.16636	1.22216	1.58581	1.09224	0.948007	1.43927
GSK429286A	10	0.369695	0.0593995	0.0993845	0.883064	0.517192	0.642615	1.00219	0.373944	0.473245
GSK461364	0.08	0.160485	0.0783772	0.11196	0.38334	0.682431	0.723927	0.554529	0.556708	0.733332
GSK461364	0.4	-0.154129	-0.0958184	-0.0929634	-0.368156	-0.834291	-0.601096	-0.570543	-0.831264	-0.578826
GSK461364	2	-0.627867	-0.245542	-0.351557	-1.49974	-2.13794	-2.27315	-1.7475	-1.61416	-1.66699
GSK461364	10	-0.621299	-0.286867	-0.389673	-1.48405	-2.49775	-2.51961	-2.0832	-2.29093	-1.6929
GSK690693	0.08	0.128888	0.0445117	0.0190437	0.307866	0.387564	0.123136	0.337692	0.444078	0.115932
GSK690693	0.4	0.19683	0.0470002	0.154945	0.470155	0.409231	1.00187	0.503498	0.359861	0.820226
GSK690693	2	-0.0268499	0.121776	0.123795	-0.0641346	1.0603	0.800454	-0.0921681	0.986898	0.755827
GSK690693	10	-0.181653	-0.080197	-0.153227	-0.433901	-0.698276	-0.990759	-0.199985	-0.551761	-0.552316
GW0742	0.08	-0.751073	0.0521083	0.0475053	-1.79404	0.453707	0.307167	-0.456237	0.252001	0.279173
GW0742	0.4	-0.48865	0.0447454	0.106495	-1.1672	0.389599	0.688591	-0.42621	0.405601	0.507965
GW0742	2	-0.249489	0.026495	0.0143043	-0.595937	0.230692	0.0924911	-0.721405	0.26675	0.0769737
GW0742	10	-0.451302	-0.151846	-0.182936	-1.07799	-1.32213	-1.18285	-1.39179	-0.739556	-0.927434
GW2580	0.08	-0.0423093	0.00638122	-0.0127378	-0.101061	0.0555613	-0.0823618	-0.0991327	0.0448999	-0.0706859
GW2580	0.4	-0.283753	0.0135291	0.0197937	-0.677781	0.117798	0.127985	-0.465483	0.111101	0.0980834
GW2580	2	0.0286273	-0.0603105	-0.0600943	0.0683799	-0.525124	-0.388566	0.0555123	-0.615449	-0.440708
GW2580	10	-0.0380623	-0.0181165	-0.0259262	-0.0909169	-0.157741	-0.167638	-0.096874	-0.160767	-0.175103
GW3965 HCl	0.08	0.138055	0.0592978	0.0912482	0.329761	0.516307	0.590006	0.50077	0.29137	0.364122
GW3965 HCl	0.4	0.201446	0.00153663	0.0741678	0.48118	0.0133794	0.479565	0.633611	0.0110014	0.326373
GW3965 HCl	2	0.228566	0.0773042	0.178726	0.545959	0.673089	1.15563	0.649564	0.589545	0.966886
GW3965 HCl	10	-0.077674	-0.00914397	-0.046541	-0.185535	-0.0796166	-0.300932	-0.214179	-0.0648252	-0.279981
GW4064	0.08	-0.133814	0.169534	0.0284531	-0.319631	1.47613	0.183976	-0.460358	0.702881	0.171067
GW4064	0.4	0.13985	-0.022255	0.0969338	0.33405	-0.193774	0.626769	0.490931	-0.226896	0.540023
GW4064	2	-0.145037	0.0224672	-0.000499316	-0.346439	0.195622	-0.00322855	-0.373447	0.166457	-0.00295653
GW4064	10	-0.156994	-0.0592619	-0.0710764	-0.375002	-0.515994	-0.459576	-0.540163	-0.54383	-0.488397
GW441756	0.08	0.0475714	0.0458579	0.0751214	0.11363	0.399285	0.485731	0.120046	0.477511	0.465935
GW441756	0.4	-0.105358	0.0607154	0.196152	-0.251662	0.528649	1.26831	-0.328778	0.567703	0.602045
GW441756	2	0.152331	0.117486	0.124689	0.363862	1.02296	0.806234	0.467571	1.21537	0.910541
GW441756	10	-0.113009	0.0875931	0.0709062	-0.269938	0.762674	0.458476	-0.350051	0.356632	0.449408
GW9508	0.08	0.0633101	0.0746579	0.0671587	0.151225	0.650047	0.434245	0.128234	0.5365	0.328872
GW9508	0.4	0.174496	0.0194035	0.0488944	0.416807	0.168947	0.316149	0.384316	0.122421	0.225231
GW9508	2	-0.00113345	-0.0105442	0.000421011	-0.0027074	-0.0918086	0.00272224	-0.00264429	-0.0637577	0.00208417
GW9508	10	-0.0587652	-0.0402366	-0.0447695	-0.140368	-0.35034	-0.289477	-0.133937	-0.357924	-0.176199
GW9662	0.08	0.114808	0.0350462	0.0363521	0.274233	0.305147	0.235051	0.300565	0.271656	0.218159
GW9662	0.4	0.0412284	0.0979082	0.0804089	0.0984795	0.852487	0.51992	0.116544	0.721504	0.534169
GW9662	2	0.212467	0.0459509	0.0925768	0.507505	0.400094	0.598597	0.714623	0.335897	0.570664
GW9662	10	0.133042	0.0303556	0.0201988	0.317788	0.264307	0.130604	0.378259	0.282388	0.149305
H 89 2HCl	0.08	0.350089	0.140405	0.118129	0.836234	1.22251	0.763814	1.03937	0.994546	0.529398
H 89 2HCl	0.4	0.397831	0.0797934	0.147683	0.950271	0.694761	0.95491	0.952062	0.816321	0.702983
H 89 2HCl	2	0.420698	0.0858314	0.0873559	1.00489	0.747335	0.564839	0.829513	0.521033	0.328728
H 89 2HCl	10	0.384751	0.132176	-0.000203766	0.919028	1.15086	-0.00131754	1.21078	0.373664	-0.000595114
HA14-1	0.08	0.534003	0.120864	0.190419	1.27554	1.05237	1.23124	1.38881	1.05559	1.26411
HA14-1	0.4	0.525609	0.137264	0.315638	1.25549	1.19516	2.0409	1.9611	1.01315	1.05227
HA14-1	2	0.553961	0.154466	0.169952	1.32321	1.34494	1.0989	2.07549	1.48328	1.20175
HA14-1	10	0.387581	0.132228	0.14912	0.925788	1.15131	0.964205	1.28914	0.639965	0.44934
HC-030031	0.08	0.0817618	0.0628106	0.0902918	0.195299	0.546892	0.583822	0.199847	0.505679	0.498872
HC-030031	0.4	0.191205	0.0334353	0.0969744	0.456718	0.291121	0.627032	0.605515	0.275923	0.538973
HC-030031	2	-0.0079267	-0.00659822	-0.034831	-0.018934	-0.0574508	-0.225215	-0.024729	-0.0483536	-0.199861
HC-030031	10	-0.240693	-0.0472272	0.0771393	-0.574928	-0.411208	0.498779	-0.715386	-0.38267	0.321883
I-BET151 (GSK1210151A)	0.08	-0.0161622	-0.116	-0.241663	-0.0386055	-1.01001	-1.56258	-0.0445939	-0.856001	-1.08659
I-BET151 (GSK1210151A)	0.4	-0.173712	-0.247936	-0.34414	-0.414935	-2.15878	-2.22519	-0.432829	-1.677	-1.78422
I-BET151 (GSK1210151A)	2	-0.502401	-0.29868	-0.415565	-1.20005	-2.60061	-2.68703	-1.78764	-1.62881	-1.81548
I-BET151 (GSK1210151A)	10	-0.93504	-0.284024	-0.408457	-2.23346	-2.473	-2.64106	-2.30382	-1.3415	-1.69373
Ibrutinib (PCI-32765)	0.08	-0.0273725	-0.0711363	-0.139474	-0.0653829	-0.619384	-0.901834	-0.0622473	-0.703727	-0.995155
Ibrutinib (PCI-32765)	0.4	-0.465522	-0.140738	-0.206416	-1.11196	-1.2254	-1.33467	-0.573539	-1.03056	-1.40987
Ibrutinib (PCI-32765)	2	-0.52073	-0.202439	-0.291997	-1.24383	-1.76263	-1.88804	-1.00482	-1.1753	-1.3394
Ibrutinib (PCI-32765)	10	-0.931152	-0.199451	-0.311783	-2.22418	-1.73662	-2.01598	-0.874942	-1.32499	-1.36084
ICG-001	0.08	0.104309	0.0372021	0.162988	0.249157	0.323919	1.05387	0.297922	0.280245	0.710986
ICG-001	0.4	0.10371	0.0368832	0.20388	0.247725	0.321142	1.31828	0.360487	0.338777	0.795733
ICG-001	2	0.143469	0.0454479	0.0168355	0.342694	0.395715	0.108858	0.530229	0.412816	0.122222
ICG-001	10	-0.415655	-0.125482	-0.123986	-0.992845	-1.09257	-0.801685	-0.730873	-1.1618	-0.824303
Icotinib	0.08	-0.0195651	0.0292917	0.0942187	-0.0467337	0.255043	0.609213	-0.0649696	0.227478	0.688744
Icotinib	0.4	-0.0612033	-0.0725951	-0.0901448	-0.146192	-0.632086	-0.582871	-0.162341	-0.710297	-0.543628
Icotinib	2	-0.406137	-0.133218	-0.243045	-0.97011	-1.15993	-1.57152	-0.864848	-1.32115	-1.72553
Icotinib	10	-1.06835	-0.289239	-0.418786	-2.5519	-2.51841	-2.70785	-3.18906	-2.65356	-1.91656
Ifenprodil Tartrate	0.08	0.101626	0.0564568	0.0503137	0.242748	0.491569	0.325326	0.217722	0.371519	0.254907
Ifenprodil Tartrate	0.4	0.110988	-0.0185276	0.0165503	0.26511	-0.16132	0.107013	0.278613	-0.115698	0.0910005
Ifenprodil Tartrate	2	-0.0033299	0.122619	-0.0233223	-0.0079539	1.06764	-0.150801	-0.00893939	0.504161	-0.103087
Ifenprodil Tartrate	10	-1.03443	-0.219202	-0.301066	-2.47087	-1.90859	-1.94668	-1.27691	-1.17554	-1.02999
IKK-16 (IKK Inhibitor VII)	0.08	0.0583913	0.103717	0.09164	0.139475	0.903065	0.59254	0.130606	0.81651	0.496448
IKK-16 (IKK Inhibitor VII)	0.4	-0.0508816	0.0201997	0.0276301	-0.121537	0.175879	0.178655	-0.189737	0.207099	0.202522
IKK-16 (IKK Inhibitor VII)	2	-0.430782	-0.081302	-0.142002	-1.02898	-0.707897	-0.918178	-0.876905	-0.48137	-0.697507
IKK-16 (IKK Inhibitor VII)	10	-0.949629	-0.290665	-0.382821	-2.26831	-2.53082	-2.4753	-1.58148	-2.11894	-1.35106
Ilomastat (GM6001, Galardin)	0.08	0.196778	0.0553457	0.214139	0.470029	0.481895	1.38461	0.482254	0.304555	1.17546
Ilomastat (GM6001, Galardin)	0.4	0.162765	-0.0106032	0.116676	0.388785	-0.0923219	0.75442	0.406197	-0.0555648	0.579532
Ilomastat (GM6001, Galardin)	2	0.0906173	0.00740618	0.0236872	0.216451	0.0644857	0.15316	0.320842	0.0658954	0.163549
Ilomastat (GM6001, Galardin)	10	-0.110475	-0.105547	-0.0776199	-0.263883	-0.919001	-0.501886	-0.347986	-0.634555	-0.329084
Imatinib (STI571)	0.08	-0.149622	0.0326499	0.000194502	-0.357392	0.284283	0.00125764	-0.257875	0.326323	0.00136989
Imatinib (STI571)	0.4	0.0785877	0.0119541	0.038029	0.187717	0.104085	0.245893	0.254394	0.108161	0.236072
Imatinib (STI571)	2	0.0564035	0.0249026	-0.000788016	0.134727	0.216827	-0.00509527	0.193776	0.151753	-0.00377022
Imatinib (STI571)	10	-0.0344714	-0.0382069	-0.036723	-0.0823395	-0.332668	-0.237449	-0.0974014	-0.329544	-0.241075
IMD 0354	0.08	-0.00694566	0.00404392	-0.0467972	-0.0165906	0.0352104	-0.302588	-0.01936	0.0208531	-0.334678
IMD 0354	0.4	0.11704	0.101116	0.0434137	0.279566	0.880418	0.280711	0.257509	0.438529	0.202916
IMD 0354	2	0.0758179	0.0972863	0.0826452	0.181101	0.847073	0.53438	0.274206	0.612436	0.536991
IMD 0354	10	-0.47979	-0.0892244	-0.127776	-1.14604	-0.776877	-0.826193	-0.748042	-0.728738	-0.735528
Imidapril HCl	0.08	-0.333401	-0.00561776	-0.0424108	-0.796372	-0.0489139	-0.274226	-1.0535	-0.0473195	-0.268955
Imidapril HCl	0.4	-0.148374	0.000456517	0.10862	-0.35441	0.0039749	0.702328	-0.525473	0.00369821	0.314573
Imidapril HCl	2	-0.236144	0.013859	-0.0350177	-0.564061	0.120671	-0.226422	-0.547888	0.100752	-0.261668
Imidapril HCl	10	-0.227387	-0.0811022	-0.0752624	-0.543144	-0.706157	-0.486643	-0.698661	-0.54119	-0.40367
Iniparib (BSI-201)	0.08	0.339153	0.0417521	0.0316526	0.810111	0.363536	0.204664	0.882819	0.374769	0.147983
Iniparib (BSI-201)	0.4	0.18076	0.000352722	0.0354717	0.431768	0.00307115	0.229358	0.346561	0.00253241	0.247088
Iniparib (BSI-201)	2	0.157057	0.0158277	-0.000948296	0.375151	0.137812	-0.00613163	0.474868	0.109204	-0.00549123
Iniparib (BSI-201)	10	0.244125	-0.0159995	-0.00960954	0.583125	-0.139308	-0.0621348	0.720657	-0.163143	-0.0698924
IOX2	0.08	0.149155	0.0291913	0.0472337	0.356276	0.254169	0.305411	0.501159	0.295775	0.358741
IOX2	0.4	0.0775917	0.0282082	0.0705772	0.185338	0.245609	0.456349	0.264201	0.181924	0.428001
IOX2	2	0.0970204	0.0431466	0.000768839	0.231746	0.375678	0.00497127	0.286527	0.408377	0.00574805
IOX2	10	0.000885663	-0.0445288	-0.0485663	0.00211552	-0.387712	-0.314027	0.00324474	-0.420055	-0.297894
IPA-3	0.08	0.219392	0.00354467	0.0638875	0.524046	0.0308634	0.413093	0.818496	0.0272905	0.3563
IPA-3	0.4	-0.332061	0.00326623	-0.0312073	-0.79317	0.028439	-0.201785	-0.407645	0.0258876	-0.184457
IPA-3	2	-0.0844754	-0.00109108	0.0667088	-0.20178	-0.00950002	0.431336	-0.315721	-0.00757802	0.324077
IPA-3	10	-0.0536122	-0.0213932	-0.0536728	-0.12806	-0.186271	-0.347046	-0.17179	-0.175351	-0.304501
Irinotecan	0.08	-0.111124	-0.0312824	-0.00358287	-0.265434	-0.272376	-0.0231667	-0.377536	-0.217262	-0.0179263
Irinotecan	0.4	-0.783713	-0.0724089	-0.145258	-1.872	-0.630465	-0.939232	-1.55846	-0.556485	-0.721367
Irinotecan	2	-0.784838	-0.169572	-0.246843	-1.87469	-1.47646	-1.59607	-1.4914	-1.41507	-1.39977
Irinotecan	10	-1.23526	-0.162697	-0.251094	-2.95058	-1.4166	-1.62356	-2.71631	-1.10236	-1.21696
Irinotecan HCl Trihydrate	0.08	-0.0832277	-0.0185642	-0.0404261	-0.1988	-0.161639	-0.261393	-0.304719	-0.181864	-0.311351
Irinotecan HCl Trihydrate	0.4	-0.2054	-0.09247	-0.157798	-0.490625	-0.805137	-1.02031	-0.694294	-0.83061	-0.74739
Irinotecan HCl Trihydrate	2	-0.317397	-0.221042	-0.29306	-0.758145	-1.92462	-1.89491	-1.0605	-1.83197	-1.54993
Irinotecan HCl Trihydrate	10	-0.587853	-0.272009	-0.367352	-1.40416	-2.36838	-2.37528	-1.80852	-2.03225	-1.94059
Isotretinoin	0.08	0.411292	0.124722	0.109488	0.982425	1.08595	0.707946	1.15617	0.752766	0.725607
Isotretinoin	0.4	0.403941	0.0467085	0.0473448	0.964865	0.406691	0.306129	0.966085	0.311792	0.275172
Isotretinoin	2	0.252848	0.0663813	0.0344212	0.60396	0.577983	0.222566	0.77917	0.410238	0.209654
Isotretinoin	10	0.138593	0.0824318	0.074848	0.331047	0.717734	0.483963	0.304081	0.680153	0.498746
Ispinesib (SB-715992)	0.08	-0.323157	-0.22179	-0.271143	-0.771904	-1.93113	-1.75319	-0.942155	-1.68064	-1.495
Ispinesib (SB-715992)	0.4	-0.518325	-0.190963	-0.295986	-1.23809	-1.66272	-1.91383	-0.970963	-1.35422	-1.50891
Ispinesib (SB-715992)	2	-0.510703	-0.196241	-0.287429	-1.21988	-1.70868	-1.8585	-1.11785	-1.61715	-1.65688
Ispinesib (SB-715992)	10	-0.713233	-0.201177	-0.286119	-1.70365	-1.75165	-1.85003	-1.23593	-1.09292	-1.52481
Istradefylline	0.08	-0.0449881	-0.015027	-0.0294479	-0.10746	-0.13084	-0.190409	-0.112618	-0.084293	-0.139461
Istradefylline	0.4	0.0661034	-0.0348593	-0.0866761	0.157897	-0.30352	-0.560443	0.225064	-0.361716	-0.660517
Istradefylline	2	-0.157121	-0.00254157	-0.0960669	-0.375304	-0.0221295	-0.621164	-0.411865	-0.0118144	-0.577598
Istradefylline	10	-0.0379239	-0.040575	-0.0567396	-0.0905861	-0.353287	-0.366875	-0.106243	-0.336408	-0.288762
Ivacaftor (VX-770)	0.08	0.233597	0.0992158	0.131992	0.557977	0.863873	0.853455	0.431396	0.882208	0.705072
Ivacaftor (VX-770)	0.4	0.145171	0.127394	0.18875	0.34676	1.10922	1.22045	0.279839	0.825363	1.20878
Ivacaftor (VX-770)	2	-0.148322	0.0822907	0.0192183	-0.354286	0.716505	0.124264	-0.330536	0.582005	0.147907
Ivacaftor (VX-770)	10	-0.47012	-0.142368	-0.253011	-1.12294	-1.2396	-1.63596	-1.31691	-1.16655	-1.3497
JIB-04	0.08	0.254069	0.177894	0.202954	0.606877	1.54893	1.31229	0.551631	0.940648	0.895131
JIB-04	0.4	0.108165	0.0302809	0.0842804	0.258367	0.263656	0.544953	0.330937	0.239453	0.407
JIB-04	2	0.0916205	0.00550213	-0.0564122	0.218847	0.0479071	-0.364759	0.282234	0.0418093	-0.33938
JIB-04	10	-0.181476	-0.152728	-0.0853303	-0.433479	-1.32981	-0.551741	-0.531108	-0.844574	-0.19514
JNJ-1661010	0.08	-0.0941111	0.122455	0.13505	-0.224797	1.06622	0.87323	-0.168771	0.804861	0.612126
JNJ-1661010	0.4	-0.261601	0.0749617	0.0406239	-0.624867	0.652692	0.262672	-0.65856	0.331643	0.250114
JNJ-1661010	2	-0.0548161	0.103077	-0.0631086	-0.130935	0.897492	-0.408057	-0.11272	0.332437	-0.454124
JNJ-1661010	10	-0.144819	0.0465891	-0.068185	-0.345918	0.405652	-0.440881	-0.309395	0.236826	-0.449244
JSH-23	0.08	0.193218	0.0544519	0.164489	0.461526	0.474113	1.06358	0.4617	0.370724	1.2586
JSH-23	0.4	0.229609	0.0790362	0.106086	0.548452	0.688169	0.685946	0.536384	0.452456	0.611342
JSH-23	2	0.07381	-0.00191239	0.00489156	0.176305	-0.0166512	0.0316286	0.178914	-0.0122786	0.0297963
JSH-23	10	0.0460575	-0.0458241	-0.0264685	0.110014	-0.39899	-0.171144	0.13863	-0.250086	-0.147327
Ki16198	0.08	-0.0109875	0.00503943	0.0272742	-0.0262451	0.0438784	0.176353	-0.028486	0.0522105	0.135743
Ki16198	0.4	-0.108131	-0.00876389	0.0314874	-0.258285	-0.0763072	0.203596	-0.359318	-0.0829851	0.230552
Ki16198	2	-0.0325314	0.0596196	-0.0147545	-0.0777055	0.519108	-0.0954021	-0.118315	0.210576	-0.105058
Ki16198	10	0.0218551	-0.103282	-0.0370079	0.0522037	-0.899275	-0.239291	0.0734626	-0.913977	-0.262213
Ki16425	0.08	-0.0507719	0.000571956	0.0220081	-0.121275	0.00498002	0.142303	-0.144697	0.00554574	0.129829
Ki16425	0.4	-0.00214452	0.116848	0.114256	-0.00512246	1.0174	0.738776	-0.00771415	0.483391	0.420763
Ki16425	2	-0.0776452	-0.00788172	-0.0209278	-0.185466	-0.0686262	-0.135318	-0.225752	-0.0716728	-0.133002
Ki16425	10	-0.164944	-0.0375753	-0.0709719	-0.393991	-0.327168	-0.458901	-0.526603	-0.245984	-0.394323
KPT-185	0.08	0.116161	-0.00565989	-0.0149003	0.277466	-0.0492807	-0.0963448	0.295958	-0.0486683	-0.0915681
KPT-185	0.4	0.103849	0.0971258	0.219569	0.248057	0.845675	1.41972	0.270203	0.872153	0.978479
KPT-185	2	-0.994981	-0.209028	-0.322423	-2.37664	-1.82	-2.08477	-1.03328	-1.71764	-1.45489
KPT-185	10	-0.854639	-0.0854543	-0.152938	-2.04142	-0.744051	-0.98889	-0.72302	-0.298148	-0.430586
KPT-276	0.08	0.16686	0.0564537	0.133051	0.398567	0.491543	0.860302	0.494406	0.486457	0.805589
KPT-276	0.4	-0.0436377	0.0857265	0.148221	-0.104234	0.746422	0.958393	-0.145897	0.742062	0.77125
KPT-276	2	-0.412634	-0.223618	-0.326502	-0.985632	-1.94704	-2.11114	-0.771622	-1.42567	-1.39855
KPT-276	10	-0.703227	-0.256142	-0.361185	-1.67975	-2.23023	-2.33541	-2.52013	-1.38417	-1.41716
KPT-330	0.08	0.210465	0.200433	0.259413	0.502724	1.74517	1.67735	0.686186	1.02148	1.32912
KPT-330	0.4	-0.656798	-0.266163	-0.281652	-1.56885	-2.31749	-1.82115	-0.942166	-1.82237	-0.894131
KPT-330	2	-0.893996	-0.280065	-0.390228	-2.13543	-2.43853	-2.5232	-2.04404	-1.55569	-1.57509
KPT-330	10	-1.87567	-0.283728	-0.422714	-4.48028	-2.47042	-2.73325	-2.98799	-1.71354	-1.599
KU-55933 (ATM Kinase Inhibitor)	0.08	0.523562	0.114611	0.168266	1.2506	0.997922	1.088	1.62622	1.188	1.11315
KU-55933 (ATM Kinase Inhibitor)	0.4	0.477084	0.102566	0.199652	1.13958	0.893039	1.29094	1.74254	1.03511	0.994114
KU-55933 (ATM Kinase Inhibitor)	2	0.551293	0.115839	0.161358	1.31684	1.00861	1.04333	1.55393	1.07559	1.24551
KU-55933 (ATM Kinase Inhibitor)	10	0.541117	0.0737206	0.0763835	1.29253	0.641886	0.493892	1.74388	0.504016	0.399503
KU-60019	0.08	0.114102	0.0418632	0.23043	0.272547	0.364503	1.48995	0.371337	0.305226	0.937605
KU-60019	0.4	0.0392087	-0.00138504	0.0732543	0.0936552	-0.0120595	0.473658	0.118098	-0.0135958	0.312055
KU-60019	2	0.121244	-0.0151671	-0.0489809	0.289607	-0.13206	-0.316708	0.175172	-0.103129	-0.260955
KU-60019	10	-0.521696	-0.0883569	-0.22214	-1.24614	-0.769324	-1.43634	-0.916256	-0.569882	-0.922803
KX2-391	0.08	-0.75199	-0.283407	-0.396004	-1.79623	-2.46762	-2.56054	-2.47293	-2.17738	-2.25224
KX2-391	0.4	-1.25137	-0.292397	-0.379745	-2.98907	-2.54591	-2.45541	-2.84502	-1.85459	-1.64133
KX2-391	2	-1.98329	-0.251346	-0.423902	-4.73734	-2.18847	-2.74093	-2.82243	-1.70092	-1.89785
KX2-391	10	-1.41364	-0.286476	-0.4189	-3.37666	-2.49435	-2.70858	-1.25506	-2.06133	-2.13977
Lafutidine	0.08	0.152008	0.0426729	0.0524762	0.363092	0.371553	0.339308	0.451662	0.284688	0.330786
Lafutidine	0.4	0.144761	0.00679713	0.0782276	0.345781	0.0591826	0.505816	0.475696	0.0644278	0.459729
Lafutidine	2	0.13784	0.0367167	0.0759011	0.329248	0.319693	0.490773	0.504893	0.35905	0.503477
Lafutidine	10	-0.0983537	0.0754792	-0.0144159	-0.234931	0.657198	-0.0932125	-0.248937	0.580992	-0.111218
LB42708	0.08	-0.071799	-0.115958	-0.0891132	-0.171501	-1.00965	-0.576202	-0.254244	-1.11833	-0.519252
LB42708	0.4	-0.342041	-0.140255	-0.144442	-0.817009	-1.2212	-0.933955	-0.530935	-1.15725	-0.63023
LB42708	2	-0.116173	-0.175863	-0.237943	-0.277494	-1.53124	-1.53853	-0.186204	-1.03367	-0.965375
LB42708	10	-0.705587	-0.182298	-0.233383	-1.68539	-1.58727	-1.50904	-1.05861	-0.938889	-0.863579
LDE225 (NVP-LDE225,Erismodegib)	0.08	0.106756	0.0848554	0.0948203	0.255	0.738836	0.613103	0.313354	0.869091	0.703553
LDE225 (NVP-LDE225,Erismodegib)	0.4	0.0665928	0.101213	0.0744495	0.159066	0.881261	0.481386	0.16328	0.731144	0.414691
LDE225 (NVP-LDE225,Erismodegib)	2	0.228694	0.0108232	0.00204472	0.546266	0.0942378	0.0132211	0.680881	0.0735198	0.0126585
LDE225 (NVP-LDE225,Erismodegib)	10	-0.000798446	0.048954	0.00587208	-0.00190719	0.426243	0.0379685	-0.00123116	0.267984	0.0254356
LDK378	0.08	0.134799	0.0613698	0.118067	0.321986	0.534348	0.763413	0.320026	0.246473	0.573984
LDK378	0.4	0.00409872	-0.053412	-0.0473766	0.00979033	-0.465059	-0.306335	0.0132609	-0.527354	-0.289646
LDK378	2	-0.363738	-0.195447	-0.281041	-0.868835	-1.70176	-1.8172	-0.596423	-1.81821	-1.40032
LDK378	10	-1.29242	-0.337546	-0.486963	-3.08712	-2.93901	-3.14868	-1.32898	-2.5497	-2.0748
LDN-212854	0.08	0.237758	0.0945765	0.162378	0.567917	0.823479	1.04993	0.686216	0.566735	0.799055
LDN-212854	0.4	0.129188	0.0511873	0.0258605	0.308583	0.445689	0.167213	0.242166	0.394762	0.136021
LDN-212854	2	-0.474907	-0.216532	-0.291965	-1.13438	-1.88534	-1.88783	-1.2437	-1.43796	-1.52524
LDN-212854	10	-1.26336	-0.272825	-0.399356	-3.0177	-2.37549	-2.58222	-1.58941	-1.64948	-1.67209
Lenalidomide (CC-5013)	0.08	0.0462284	0.147365	0.0988278	0.110423	1.28311	0.639015	0.169397	1.21462	0.593453
Lenalidomide (CC-5013)	0.4	-0.0155261	0.0991587	0.175804	-0.0370862	0.863376	1.13674	-0.049318	0.674465	0.873426
Lenalidomide (CC-5013)	2	-0.249546	0.070587	0.0251113	-0.596073	0.614601	0.162369	-0.710174	0.471896	0.19329
Lenalidomide (CC-5013)	10	-0.315838	-0.0413674	-0.0447864	-0.75442	-0.360186	-0.289587	-0.801766	-0.317836	-0.298148
Letrozole	0.08	-0.0129034	0.0654735	0.0399057	-0.0308215	0.570078	0.258029	-0.0430276	0.55366	0.21226
Letrozole	0.4	0.100808	0.12807	0.150041	0.240794	1.11511	0.970155	0.335746	1.10422	0.763873
Letrozole	2	0.0988968	0.0093618	0.00594496	0.236228	0.0815133	0.0384398	0.287837	0.0628273	0.040722
Letrozole	10	0.170908	-0.00781958	0.00615303	0.408235	-0.0680852	0.0397852	0.606163	-0.0415479	0.0283147
Levosulpiride	0.08	-0.0428994	0.013055	-0.0167364	-0.102471	0.11367	-0.108217	-0.128541	0.0918245	-0.0761636
Levosulpiride	0.4	-0.0064882	0.0235165	0.128323	-0.0154979	0.204758	0.829729	-0.0189376	0.226458	0.773621
Levosulpiride	2	0.0310705	0.0506455	0.12367	0.0742159	0.440971	0.799641	0.0871355	0.501368	0.531165
Levosulpiride	10	0.0898668	-0.0276067	-0.0259148	0.214659	-0.240372	-0.167564	0.29724	-0.195382	-0.154128
Lidocaine	0.08	-0.0786872	0.106413	0.0830582	-0.187955	0.926538	0.53705	-0.237337	0.903934	0.447817
Lidocaine	0.4	-0.152928	0.0165055	0.0258667	-0.365289	0.143714	0.167253	-0.371045	0.132333	0.197032
Lidocaine	2	0.0339547	0.000881814	-0.0377151	0.0811053	0.00767796	-0.243864	0.115531	0.00802826	-0.268045
Lidocaine	10	-0.255652	0.0191353	-0.00937617	-0.610658	0.166611	-0.0606258	-0.88921	0.182685	-0.07033
Linagliptin	0.08	0.162906	0.207807	0.139928	0.389122	1.80938	0.90477	0.299132	1.04623	0.796729
Linagliptin	0.4	0.208698	0.0549198	0.0472039	0.498502	0.478187	0.305218	0.612267	0.305603	0.214968
Linagliptin	2	0.0227929	0.0209531	-0.0315468	0.0544439	0.182439	-0.20398	0.0465278	0.118351	-0.126192
Linagliptin	10	-0.0112277	0.0797652	0.049847	-0.0268189	0.694516	0.322308	-0.0253945	0.670686	0.374348
Lomeguatrib	0.08	-0.425633	-0.050198	-0.0816327	-1.01668	-0.437074	-0.527833	-0.489308	-0.474137	-0.434806
Lomeguatrib	0.4	-0.309237	-0.0185053	-0.0215681	-0.738652	-0.161125	-0.139458	-0.422342	-0.136625	-0.120985
Lomeguatrib	2	0.07452	-0.022186	-0.0549937	0.178001	-0.193174	-0.355586	0.192743	-0.188849	-0.346244
Lomeguatrib	10	-0.0803204	-0.104296	-0.138183	-0.191856	-0.908103	-0.893487	-0.190329	-1.0381	-0.81996
Loratadine	0.08	-0.291908	0.0107306	-0.0757606	-0.697261	0.0934316	-0.489864	-0.683246	0.0983725	-0.534625
Loratadine	0.4	0.145371	-0.000548182	0.0106674	0.347238	-0.00477303	0.0689751	0.534516	-0.00418017	0.0824037
Loratadine	2	-0.204367	-0.107727	-0.148336	-0.488156	-0.937977	-0.959132	-0.608858	-0.783092	-0.811121
Loratadine	10	-0.120063	-0.10122	-0.14779	-0.286785	-0.881326	-0.955603	-0.35989	-0.976771	-1.02872
Losartan Potassium (DuP 753)	0.08	-0.151734	0.051544	-0.0172814	-0.362437	0.448794	-0.111741	-0.33758	0.273195	-0.104019
Losartan Potassium (DuP 753)	0.4	-0.175131	0.0378145	0.0267408	-0.418324	0.329251	0.172905	-0.303723	0.262556	0.193759
Losartan Potassium (DuP 753)	2	-0.0806173	-0.0416126	-0.0803206	-0.192565	-0.362321	-0.519349	-0.274206	-0.340611	-0.615856
Losartan Potassium (DuP 753)	10	-0.137394	0.0619979	-0.0254104	-0.328183	0.539816	-0.164302	-0.390124	0.423177	-0.184881
Lovastatin	0.08	-0.321773	0.00193249	-0.0226944	-0.768598	0.0168262	-0.146741	-0.60942	0.0137443	-0.12781
Lovastatin	0.4	-0.491678	-0.0565149	-0.0494697	-1.17444	-0.492076	-0.319868	-1.51142	-0.516347	-0.235518
Lovastatin	2	-1.1735	-0.279096	-0.397759	-2.80306	-2.43009	-2.57189	-2.97778	-1.42969	-1.42391
Lovastatin	10	-1.39071	-0.271249	-0.409122	-3.32189	-2.36177	-2.64536	-1.91088	-1.5898	-1.28796
Loxistatin Acid (E-64C)	0.08	0.0862444	0.147406	0.124968	0.206006	1.28346	0.808035	0.21822	0.756589	0.83329
Loxistatin Acid (E-64C)	0.4	0.15618	0.0613327	0.10468	0.373055	0.534025	0.676859	0.402325	0.330247	0.448953
Loxistatin Acid (E-64C)	2	0.0800512	0.0553939	0.0368251	0.191213	0.482316	0.238109	0.17584	0.410639	0.158586
Loxistatin Acid (E-64C)	10	0.0939565	0.00355584	0.0212957	0.224427	0.0309608	0.137697	0.269716	0.0270146	0.141332
LY2157299	0.08	0.0913042	0.226544	0.187055	0.218092	1.97252	1.20949	0.342767	0.656028	1.14474
LY2157299	0.4	0.137418	0.140286	0.198979	0.328242	1.22147	1.28659	0.369047	0.736689	1.15688
LY2157299	2	0.0172443	0.0917955	0.112991	0.0411903	0.799264	0.730597	0.0479331	0.826501	0.808138
LY2157299	10	0.0946254	0.161659	0.222813	0.226025	1.40757	1.4407	0.313703	1.24251	1.21934
LY2228820	0.08	-0.299296	0.0653285	-0.0165678	-0.714907	0.568816	-0.107127	-0.907998	0.186489	-0.087482
LY2228820	0.4	-0.340065	-0.10041	-0.0538923	-0.81229	-0.874274	-0.348465	-0.613634	-0.797651	-0.343599
LY2228820	2	-0.338963	0.0432866	-0.13046	-0.809658	0.376896	-0.843549	-0.794466	0.12252	-0.691544
LY2228820	10	-0.331974	-0.126184	-0.16424	-0.792964	-1.09868	-1.06197	-0.937216	-1.1697	-1.26819
LY2603618	0.08	-0.00429945	-0.005262	0.00864119	-0.0102698	-0.0458163	0.0558735	-0.012749	-0.0444453	0.0651284
LY2603618	0.4	-0.237528	-0.0908719	-0.147391	-0.567366	-0.791223	-0.953026	-0.880452	-0.69727	-0.885366
LY2603618	2	-0.396068	-0.193486	-0.268589	-0.94606	-1.68469	-1.73668	-1.28102	-1.60897	-1.42076
LY2603618	10	-0.982548	-0.232738	-0.3557	-2.34694	-2.02645	-2.29994	-2.48982	-1.82561	-1.88952
LY2784544	0.08	0.108477	0.132255	0.122825	0.259111	1.15155	0.794181	0.378467	0.395091	0.910516
LY2784544	0.4	0.0619952	0.00378157	0.0770654	0.148084	0.0329261	0.498301	0.134589	0.0372847	0.594801
LY2784544	2	0.181444	0.0678659	0.113979	0.433403	0.590909	0.736985	0.499879	0.581667	0.491639
LY2784544	10	-0.830672	-0.28016	-0.367003	-1.98417	-2.43935	-2.37302	-1.28276	-2.01526	-2.07428
LY411575	0.08	0.034867	0.0398163	0.023918	0.0832843	0.346681	0.154652	0.0863296	0.217319	0.0936066
LY411575	0.4	-0.172086	-0.049856	0.0412104	-0.41105	-0.434097	0.266465	-0.312489	-0.431567	0.170526
LY411575	2	-0.172429	-0.0687082	-0.0912363	-0.41187	-0.598243	-0.589929	-0.388684	-0.592775	-0.595818
LY411575	10	-0.258765	-0.108981	-0.156964	-0.618094	-0.9489	-1.01492	-0.549586	-0.930953	-0.917096
Maraviroc	0.08	-0.0841458	0.0472044	0.0541584	-0.200993	0.411009	0.350185	-0.294069	0.274153	0.261966
Maraviroc	0.4	0.0788787	0.0411228	0.195151	0.188412	0.358057	1.26184	0.186599	0.364566	0.754383
Maraviroc	2	-0.00920298	0.0308997	0.0053271	-0.0219825	0.269044	0.0344448	-0.0303902	0.225305	0.0276125
Maraviroc	10	0.138667	0.0872261	0.0765197	0.331224	0.759478	0.494772	0.270011	0.546637	0.399985
Mdivi-1	0.08	0.00808742	0.176549	0.0789933	0.0193179	1.53721	0.510766	0.0258421	0.71457	0.520079
Mdivi-1	0.4	-0.0311524	0.155948	0.030268	-0.0744117	1.35784	0.195711	-0.0716715	0.481477	0.151806
Mdivi-1	2	-0.11157	-0.0222387	-0.0479084	-0.2665	-0.193633	-0.309773	-0.356287	-0.0932397	-0.196387
Mdivi-1	10	-0.52717	-0.267893	-0.410555	-1.25921	-2.33255	-2.65463	-1.8378	-1.74866	-2.32842
Memantine HCl	0.08	0.0832993	0.0686289	0.090568	0.198971	0.597552	0.585608	0.214282	0.489201	0.419659
Memantine HCl	0.4	0.0722673	0.0036774	0.017379	0.17262	0.0320192	0.112372	0.218992	0.0380113	0.13382
Memantine HCl	2	-0.00737441	0.105532	0.0506616	-0.0176147	0.918871	0.327575	-0.0164092	0.745005	0.291879
Memantine HCl	10	0.0769033	-0.0472294	-0.021294	0.183694	-0.411227	-0.137686	0.145263	-0.407369	-0.142333
Methotrexate	0.08	-0.615155	-0.0968714	-0.159189	-1.46938	-0.84346	-1.02931	-1.48861	-0.744904	-0.942544
Methotrexate	0.4	-0.721717	-0.0381856	-0.128581	-1.72391	-0.332482	-0.831396	-1.02841	-0.349382	-0.626558
Methotrexate	2	-0.70066	-0.130011	-0.176818	-1.67362	-1.13201	-1.1433	-1.98233	-1.13035	-0.866329
Methotrexate	10	-0.642397	-0.0755977	-0.155771	-1.53445	-0.65823	-1.00721	-1.17633	-0.526878	-0.718324
Mirabegron	0.08	0.0289961	0.137963	0.14816	0.0692611	1.20125	0.957992	0.101095	1.03906	0.862989
Mirabegron	0.4	-0.335433	-0.0297662	-0.0158562	-0.801226	-0.259175	-0.102526	-0.379952	-0.280098	-0.0903671
Mirabegron	2	0.0194091	-0.0345417	-0.0490625	0.0463611	-0.300755	-0.317235	0.0683662	-0.346394	-0.362632
Mirabegron	10	-0.0514998	0.0221455	-0.0100077	-0.123014	0.192821	-0.0647092	-0.149544	0.112842	-0.0636387
MK-1775	0.08	0.164686	0.0383318	0.0656236	0.393374	0.333756	0.424319	0.536418	0.31726	0.440107
MK-1775	0.4	-0.449729	-0.152847	-0.217185	-1.07424	-1.33084	-1.4043	-1.24222	-1.15019	-1.37847
MK-1775	2	-0.803591	-0.214645	-0.207946	-1.91948	-1.86892	-1.34457	-1.69738	-1.54513	-1.35696
MK-1775	10	-1.02609	-0.180799	-0.254172	-2.45096	-1.57422	-1.64346	-1.81794	-0.993129	-1.33078
MK-2206 2HCl	0.08	0.0706714	0.0235577	0.0712008	0.168808	0.205117	0.460381	0.242376	0.230433	0.402761
MK-2206 2HCl	0.4	-0.0232123	-0.0631545	0.0829195	-0.0554456	-0.549887	0.536153	-0.0740167	-0.481424	0.231793
MK-2206 2HCl	2	-0.177873	-0.182212	-0.239099	-0.424873	-1.58652	-1.546	-0.453494	-1.58617	-1.6862
MK-2206 2HCl	10	-0.539925	-0.236417	-0.366519	-1.28968	-2.05848	-2.36989	-1.72982	-1.64186	-1.62763
MK-2866 (GTx-024)	0.08	0.00130485	0.0354502	0.072126	0.0031168	0.308665	0.466363	0.00390459	0.313866	0.377593
MK-2866 (GTx-024)	0.4	-0.198325	0.0277329	0.0497708	-0.473725	0.24147	0.321816	-0.284502	0.149548	0.163698
MK-2866 (GTx-024)	2	-0.0878357	0.0356259	0.0781915	-0.209807	0.310195	0.505582	-0.198906	0.16902	0.306608
MK-2866 (GTx-024)	10	-0.367299	-0.0585738	-0.0716179	-0.877341	-0.510002	-0.463078	-0.813844	-0.515197	-0.543461
MK-8245	0.08	0.156393	0.0229533	0.0694935	0.373566	0.199854	0.449342	0.453387	0.16778	0.441948
MK-8245	0.4	-0.112681	0.031387	0.18467	-0.269153	0.273287	1.19407	-0.219256	0.199768	0.527259
MK-8245	2	-0.0212719	-0.0361964	-0.0616635	-0.0508107	-0.315163	-0.398713	-0.05391	-0.322049	-0.357179
MK-8245	10	-0.263412	-0.0769666	-0.123497	-0.629195	-0.670149	-0.798524	-0.920862	-0.716001	-0.751787
ML130 (Nodinitib-1)	0.08	0.0463107	0.028319	0.0143133	0.110619	0.246573	0.0925494	0.169714	0.247388	0.0825806
ML130 (Nodinitib-1)	0.4	0.0513718	0.00699132	0.0135833	0.122708	0.0608735	0.0878291	0.171739	0.0512648	0.0897024
ML130 (Nodinitib-1)	2	0.118678	0.172852	0.0658127	0.283477	1.50502	0.425542	0.397608	0.486566	0.489894
ML130 (Nodinitib-1)	10	0.155988	0.0210387	-0.0419445	0.372597	0.183184	-0.271211	0.545037	0.208401	-0.305219
ML133 HCl	0.08	-0.0094954	0.0300103	0.0624783	-0.022681	0.2613	0.403981	-0.0263657	0.282225	0.324247
ML133 HCl	0.4	-0.150627	-0.0133614	-0.0182044	-0.359791	-0.116338	-0.117709	-0.436734	-0.130879	-0.129464
ML133 HCl	2	-0.247391	0.0727468	0.0874352	-0.590926	0.633407	0.565351	-0.559685	0.740077	0.368375
ML133 HCl	10	-0.0402206	-0.0178025	-0.0137014	-0.0960723	-0.155006	-0.0885926	-0.132554	-0.151686	-0.0880251
ML161	0.08	0.0858488	0.018123	0.0174228	0.205061	0.157797	0.112655	0.277899	0.116982	0.0957342
ML161	0.4	0.0279707	-0.0272297	-0.0267967	0.0668117	-0.237089	-0.173266	0.087186	-0.238914	-0.148362
ML161	2	0.0656213	0.0370672	0.0243836	0.156745	0.322744	0.157663	0.228669	0.353892	0.151925
ML161	10	-0.0351207	-0.0567349	-0.0663117	-0.0838903	-0.493991	-0.428768	-0.106846	-0.421082	-0.282284
ML347	0.08	0.18381	0.123872	0.0940438	0.439053	1.07855	0.608082	0.463869	1.15866	0.546131
ML347	0.4	0.209478	0.132052	0.110602	0.500365	1.14978	0.715145	0.55739	1.28623	0.728756
ML347	2	0.137343	0.0689458	0.0721895	0.328063	0.600311	0.466773	0.40287	0.508884	0.450182
ML347	10	-0.169316	-0.123843	-0.201577	-0.404433	-1.0783	-1.30339	-0.306586	-0.643104	-1.24532
MLN2238	0.08	-1.65463	-0.270804	-0.383205	-3.95231	-2.35789	-2.47779	-2.21752	-1.76597	-1.58756
MLN2238	0.4	-1.104	-0.28447	-0.358279	-2.63704	-2.47688	-2.31661	-0.971899	-1.83737	-1.62017
MLN2238	2	-1.23254	-0.248791	-0.352663	-2.94408	-2.16623	-2.2803	-1.66893	-1.78734	-1.73262
MLN2238	10	-1.76062	-0.298246	-0.370294	-4.20547	-2.59683	-2.3943	-1.89055	-2.22302	-1.73899
MLN8054	0.08	0.0264046	0.0658899	0.0423813	0.0630709	0.573703	0.274036	0.0799055	0.617903	0.240648
MLN8054	0.4	0.0139077	0.00756371	0.167123	0.0332203	0.0658573	1.08061	0.0346085	0.0609572	0.554319
MLN8054	2	-0.464923	-0.0997192	-0.0869689	-1.11053	-0.868256	-0.562337	-0.959259	-0.713257	-0.485926
MLN8054	10	-0.498477	-0.112402	-0.197016	-1.19068	-0.978684	-1.2739	-1.47968	-0.869702	-0.964109
MM-102	0.08	-0.204555	-0.025216	-0.0273149	-0.488607	-0.219556	-0.176617	-0.485331	-0.233436	-0.147676
MM-102	0.4	-0.132057	-0.010358	-0.0013434	-0.315435	-0.0901869	-0.00868634	-0.493372	-0.0842662	-0.0100576
MM-102	2	-0.233328	0.026444	-0.0349754	-0.557334	0.230248	-0.226149	-0.876562	0.12837	-0.217876
MM-102	10	-0.403418	-0.163576	-0.193608	-0.963618	-1.42426	-1.25186	-1.35034	-0.792234	-0.881024
MNS (3,4-Methylenedioxy-Œ≤-nitrostyrene, MDBN)	0.08	-0.0155936	0.0573085	0.0763071	-0.0372473	0.498985	0.493398	-0.0263121	0.517524	0.450872
MNS (3,4-Methylenedioxy-Œ≤-nitrostyrene, MDBN)	0.4	0.0612836	-0.0101562	0.100174	0.146384	-0.08843	0.647718	0.148324	-0.0820987	0.330502
MNS (3,4-Methylenedioxy-Œ≤-nitrostyrene, MDBN)	2	0.0620424	0.0398874	0.0191527	0.148196	0.3473	0.12384	0.166199	0.269829	0.0732788
MNS (3,4-Methylenedioxy-Œ≤-nitrostyrene, MDBN)	10	-0.196512	-0.150166	-0.178886	-0.469395	-1.3075	-1.15667	-0.33759	-0.670029	-0.676304
Moclobemide (Ro 111163)	0.08	0.145807	0.0751536	0.147368	0.34828	0.654363	0.952874	0.257361	0.302016	0.494809
Moclobemide (Ro 111163)	0.4	0.1057	0.121111	0.0938521	0.252479	1.05451	0.606843	0.14836	0.414779	0.347769
Moclobemide (Ro 111163)	2	0.115751	0.00126986	0.0120841	0.276487	0.0110567	0.0781353	0.227347	0.00716501	0.0560208
Moclobemide (Ro 111163)	10	0.0418879	-0.0279066	0.018994	0.100055	-0.242983	0.122814	0.114714	-0.218832	0.135164
Mozavaptan	0.08	0.32028	0.0671007	0.0861374	0.765031	0.584246	0.55696	0.52063	0.282858	0.266087
Mozavaptan	0.4	0.235335	-0.0267506	0.165148	0.56213	-0.232918	1.06784	0.426942	-0.20262	0.560244
Mozavaptan	2	0.108396	0.0338124	0.106352	0.258917	0.294405	0.687668	0.274328	0.339775	0.775221
Mozavaptan	10	-0.336366	-0.201192	-0.269799	-0.803455	-1.75178	-1.74451	-0.811985	-1.54433	-1.47978
MRS 2578	0.08	-0.141923	0.116113	0.0945958	-0.339002	1.011	0.611651	-0.40737	0.854092	0.543561
MRS 2578	0.4	0.0610461	0.0357167	0.066523	0.145817	0.310986	0.430135	0.12415	0.289632	0.386791
MRS 2578	2	-0.159303	0.031033	0.0230116	-0.380516	0.270205	0.148792	-0.438957	0.204466	0.154856
MRS 2578	10	-0.227737	0.0317467	0.0127424	-0.543979	0.276419	0.0823915	-0.537013	0.202413	0.0613888
Mubritinib (TAK 165)	0.08	-0.524083	-0.0574445	-0.118814	-1.25184	-0.50017	-0.768244	-1.44367	-0.46409	-0.87486
Mubritinib (TAK 165)	0.4	-0.339862	-0.193731	-0.153985	-0.811805	-1.68682	-0.995661	-0.856106	-0.949387	-0.772074
Mubritinib (TAK 165)	2	-0.529741	-0.223934	-0.299049	-1.26536	-1.9498	-1.93363	-1.52334	-1.66228	-1.8906
Mubritinib (TAK 165)	10	-0.518937	-0.240267	-0.29405	-1.23955	-2.092	-1.90131	-1.07168	-2.43322	-2.22186
Naftopidil	0.08	-0.0388873	-0.0373364	0.0149501	-0.0928875	-0.325089	0.0966665	-0.131202	-0.17935	0.0605503
Naftopidil	0.4	-0.160775	-0.081919	-0.128311	-0.384031	-0.713269	-0.829654	-0.525473	-0.661143	-0.733952
Naftopidil	2	-0.178505	-0.0196712	-0.0966473	-0.426384	-0.171277	-0.624916	-0.522583	-0.166804	-0.735426
Naftopidil	10	-0.132148	-0.0732974	-0.0789154	-0.315653	-0.638201	-0.510263	-0.405459	-0.723272	-0.546966
Naltrexone HCl	0.08	0.0891571	-0.00767033	0.00218936	0.212963	-0.0667856	0.0141563	0.305551	-0.0730293	0.0142173
Naltrexone HCl	0.4	0.0698652	-0.00495846	0.0254403	0.166882	-0.0431734	0.164496	0.212348	-0.0443913	0.171171
Naltrexone HCl	2	0.00415614	0.0190255	0.0254079	0.0099275	0.165655	0.164286	0.0154766	0.137626	0.160702
Naltrexone HCl	10	0.105997	0.0346907	0.045464	0.253187	0.302052	0.293968	0.250939	0.274287	0.280509
Naproxen	0.08	-0.0976902	0.140801	0.0670457	-0.233346	1.22596	0.433514	-0.26944	0.728035	0.305764
Naproxen	0.4	-0.0677525	0.10686	0.0572927	-0.161836	0.930429	0.370452	-0.21925	0.39871	0.294608
Naproxen	2	-0.588037	-0.0801303	-0.215441	-1.4046	-0.697696	-1.39303	-0.990774	-0.576742	-1.23026
Naproxen	10	-1.28231	-0.122186	-0.214808	-3.06297	-1.06388	-1.38894	-1.54733	-0.606337	-0.734625
NC	0.08	-1.61289	-0.234746	-0.34179	-3.8526	-2.04393	-2.21	NA	NA	NA
NC	0.4	-1.40869	-0.22194	-0.326446	-3.36485	-1.93243	-2.11079	NA	NA	NA
NC	2	-1.5017	-0.225717	-0.318284	-3.587	-1.96532	-2.05801	NA	NA	NA
NC	10	-1.55063	-0.229094	-0.31996	-3.70389	-1.99472	-2.06885	NA	NA	NA
Nebivolol	0.08	0.387596	0.175158	0.193899	0.925825	1.5251	1.25374	1.05739	1.22001	0.751094
Nebivolol	0.4	0.220096	0.318826	0.282453	0.525728	2.77602	1.82633	0.670423	0.870362	1.63747
Nebivolol	2	0.312273	0.110312	0.0690296	0.745904	0.960488	0.446342	1.16219	0.69204	0.432137
Nebivolol	10	0.208989	0.0960225	0.105298	0.499197	0.836068	0.68085	0.662844	0.854915	0.588043
Necrostatin-1	0.08	0.102166	0.0601942	0.0770673	0.244037	0.524111	0.498314	0.288933	0.385299	0.426182
Necrostatin-1	0.4	0.167999	0.0200128	0.0383325	0.401287	0.174252	0.247856	0.293431	0.162358	0.155791
Necrostatin-1	2	0.0111131	0.153641	0.0923723	0.026545	1.33775	0.597275	0.0236632	0.504164	0.406244
Necrostatin-1	10	0.137234	0.0569549	0.229247	0.327802	0.495907	1.4823	0.200376	0.463961	1.45167
NH125	0.08	-0.346872	-0.034524	-0.114113	-0.828548	-0.3006	-0.737849	-0.590843	-0.289881	-0.717903
NH125	0.4	-0.507839	-0.187654	-0.237496	-1.21304	-1.6339	-1.53564	-0.944525	-1.44765	-1.07822
NH125	2	-1.10584	-0.218661	-0.357573	-2.64144	-1.90388	-2.31205	-2.39133	-1.46508	-1.53662
NH125	10	-1.78678	-0.263314	-0.37442	-4.26797	-2.29268	-2.42098	-1.59193	-1.13937	-1.21351
Nilotinib (AMN-107)	0.08	0.321969	0.195593	0.23504	0.769065	1.70303	1.51976	1.05636	1.97376	1.67228
Nilotinib (AMN-107)	0.4	0.347788	0.16222	0.293177	0.830738	1.41245	1.89567	1.23685	1.23442	2.11828
Nilotinib (AMN-107)	2	0.241578	0.0852284	0.0325243	0.577041	0.742085	0.210301	0.876951	0.693987	0.185577
Nilotinib (AMN-107)	10	-0.0120504	-0.0925298	-0.196533	-0.0287839	-0.805658	-1.27078	-0.0314615	-0.906568	-1.14573
Nilvadipine	0.08	0.206497	0.0983917	0.0882682	0.493246	0.856697	0.570738	0.590472	0.576115	0.35779
Nilvadipine	0.4	0.135492	0.00387103	0.0132215	0.323641	0.0337051	0.0854896	0.30247	0.0242664	0.0742015
Nilvadipine	2	0.211994	0.0574754	0.0711049	0.506375	0.500439	0.45976	0.500171	0.215659	0.207738
Nilvadipine	10	0.192475	0.00942614	-0.00818717	0.459751	0.0820735	-0.0529378	0.402432	0.0718836	-0.0333649
NLG919	0.08	-0.0981357	-0.0532263	-0.00214742	-0.23441	-0.463442	-0.0138851	-0.327455	-0.533842	-0.015343
NLG919	0.4	-0.167647	-0.114609	-0.0851815	-0.400447	-0.997898	-0.550779	-0.54362	-0.802396	-0.272673
NLG919	2	-0.125627	-0.0618935	0.050183	-0.300076	-0.538907	0.324481	-0.455818	-0.592787	0.157454
NLG919	10	-0.203039	-0.0156032	-0.0434478	-0.484984	-0.135857	-0.280931	-0.698588	-0.151221	-0.310796
NMS-873	0.08	0.174035	0.0979942	0.0691744	0.415706	0.853237	0.447278	0.480104	0.320586	0.430208
NMS-873	0.4	-0.0510382	-0.176533	-0.228186	-0.121911	-1.53708	-1.47544	-0.190598	-1.02041	-1.10851
NMS-873	2	-0.909561	-0.270081	-0.343068	-2.17261	-2.3516	-2.21826	-1.32849	-1.28371	-1.25725
NMS-873	10	-1.54203	-0.271999	-0.374998	-3.68335	-2.3683	-2.42472	-1.86313	-1.35644	-1.42748
NPS-2143	0.08	0.149167	0.162279	0.146554	0.356306	1.41297	0.947614	0.349759	1.16528	0.79714
NPS-2143	0.4	-0.194907	-0.0477685	-0.0619914	-0.46556	-0.415921	-0.400833	-0.326186	-0.393997	-0.42423
NPS-2143	2	-0.245798	-0.0774132	-0.160765	-0.587121	-0.674038	-1.0395	-0.477911	-0.449784	-0.701632
NPS-2143	10	-0.118054	-0.0685761	-0.116288	-0.281987	-0.597093	-0.75191	-0.244954	-0.636218	-0.647666
NSC 23766	0.08	0.0431418	0.0805016	0.0798586	0.10305	0.700928	0.516362	0.15165	0.735122	0.51378
NSC 23766	0.4	0.170087	0.0436069	0.0902941	0.406274	0.379685	0.583837	0.414291	0.265797	0.42896
NSC 23766	2	0.116808	0.0581289	0.0311892	0.279011	0.506129	0.201668	0.188242	0.300464	0.138299
NSC 23766	10	0.324228	0.00921059	0.0304106	0.774461	0.0801967	0.196633	0.446826	0.0641327	0.119553
NSC 319726	0.08	0.132355	0.112738	0.0596907	0.316147	0.981607	0.385957	0.453427	0.776546	0.335104
NSC 319726	0.4	-0.184797	-0.0896199	-0.0351339	-0.441412	-0.780321	-0.227174	-0.340028	-0.299266	-0.0527518
NSC 319726	2	-0.447157	-0.15195	-0.24767	-1.06809	-1.32303	-1.60142	-0.474724	-0.721162	-0.851293
NSC 319726	10	-1.90682	-0.228742	-0.327391	-4.5547	-1.99165	-2.11689	-6.06103	-1.47773	-1.99065
NSC 405020	0.08	-0.0587275	0.00813505	0.0141947	-0.140278	0.0708319	0.0917823	-0.216292	0.0838582	0.102022
NSC 405020	0.4	-0.0713569	-0.02823	0.0925568	-0.170445	-0.245799	0.598468	-0.196431	-0.277143	0.269903
NSC 405020	2	-0.0590596	0.0183562	0.00159725	-0.141072	0.159827	0.0103277	-0.18864	0.188631	0.0113825
NSC 405020	10	-0.0576873	-0.0654349	-0.0609809	-0.137794	-0.569742	-0.394299	-0.180351	-0.567052	-0.443625
NSC697923	0.08	-0.0515647	0.090573	0.0362279	-0.123169	0.788619	0.234248	-0.106208	0.411097	0.127482
NSC697923	0.4	-0.0140164	0.0505918	0.108081	-0.0334799	0.440503	0.698845	-0.048641	0.391688	0.405179
NSC697923	2	-0.100963	-0.103997	-0.153503	-0.241164	-0.905504	-0.99254	-0.378521	-0.709116	-1.0933
NSC697923	10	-0.781539	-0.153644	-0.269674	-1.86681	-1.33778	-1.7437	-0.773304	-0.736049	-0.829115
NU7026	0.08	0.0962926	0.0227859	0.0209511	0.230007	0.198397	0.135469	0.338749	0.157563	0.100137
NU7026	0.4	0.103623	0.0227859	0.0337744	0.247516	0.198397	0.218384	0.330828	0.131577	0.138614
NU7026	2	0.106909	-0.0582001	-0.0562359	0.255367	-0.506749	-0.363618	0.354878	-0.334925	-0.22841
NU7026	10	-0.118692	-0.158481	-0.198266	-0.283511	-1.37989	-1.28198	-0.221199	-1.61057	-1.47107
NVP-ADW742	0.08	0.679219	0.142276	0.245358	1.6224	1.2388	1.58648	1.40491	0.943057	0.81735
NVP-ADW742	0.4	0.662818	0.172155	0.265341	1.58323	1.49896	1.71568	1.66514	0.492613	0.5737
NVP-ADW742	2	0.257041	-0.0945491	-0.165961	0.613976	-0.82324	-1.0731	0.904754	-0.740862	-0.761442
NVP-ADW742	10	-0.465413	-0.134605	-0.209604	-1.1117	-1.17201	-1.35529	-0.720977	-0.922658	-0.857543
OC000459	0.08	0.0770288	0.0477377	0.0904041	0.183993	0.415653	0.584548	0.242378	0.43061	0.539729
OC000459	0.4	-0.0647439	0.0529421	0.19893	-0.154649	0.460968	1.28627	-0.177345	0.495749	0.854642
OC000459	2	0.0878503	0.0582724	0.130293	0.209842	0.507378	0.842466	0.242758	0.583257	0.912973
OC000459	10	0.0884758	0.0329596	0.051246	0.211336	0.286979	0.331354	0.289058	0.283438	0.327037
Odanacatib (MK-0822)	0.08	0.119309	0.0863609	0.0913417	0.284985	0.751945	0.590611	0.303773	0.340039	0.439196
Odanacatib (MK-0822)	0.4	0.207587	0.161781	0.17019	0.495849	1.40863	1.10044	0.439061	0.44627	0.424586
Odanacatib (MK-0822)	2	-0.00841717	0.0243605	0.0355786	-0.0201055	0.212107	0.23005	-0.0172623	0.147007	0.166347
Odanacatib (MK-0822)	10	0.0061478	-0.0352997	-0.0739842	0.0146848	-0.307355	-0.478378	0.0108346	-0.222471	-0.481193
OG-L002	0.08	0.0943222	-0.000114089	0.0228605	0.225301	-0.000993375	0.147815	0.241769	-0.00118592	0.15726
OG-L002	0.4	0.137614	-0.0111141	0.0255081	0.32871	-0.0967702	0.164934	0.342747	-0.0802421	0.166244
OG-L002	2	0.128255	0.0209185	-0.000814984	0.306353	0.182138	-0.00526965	0.468618	0.206467	-0.0055817
OG-L002	10	0.0940473	-0.0907421	-0.083589	0.224644	-0.790092	-0.540482	0.323162	-0.759496	-0.539955
Oligomycin A	0.08	-0.661949	-0.204175	-0.24337	-1.58115	-1.77775	-1.57362	-1.49068	-1.52463	-1.16272
Oligomycin A	0.4	-0.705627	-0.231213	-0.274078	-1.68548	-2.01318	-1.77217	-1.03051	-1.74773	-1.31181
Oligomycin A	2	-0.946488	-0.213307	-0.268959	-2.26081	-1.85726	-1.73908	-1.27313	-1.85768	-1.15492
Oligomycin A	10	-1.24423	-0.223205	-0.288376	-2.97201	-1.94345	-1.86463	-1.36148	-1.69064	-1.32146
Org 27569	0.08	0.277525	0.121783	0.173776	0.662905	1.06036	1.12363	0.620762	0.66021	0.680116
Org 27569	0.4	0.0722582	0.0510705	0.0324907	0.172598	0.444671	0.210083	0.255342	0.512972	0.159447
Org 27569	2	0.362088	0.0784965	0.0587173	0.864895	0.68347	0.379663	1.02601	0.681094	0.288023
Org 27569	10	0.270454	0.0285293	0.00122549	0.646014	0.248405	0.00792398	0.913485	0.268275	0.00471465
OSI-420	0.08	0.106385	0.115042	0.0586999	0.254115	1.00167	0.379551	0.189798	0.581494	0.314119
OSI-420	0.4	-0.130047	-0.223709	-0.221043	-0.310634	-1.94783	-1.42926	-0.190372	-2.22046	-1.51766
OSI-420	2	-1.26272	-0.286901	-0.380719	-3.01618	-2.49805	-2.46171	-2.36509	-2.15802	-1.84986
OSI-420	10	-1.09971	-0.325357	-0.373951	-2.6268	-2.83289	-2.41795	-2.15076	-2.15162	-2.12585
OSI-906 (Linsitinib)	0.08	-0.3244	0.0126366	-0.0260917	-0.774872	0.110027	-0.168708	-1.17321	0.0758157	-0.125413
OSI-906 (Linsitinib)	0.4	-0.157848	-0.0925976	-0.11879	-0.377041	-0.806248	-0.76809	-0.400901	-0.808027	-0.727715
OSI-906 (Linsitinib)	2	-0.276585	-0.216092	-0.28802	-0.660659	-1.88152	-1.86232	-0.793316	-1.20429	-1.23607
OSI-906 (Linsitinib)	10	-0.390834	-0.229291	-0.328193	-0.933559	-1.99644	-2.12208	-1.16414	-1.67046	-1.3083
OSU-03012 (AR-12)	0.08	0.205356	0.0867677	0.126087	0.490519	0.755487	0.815275	0.628324	0.817498	0.915043
OSU-03012 (AR-12)	0.4	0.113979	0.032762	0.112654	0.272254	0.285259	0.728413	0.21746	0.305108	0.499056
OSU-03012 (AR-12)	2	0.232672	0.0528328	0.060264	0.555767	0.460016	0.389664	0.746621	0.486665	0.441566
OSU-03012 (AR-12)	10	0.0775654	-0.0485363	-0.12827	0.185275	-0.422606	-0.829387	0.156046	-0.458914	-0.699466
OTX015	0.08	-0.0384091	-0.198247	-0.279337	-0.0917451	-1.72613	-1.80618	-0.11405	-1.14384	-1.17143
OTX015	0.4	-0.398469	-0.266109	-0.350277	-0.951795	-2.31701	-2.26487	-0.6563	-1.26893	-1.22664
OTX015	2	-0.68555	-0.239149	-0.350186	-1.63753	-2.08227	-2.26428	-2.37028	-1.17719	-1.23613
OTX015	10	-0.908113	-0.255501	-0.36217	-2.16915	-2.22465	-2.34177	-2.11157	-1.6555	-1.44414
Ouabain	0.08	0.00965763	-0.00291389	0.0404446	0.0230685	-0.0253712	0.261513	0.0275569	-0.0261274	0.298271
Ouabain	0.4	0.121557	0.0361365	0.0345397	0.290356	0.314641	0.223332	0.424057	0.304096	0.256381
Ouabain	2	0.0795422	0.0106114	0.00258076	0.189997	0.0923939	0.0166871	0.213638	0.107378	0.0182059
Ouabain	10	-0.287862	0.164624	0.049591	-0.687595	1.43339	0.320653	-0.3601	0.400376	0.243491
Oxcarbazepine	0.08	-0.0213369	0.00401048	0.0425763	-0.0509661	0.0349193	0.275296	-0.0742397	0.0418187	0.312293
Oxcarbazepine	0.4	-0.103478	-7.48e-05	0.153536	-0.247172	-0.000651606	0.992756	-0.369661	-0.000780858	0.431704
Oxcarbazepine	2	-0.0824027	0.0400535	0.0418937	-0.19683	0.348746	0.270883	-0.2851	0.317855	0.317488
Oxcarbazepine	10	-0.150379	-0.0605543	-0.0573446	-0.359199	-0.527247	-0.370787	-0.483227	-0.399045	-0.304167
Oxymetazoline HCl	0.08	0.142545	0.0591958	0.142965	0.340489	0.515418	0.924405	0.511315	0.595077	0.936608
Oxymetazoline HCl	0.4	0.117775	0.0153655	0.116288	0.281322	0.133787	0.75191	0.396911	0.133825	0.656757
Oxymetazoline HCl	2	-0.0065606	0.0228089	-0.012146	-0.0156708	0.198597	-0.0785351	-0.0204906	0.197954	-0.0930963
Oxymetazoline HCl	10	0.118108	0.00749184	-0.0461691	0.282116	0.0652315	-0.298527	0.400811	0.0573688	-0.331201
Ozagrel	0.08	0.054671	0.0740373	0.145478	0.130589	0.644644	0.940652	0.170533	0.491299	0.447281
Ozagrel	0.4	0.224124	0.0437041	0.0964163	0.535348	0.380532	0.623423	0.625495	0.407694	0.521521
Ozagrel	2	-0.0625469	0.0801295	0.103643	-0.149401	0.697688	0.670148	-0.217757	0.608586	0.604718
Ozagrel	10	0.113346	-0.0077559	0.0106394	0.270742	-0.0675307	0.0687937	0.395912	-0.0796933	0.0813771
Ozagrel HCl	0.08	0.049447	0.20165	0.119044	0.118111	1.75577	0.769735	0.100913	0.647017	0.519316
Ozagrel HCl	0.4	0.13316	5.97e-06	0.0731948	0.318071	5.2e-05	0.473274	0.32392	5.82e-05	0.492327
Ozagrel HCl	2	0.182761	0.0353987	0.134581	0.436548	0.308216	0.870197	0.444804	0.34316	0.769414
Ozagrel HCl	10	0.229108	-0.00705673	0.0606175	0.547254	-0.061443	0.39195	0.552302	-0.046501	0.343484
P22077	0.08	-0.216223	0.0388234	-0.181811	-0.516477	0.338035	-1.17558	-0.537285	0.170876	-0.595528
P22077	0.4	0.0490188	-0.00469226	0.0650841	0.117088	-0.0408556	0.42083	0.133086	-0.047402	0.401563
P22077	2	-0.133805	0.0284619	-0.00696445	-0.319611	0.247818	-0.0450318	-0.474592	0.194459	-0.0414619
P22077	10	-0.130329	-0.0558976	-0.0630711	-0.311307	-0.486701	-0.407814	-0.418003	-0.423383	-0.261749
PAC-1	0.08	0.0952946	0.156736	0.127826	0.227624	1.3647	0.826517	0.294955	1.04511	0.672254
PAC-1	0.4	0.113181	0.0525186	0.0594451	0.270348	0.45728	0.384369	0.407483	0.464622	0.380708
PAC-1	2	-0.240949	0.125639	-0.00631523	-0.575539	1.09394	-0.040834	-0.863722	0.703149	-0.0345212
PAC-1	10	0.00165266	0.0684533	0.0924063	0.0039476	0.596023	0.597495	0.00465108	0.690448	0.623211
Pacritinib (SB1518)	0.08	-0.00582446	0.0913539	0.066289	-0.0139125	0.795419	0.428622	-0.0164064	0.715659	0.353358
Pacritinib (SB1518)	0.4	0.098727	-0.0343112	-0.0322117	0.235822	-0.298748	-0.208279	0.249679	-0.224864	-0.179365
Pacritinib (SB1518)	2	-0.234511	-0.219162	-0.303677	-0.560161	-1.90824	-1.96356	-0.66038	-1.15845	-1.47256
Pacritinib (SB1518)	10	-1.27579	-0.274654	-0.419299	-3.0474	-2.39142	-2.71116	-1.72625	-1.63115	-1.34783
Palbociclib (PD-0332991) HCl	0.08	0.169069	-0.00631256	0.00423498	0.403844	-0.0549635	0.0273832	0.543699	-0.0401847	0.0249207
Palbociclib (PD-0332991) HCl	0.4	-0.350124	-0.0285023	-0.0419711	-0.836316	-0.248169	-0.271383	-0.520925	-0.258699	-0.303947
Palbociclib (PD-0332991) HCl	2	-0.0833361	-0.0505311	-0.121679	-0.199059	-0.439975	-0.786773	-0.108292	-0.421805	-0.617901
Palbociclib (PD-0332991) HCl	10	-0.676979	-0.132068	-0.203464	-1.61705	-1.14992	-1.31558	-1.75599	-1.07004	-1.00741
Pancuronium dibromide	0.08	0.217071	0.128404	0.213376	0.518502	1.11802	1.37968	0.705778	0.899594	0.87269
Pancuronium dibromide	0.4	0.226435	0.0466132	0.0936178	0.54087	0.405861	0.605328	0.81947	0.349035	0.396193
Pancuronium dibromide	2	-0.0122479	0.0925224	0.0986973	-0.0292556	0.805593	0.638172	-0.0320646	0.967474	0.746928
Pancuronium dibromide	10	0.0620663	0.0346769	0.0044231	0.148253	0.301932	0.0285995	0.166502	0.180649	0.0198458
Panobinostat (LBH589)	0.08	0.295429	0.00164489	-0.0344388	0.705671	0.0143221	-0.22268	0.854791	0.0128264	-0.153376
Panobinostat (LBH589)	0.4	0.211943	-0.0266245	-0.0422693	0.506253	-0.23182	-0.273311	0.645693	-0.248498	-0.281318
Panobinostat (LBH589)	2	-0.537035	-0.152638	-0.285391	-1.28278	-1.32902	-1.84532	-1.45956	-1.22449	-1.58612
Panobinostat (LBH589)	10	-1.00281	-0.217161	-0.320217	-2.39534	-1.89083	-2.07051	-1.14852	-1.53728	-1.73363
PD0325901	0.08	-0.502276	-0.120131	-0.212192	-1.19975	-1.04598	-1.37202	-0.549303	-1.13485	-1.29203
PD0325901	0.4	-1.15536	-0.122226	-0.219363	-2.75973	-1.06422	-1.41839	-1.98124	-1.2017	-1.05815
PD0325901	2	-0.867263	-0.139494	-0.226697	-2.07157	-1.21457	-1.46581	-0.943801	-1.00312	-1.23574
PD0325901	10	-0.963282	-0.18658	-0.269058	-2.30092	-1.62455	-1.73971	-0.871646	-1.59905	-1.4571
PD128907 HCl	0.08	0.313453	0.0908631	0.116238	0.748723	0.791146	0.751589	1.17845	0.756171	0.814108
PD128907 HCl	0.4	0.401316	0.143527	0.269805	0.958595	1.24969	1.74455	1.38743	1.28769	1.57819
PD128907 HCl	2	0.272584	0.089067	0.141765	0.651102	0.775507	0.916644	0.908316	0.907098	0.988916
PD128907 HCl	10	0.284505	0.112818	0.079302	0.679578	0.982303	0.512762	0.846325	1.05426	0.611247
PD184352 (CI-1040)	0.08	0.366074	-0.0186497	-0.0194504	0.874416	-0.162383	-0.125765	0.607962	-0.194226	-0.147115
PD184352 (CI-1040)	0.4	0.261436	-0.0525965	-0.0467548	0.624475	-0.457958	-0.302314	0.389171	-0.50645	-0.294062
PD184352 (CI-1040)	2	-0.211937	-0.13501	-0.178171	-0.506239	-1.17553	-1.15204	-0.433406	-1.19345	-1.19412
PD184352 (CI-1040)	10	-0.795655	-0.116128	-0.239175	-1.90053	-1.01112	-1.54649	-1.04268	-0.867044	-1.11597
PF-04217903	0.08	0.136483	0.0852738	0.11044	0.326009	0.74248	0.714097	0.367334	0.830376	0.77604
PF-04217903	0.4	0.257778	0.161258	0.265388	0.615737	1.40407	1.71599	0.587305	0.694353	1.10547
PF-04217903	2	-0.0510119	0.12171	0.0492128	-0.121849	1.05973	0.318208	-0.144342	1.02054	0.291322
PF-04217903	10	0.115549	0.0708624	0.126597	0.276003	0.617	0.818572	0.286645	0.674682	0.585276
PF-3845	0.08	-0.0467902	0.0610918	0.0266977	-0.111765	0.531927	0.172626	-0.111374	0.587722	0.121079
PF-3845	0.4	0.0523613	-0.0767449	-0.061323	0.125072	-0.668219	-0.396512	0.147465	-0.799038	-0.444576
PF-3845	2	-0.103008	-0.0150491	-0.0322217	-0.246049	-0.131032	-0.208344	-0.366278	-0.152915	-0.210595
PF-3845	10	-0.286265	-0.130589	-0.195212	-0.683783	-1.13704	-1.26223	-0.928904	-1.10355	-1.16311
PF-4708671	0.08	0.260727	0.0750817	0.13637	0.622781	0.653737	0.881764	0.96643	0.629296	0.994909
PF-4708671	0.4	0.26791	0.121679	0.172408	0.639938	1.05946	1.11478	0.853691	0.616633	0.696579
PF-4708671	2	0.301752	0.197697	0.209067	0.720773	1.72135	1.35182	1.11811	1.85182	1.43993
PF-4708671	10	-0.32084	0.0340938	-0.0241091	-0.766367	0.296855	-0.155888	-0.835967	0.200257	-0.114974
PF-5274857	0.08	-0.101453	0.0784745	0.186927	-0.242333	0.683278	1.20866	-0.234884	0.449488	0.601704
PF-5274857	0.4	-0.0400397	-0.0294364	-0.0339475	-0.0956402	-0.256303	-0.219503	-0.13812	-0.29865	-0.258928
PF-5274857	2	0.054826	0.0107593	0.0416855	0.130959	0.093681	0.269537	0.178221	0.0933798	0.298286
PF-5274857	10	-0.0764746	0.0736872	0.076369	-0.18267	0.641595	0.493798	-0.180853	0.661458	0.518673
PF-562271	0.08	-0.114477	-0.0676115	-0.0878804	-0.273444	-0.588694	-0.56823	-0.396532	-0.675679	-0.623421
PF-562271	0.4	-0.216879	-0.15221	-0.213603	-0.518045	-1.3253	-1.38115	-0.736562	-1.00479	-1.1832
PF-562271	2	-0.548882	-0.233653	-0.331723	-1.31108	-2.03441	-2.1449	-2.03898	-1.11681	-1.40403
PF-562271	10	-0.948532	-0.250845	-0.414085	-2.26569	-2.18411	-2.67745	-2.20817	-1.69084	-1.63866
PF-573228	0.08	0.0767852	0.0101885	0.114349	0.183411	0.0887112	0.739375	0.252978	0.100332	0.668953
PF-573228	0.4	-0.0540192	-0.0460674	0.00198503	-0.129032	-0.401109	0.0128351	-0.15826	-0.415499	0.014584
PF-573228	2	-0.434092	-0.0576264	-0.174393	-1.03689	-0.501753	-1.12762	-1.29484	-0.177759	-0.542457
PF-573228	10	-0.497163	-0.250409	-0.30474	-1.18754	-2.18031	-1.97044	-1.5189	-1.19721	-1.62394
PFI-1 (PF-6405761)	0.08	0.142311	0.0617407	0.0613989	0.339929	0.537577	0.397002	0.421814	0.510495	0.364203
PFI-1 (PF-6405761)	0.4	0.389803	0.0793808	0.103692	0.931095	0.691169	0.67047	0.890116	0.299952	0.335086
PFI-1 (PF-6405761)	2	0.32225	-0.0978736	-0.117424	0.769735	-0.852186	-0.759255	0.678248	-0.804728	-0.700656
PFI-1 (PF-6405761)	10	-0.3891	-0.0657958	-0.193941	-0.929416	-0.572885	-1.25402	-0.648703	-0.532674	-0.88469
PHA-665752	0.08	0.471275	0.182205	0.163049	1.1257	1.58646	1.05426	1.26214	1.66711	1.23426
PHA-665752	0.4	0.620448	0.271945	0.372758	1.48202	2.36783	2.41024	2.07789	1.47421	1.34982
PHA-665752	2	0.560516	0.182693	0.143413	1.33887	1.59071	0.927301	1.85072	1.15002	0.74667
PHA-665752	10	0.0238229	-0.106927	-0.164809	0.0569041	-0.931017	-1.06565	0.0479952	-0.998791	-1.11896
PHA-793887	0.08	0.113481	0.0315721	0.0463419	0.271064	0.274899	0.299645	0.394494	0.190799	0.164339
PHA-793887	0.4	0.131594	0.00978229	0.0995396	0.314329	0.0851745	0.643618	0.45666	0.0974543	0.735123
PHA-793887	2	-0.143929	-0.136306	-0.0805543	-0.343794	-1.18682	-0.52086	-0.41984	-1.246	-0.545518
PHA-793887	10	-0.85616	-0.266883	-0.291531	-2.04505	-2.32375	-1.88502	-1.67503	-1.98894	-1.44811
Piceatannol	0.08	0.231908	0.0802167	0.0942369	0.553942	0.698447	0.609331	0.687772	0.47691	0.324852
Piceatannol	0.4	-0.0904919	0.0430547	0.0446614	-0.216152	0.374877	0.288778	-0.264566	0.302898	0.301402
Piceatannol	2	0.0740963	0.0253477	0.015782	0.176989	0.220702	0.102045	0.132653	0.123509	0.0505356
Piceatannol	10	-0.0710194	-0.021093	-0.104062	-0.169639	-0.183657	-0.672857	-0.124803	-0.118843	-0.429396
Pifithrin-Œº	0.08	0.227369	0.113849	0.0763538	0.543101	0.991287	0.4937	0.645399	0.570529	0.358622
Pifithrin-Œº	0.4	0.182493	0.0398349	0.0902205	0.435909	0.346843	0.583361	0.432107	0.237441	0.369877
Pifithrin-Œº	2	0.219467	0.134676	0.181925	0.524226	1.17263	1.17632	0.445414	1.39777	1.33548
Pifithrin-Œº	10	0.119723	0.00183477	0.0377996	0.285975	0.0159754	0.24441	0.284909	0.0136736	0.1926
Pimobendan	0.08	-0.0219827	0.0377096	0.129381	-0.0525086	0.328337	0.836571	-0.0525792	0.311314	0.517799
Pimobendan	0.4	0.192531	0.06266	0.05067	0.459886	0.545581	0.327629	0.59134	0.493389	0.370298
Pimobendan	2	0.205905	0.12874	0.194221	0.491831	1.12094	1.25582	0.508255	0.650484	0.689675
Pimobendan	10	0.139204	-0.0662531	-0.134457	0.332506	-0.576867	-0.869393	0.4497	-0.591673	-0.868096
PluriSIn #1 (NSC 14613)	0.08	-0.146227	0.0826814	0.0571253	-0.349283	0.719908	0.369369	-0.535319	0.344322	0.372773
PluriSIn #1 (NSC 14613)	0.4	-0.0946139	0.00447252	-0.00700379	-0.225998	0.0389423	-0.0452862	-0.350212	0.0196226	-0.0434017
PluriSIn #1 (NSC 14613)	2	-0.433349	-0.106673	-0.132532	-1.03511	-0.928801	-0.856947	-0.987599	-0.808498	-0.560159
PluriSIn #1 (NSC 14613)	10	-0.853272	-0.284281	-0.372008	-2.03815	-2.47523	-2.40538	-3.09921	-1.80696	-1.67839
PNU-120596	0.08	-0.0785586	0.108371	0.0581659	-0.187647	0.943586	0.376098	-0.183127	0.744747	0.3056
PNU-120596	0.4	0.0854363	-0.0113097	0.0813102	0.204076	-0.0984738	0.525748	0.221457	-0.09295	0.377279
PNU-120596	2	0.11351	0.0682481	0.0646288	0.271133	0.594237	0.417887	0.364181	0.511429	0.40593
PNU-120596	10	0.137983	-0.0603085	-0.0491842	0.32959	-0.525106	-0.318023	0.397972	-0.523595	-0.359108
Pomalidomide	0.08	0.0628805	-0.00215693	-0.0283769	0.150198	-0.0187804	-0.183483	0.211226	-0.0200422	-0.186124
Pomalidomide	0.4	0.22422	-0.00146863	-0.0821427	0.535579	-0.0127874	-0.531131	0.782003	-0.0114543	-0.425458
Pomalidomide	2	-0.216311	-0.0383194	-0.115185	-0.516688	-0.333647	-0.744778	-0.397937	-0.371925	-0.825413
Pomalidomide	10	-0.30536	-0.126114	-0.204758	-0.729393	-1.09808	-1.32395	-0.427277	-1.21138	-1.22844
PP2	0.08	-0.692862	0.0327196	0.058345	-1.65499	0.28489	0.377256	-0.439466	0.262444	0.322166
PP2	0.4	0.130477	0.011917	0.145455	0.31166	0.103762	0.940504	0.344309	0.115509	0.593424
PP2	2	-0.382058	0.270369	0.113375	-0.912596	2.35411	0.733076	-0.356189	1.06497	0.568948
PP2	10	-0.245619	-0.0269849	0.0267313	-0.586694	-0.234958	0.172843	-0.491649	-0.178494	0.158228
PR-619	0.08	0.0543228	0.100172	0.121551	0.129757	0.872196	0.785944	0.199104	0.831692	0.614575
PR-619	0.4	0.111222	0.0514457	0.0467441	0.265668	0.447938	0.302245	0.265339	0.275965	0.181291
PR-619	2	0.02213	0.0568219	0.0807418	0.0528605	0.494749	0.522073	0.0502796	0.488097	0.532981
PR-619	10	-0.320032	-0.193728	-0.192615	-0.764438	-1.68679	-1.24544	-0.574914	-1.20731	-1.11
Pralatrexate	0.08	-0.649163	-0.134757	-0.183072	-1.55061	-1.17333	-1.18373	-0.768031	-1.02289	-0.953996
Pralatrexate	0.4	-0.852502	-0.162258	-0.17619	-2.03631	-1.41278	-1.13923	-1.51225	-1.35048	-1.32089
Pralatrexate	2	-0.680789	-0.154471	-0.17275	-1.62615	-1.34498	-1.11699	-2.0572	-0.901237	-1.21887
Pralatrexate	10	-0.921507	-0.148427	-0.214595	-2.20114	-1.29236	-1.38756	-2.97488	-1.10437	-1.18497
Pramipexole	0.08	0.109267	0.0568766	0.0498888	0.260997	0.495225	0.322579	0.31763	0.401664	0.290455
Pramipexole	0.4	0.182414	0.0268474	0.123238	0.43572	0.233761	0.796851	0.531846	0.232783	0.476456
Pramipexole	2	0.0259459	0.0274262	0.0412373	0.0619753	0.2388	0.266638	0.075817	0.24939	0.240188
Pramipexole	10	0.230817	0.00491562	0.0712079	0.551335	0.0428004	0.460426	0.640313	0.0389325	0.445336
Propranolol HCl	0.08	0.0663055	0.0479634	0.172653	0.158379	0.417618	1.11636	0.226723	0.413881	0.758019
Propranolol HCl	0.4	0.0541118	0.0737722	0.204038	0.129253	0.642335	1.3193	0.185852	0.319736	0.840844
Propranolol HCl	2	0.116973	0.163936	0.0914369	0.279406	1.42739	0.591226	0.307773	1.0474	0.641452
Propranolol HCl	10	0.167549	0.0316907	0.0401918	0.400213	0.275931	0.259878	0.628987	0.174901	0.260455
PRT062607 (P505-15, BIIB057) HCl	0.08	-0.0917926	0.00424637	-0.0333763	-0.219259	0.0369732	-0.215809	-0.318189	0.040271	-0.233985
PRT062607 (P505-15, BIIB057) HCl	0.4	0.0798987	0.022284	0.122235	0.190848	0.194027	0.790368	0.260725	0.22938	0.591995
PRT062607 (P505-15, BIIB057) HCl	2	-0.0749819	-0.0322009	-0.123217	-0.179104	-0.280373	-0.796712	-0.164514	-0.194316	-0.485001
PRT062607 (P505-15, BIIB057) HCl	10	-0.329709	-0.210951	-0.298353	-0.787554	-1.83675	-1.92914	-0.689281	-1.08922	-0.983445
PTC-209	0.08	-0.108336	0.033745	0.00728923	-0.258774	0.293818	0.0471318	-0.141445	0.273328	0.039904
PTC-209	0.4	-0.207219	-0.0584243	0.045289	-0.494969	-0.5087	0.292837	-0.406677	-0.427996	0.127869
PTC-209	2	-1.42199	-0.201384	-0.289416	-3.39662	-1.75345	-1.87135	-2.62856	-0.950204	-1.02043
PTC-209	10	-1.55256	-0.226865	-0.299692	-3.70849	-1.97531	-1.93779	-3.69513	-0.964412	-1.03379
PYR-41	0.08	0.255119	0.149823	0.192807	0.609386	1.30451	1.24668	0.687682	1.04049	0.746078
PYR-41	0.4	0.31898	0.0892164	0.0764723	0.761927	0.776808	0.494466	0.651339	0.436102	0.455434
PYR-41	2	0.16124	0.0652424	0.0485976	0.385143	0.568066	0.31423	0.339556	0.316531	0.191071
PYR-41	10	0.0956706	0.0988373	0.128608	0.228522	0.860577	0.831575	0.188741	0.777171	0.58783
Pyrimethamine	0.08	0.00652779	-0.00470927	0.0419231	0.0155925	-0.0410036	0.271073	0.022864	-0.0441916	0.308053
Pyrimethamine	0.4	-0.25865	-0.0184012	-0.0261841	-0.61782	-0.16022	-0.169305	-0.879689	-0.152139	-0.144719
Pyrimethamine	2	-0.416289	-0.144161	-0.161956	-0.99436	-1.25521	-1.0472	-1.53603	-1.29931	-1.01214
Pyrimethamine	10	-0.619724	-0.137698	-0.281852	-1.48029	-1.19894	-1.82244	-1.49797	-0.819133	-1.47207
Quizartinib (AC220)	0.08	0.35065	0.0960714	0.154015	0.837573	0.836494	0.995851	1.0801	0.898657	0.88221
Quizartinib (AC220)	0.4	0.148737	0.039162	0.0831476	0.355277	0.340984	0.537628	0.298873	0.408678	0.38883
Quizartinib (AC220)	2	-0.3521	-0.0518792	-0.077155	-0.841037	-0.451712	-0.49888	-1.2397	-0.542311	-0.396295
Quizartinib (AC220)	10	-0.64434	-0.172832	-0.199864	-1.53909	-1.50485	-1.29231	-0.943545	-0.846576	-0.75271
Raltegravir (MK-0518)	0.08	0.107889	0.186869	0.137445	0.257706	1.62707	0.888712	0.205808	0.889716	1.00378
Raltegravir (MK-0518)	0.4	0.0936433	0.0346447	0.0365317	0.223679	0.301652	0.236212	0.283617	0.256648	0.182909
Raltegravir (MK-0518)	2	0.19729	0.0291445	0.122222	0.471254	0.253761	0.790279	0.427701	0.242081	0.63824
Raltegravir (MK-0518)	10	0.170414	0.0420098	0.182509	0.407055	0.365779	1.1801	0.381185	0.28546	1.31748
Ramelteon	0.08	-0.0276944	0.0616625	0.0303143	-0.0661517	0.536896	0.196011	-0.0863076	0.445382	0.155577
Ramelteon	0.4	0.154548	0.0818058	0.103105	0.369157	0.712284	0.666674	0.342014	0.467817	0.355926
Ramelteon	2	-0.314894	-0.0125511	-0.00913784	-0.752167	-0.109283	-0.0590848	-0.530814	-0.124517	-0.0644251
Ramelteon	10	0.149733	0.00716862	0.000969644	0.357657	0.0624173	0.00626967	0.466506	0.0494652	0.00462608
Ranitidine	0.08	-0.0506727	-0.0269096	-0.0202208	-0.121038	-0.234302	-0.130747	-0.0623946	-0.143383	-0.0846068
Ranitidine	0.4	0.154855	0.0109283	0.0711094	0.369893	0.0951527	0.45979	0.320059	0.0899334	0.432141
Ranitidine	2	-0.0692677	-0.0446517	-0.0395772	-0.165455	-0.388782	-0.255904	-0.241567	-0.380148	-0.23532
Ranitidine	10	-0.261523	-0.0460977	-0.0427148	-0.624681	-0.401373	-0.276192	-0.526107	-0.35213	-0.237098
Rasagiline Mesylate	0.08	0.153594	0.0724867	0.139835	0.366879	0.631142	0.904164	0.316962	0.34521	0.511824
Rasagiline Mesylate	0.4	0.102981	0.0133825	0.0769391	0.245984	0.116521	0.497484	0.198964	0.108477	0.554844
Rasagiline Mesylate	2	0.0414344	0.0479193	0.0144001	0.0989716	0.417234	0.0931105	0.148817	0.355145	0.0900885
Rasagiline Mesylate	10	0.104229	-0.0337749	0.0255554	0.248965	-0.294078	0.16524	0.235841	-0.18255	0.102083
Rebamipide	0.08	-0.256037	0.0955486	-0.013819	-0.611579	0.831943	-0.0893527	-0.723582	0.289656	-0.0740331
Rebamipide	0.4	-0.509666	-0.0910776	0.0144934	-1.2174	-0.793014	0.0937135	-0.727391	-0.808825	0.0340887
Rebamipide	2	-0.202605	-0.0895726	-0.10605	-0.483948	-0.779909	-0.685714	-0.579383	-0.687636	-0.439796
Rebamipide	10	-0.281341	-0.0887976	-0.0634039	-0.67202	-0.773161	-0.409967	-0.532964	-0.890937	-0.428304
RepSox	0.08	-0.0508283	0.181003	0.147875	-0.12141	1.576	0.956149	-0.146577	1.29008	0.680444
RepSox	0.4	-0.0875317	0.145324	0.350612	-0.209081	1.26534	2.26704	-0.287252	0.635841	1.81457
RepSox	2	-0.216364	0.0804547	0.170888	-0.516815	0.700519	1.10495	-0.676016	0.66544	0.932566
RepSox	10	-0.597059	-0.0694436	-0.0227052	-1.42615	-0.604646	-0.146811	-2.00439	-0.543612	-0.105599
Ridaforolimus (Deforolimus, MK-8669)	0.08	0.423311	0.00470462	0.0495426	1.01113	0.0409632	0.32034	0.89684	0.0486812	0.370288
Ridaforolimus (Deforolimus, MK-8669)	0.4	0.0657603	0.116239	0.0694952	0.157077	1.0121	0.449352	0.181445	1.06676	0.507669
Ridaforolimus (Deforolimus, MK-8669)	2	0.275887	0.0741658	0.0193185	0.658993	0.645762	0.124912	0.435055	0.53391	0.121172
Ridaforolimus (Deforolimus, MK-8669)	10	0.211394	0.0271881	0.0385639	0.504942	0.236727	0.249352	0.258609	0.272649	0.273194
Rigosertib (ON-01910)	0.08	-0.905137	-0.241709	-0.308704	-2.16204	-2.10456	-1.99606	-2.15135	-1.4587	-1.63267
Rigosertib (ON-01910)	0.4	-1.28471	-0.210251	-0.354958	-3.0687	-1.83066	-2.29514	-3.31145	-1.63308	-1.95019
Rigosertib (ON-01910)	2	-1.66784	-0.264844	-0.339599	-3.98386	-2.306	-2.19583	-2.49062	-1.78697	-1.80869
Rigosertib (ON-01910)	10	-0.846568	-0.242031	-0.330475	-2.02214	-2.10737	-2.13683	-2.32467	-1.70211	-1.87817
Rimonabant	0.08	0.25568	0.107534	0.0887867	0.610726	0.9363	0.574091	0.487304	0.835756	0.484546
Rimonabant	0.4	0.205773	-0.0625824	-0.00275233	0.491517	-0.544905	-0.0177964	0.58095	-0.50082	-0.0159341
Rimonabant	2	0.234928	-0.0536722	-0.0526112	0.561156	-0.467324	-0.340182	0.481165	-0.236155	-0.188661
Rimonabant	10	0.0634541	-0.0442076	-0.0976041	0.151568	-0.384916	-0.631103	0.166693	-0.342804	-0.567312
Rivaroxaban	0.08	0.0208774	0.108107	0.135684	0.0498684	0.94129	0.877325	0.0694689	0.836285	0.84742
Rivaroxaban	0.4	0.194974	-0.0285269	-0.0265943	0.46572	-0.248384	-0.171957	0.543812	-0.228164	-0.130601
Rivaroxaban	2	0.0516875	0.153407	0.0627987	0.123462	1.33571	0.406053	0.112882	1.16599	0.421368
Rivaroxaban	10	0.0436773	-0.0447437	-0.0483396	0.104329	-0.389583	-0.312561	0.141645	-0.392321	-0.336682
Rizatriptan Benzoate	0.08	0.214393	0.0704156	0.179138	0.512107	0.613109	1.1583	0.454582	0.335229	0.675513
Rizatriptan Benzoate	0.4	0.108765	0.148061	0.0189266	0.2598	1.28917	0.122378	0.298689	0.431268	0.12019
Rizatriptan Benzoate	2	0.126362	0.027347	-0.00855203	0.301833	0.238111	-0.055297	0.38569	0.267444	-0.0572636
Rizatriptan Benzoate	10	-0.0538134	-0.000356882	0.105239	-0.12854	-0.00310738	0.680473	-0.177275	-0.00299021	0.439932
RKI-1447	0.08	-0.39701	-0.00629327	-0.0558052	-0.94831	-0.0547956	-0.360833	-1.12989	-0.0470569	-0.319822
RKI-1447	0.4	-0.184428	-0.0922005	-0.0643796	-0.44053	-0.802791	-0.416275	-0.402277	-0.76212	-0.356446
RKI-1447	2	-0.226115	-0.00888213	-0.0172263	-0.540106	-0.0773367	-0.111385	-0.719717	-0.0788264	-0.119606
RKI-1447	10	-0.341647	-0.183038	-0.296723	-0.816069	-1.59372	-1.9186	-1.09556	-0.907659	-1.09298
Rolipram	0.08	0.356061	0.405638	0.238999	0.850497	3.53189	1.54536	0.695923	1.49736	1.16726
Rolipram	0.4	0.155085	0.0625497	0.156068	0.370441	0.544621	1.00913	0.362124	0.621747	0.793904
Rolipram	2	0.395772	0.168803	0.336889	0.945353	1.46977	2.1783	1.1912	0.93315	1.0213
Rolipram	10	0.298984	0.111949	0.223069	0.714163	0.97474	1.44235	0.98712	0.715024	1.37192
Rotundine	0.08	0.358823	0.12422	0.151419	0.857096	1.08159	0.97907	1.22073	0.769746	0.716106
Rotundine	0.4	0.342625	0.0324105	0.0487143	0.818404	0.282198	0.314984	1.19735	0.28909	0.342728
Rotundine	2	0.190198	0.071528	0.0796315	0.454313	0.622795	0.514893	0.655928	0.641454	0.487699
Rotundine	10	0.227496	0.126289	0.0950389	0.543403	1.0996	0.614517	0.621135	0.841863	0.444304
Roxatidine Acetate HCl	0.08	-0.0397569	0.148716	0.0352917	-0.0949646	1.29488	0.228195	-0.0573912	0.525723	0.124021
Roxatidine Acetate HCl	0.4	0.0208574	-0.029454	0.0989268	0.0498205	-0.256457	0.639656	0.0536975	-0.235097	0.275966
Roxatidine Acetate HCl	2	-0.102645	-0.00107851	-0.052548	-0.245181	-0.00939059	-0.339772	-0.318601	-0.0112704	-0.329992
Roxatidine Acetate HCl	10	-0.236273	-0.0612922	-0.103587	-0.564369	-0.533672	-0.669785	-0.671841	-0.573216	-0.67496
Ruxolitinib (INCB018424)	0.08	0.457569	0.122424	0.150451	1.09296	1.06595	0.972809	1.30344	1.17888	0.881847
Ruxolitinib (INCB018424)	0.4	0.362933	0.0702209	0.0669297	0.866913	0.611414	0.432764	1.19389	0.472342	0.434357
Ruxolitinib (INCB018424)	2	0.44464	0.109547	0.104651	1.06208	0.953829	0.676669	1.31628	0.794809	0.634086
Ruxolitinib (INCB018424)	10	0.477464	0.295007	0.316618	1.14048	2.56863	2.04724	1.60645	1.76261	1.28883
S3I-201	0.08	0.320711	0.0511099	0.0334019	0.766061	0.445015	0.215975	0.961625	0.509165	0.216022
S3I-201	0.4	0.159737	0.0605339	0.15712	0.381552	0.527069	1.01593	0.539624	0.576234	0.685162
S3I-201	2	0.0787241	0.0243448	-0.00355519	0.188043	0.211971	-0.0229877	0.186268	0.248219	-0.0195835
S3I-201	10	-0.139776	-0.0164767	-0.0519753	-0.333873	-0.143463	-0.33607	-0.3016	-0.133992	-0.358372
Safinamide Mesylate	0.08	0.264876	0.160098	0.301617	0.632691	1.39397	1.95024	0.573573	1.38141	1.18243
Safinamide Mesylate	0.4	0.240729	0.0934588	0.190704	0.575013	0.813747	1.23308	0.638819	0.923855	1.46887
Safinamide Mesylate	2	0.262564	0.174363	0.235529	0.62717	1.51818	1.52292	0.66788	1.15242	1.48321
Safinamide Mesylate	10	0.369463	0.0573242	0.142633	0.88251	0.499122	0.92226	1.17284	0.4836	0.917144
Sal003	0.08	0.190933	0.116368	0.0923631	0.456067	1.01322	0.597215	0.529075	0.761775	0.526657
Sal003	0.4	0.154886	0.183223	0.066881	0.369964	1.59532	0.432449	0.514091	0.65548	0.497009
Sal003	2	0.195758	0.0769975	0.040313	0.467594	0.670418	0.260662	0.431508	0.585889	0.241523
Sal003	10	-0.829304	-0.245969	-0.407917	-1.9809	-2.14165	-2.63757	-1.76722	-1.39295	-1.2584
SANT-1	0.08	0.308256	0.0556994	0.111746	0.73631	0.484975	0.722545	0.806857	0.327658	0.501833
SANT-1	0.4	0.0778883	0.00017368	0.0236051	0.186046	0.00151223	0.152629	0.0975806	0.00143457	0.105254
SANT-1	2	0.136811	0.175487	0.100516	0.32679	1.52797	0.649934	0.3108	0.779489	0.418639
SANT-1	10	-0.0420387	-0.0494066	-0.119611	-0.100415	-0.430184	-0.773401	-0.137509	-0.436526	-0.796301
SAR131675	0.08	0.175355	0.0554521	0.147942	0.418858	0.482821	0.956585	0.487793	0.451597	0.916521
SAR131675	0.4	-0.0843522	0.0888491	0.0963203	-0.201486	0.77361	0.622802	-0.176908	0.582554	0.450612
SAR131675	2	0.0708966	0.0207421	0.0264409	0.169346	0.180601	0.170966	0.157796	0.157747	0.107433
SAR131675	10	0.0622187	-0.0879531	4.84e-05	0.148618	-0.765809	0.000312647	0.132722	-0.69816	0.000165687
SB203580	0.08	0.200691	0.0924341	0.148472	0.479377	0.804824	0.960012	0.540556	0.4621	0.713654
SB203580	0.4	0.14896	0.127375	0.0984407	0.355811	1.10906	0.636513	0.335046	0.79412	0.588984
SB203580	2	0.237336	0.0520658	0.0769869	0.566909	0.453337	0.497793	0.572328	0.523061	0.540353
SB203580	10	0.181995	0.0228386	0.0691475	0.434718	0.198856	0.447104	0.29684	0.184566	0.315873
SB408124	0.08	0.409624	0.171618	0.197957	0.978441	1.49428	1.27998	1.04544	1.09244	0.650185
SB408124	0.4	0.334487	0.134104	0.193373	0.798965	1.16764	1.25034	0.972273	1.03667	0.728731
SB408124	2	0.3636	0.083883	0.082048	0.868505	0.73037	0.530518	0.918503	0.524022	0.376689
SB408124	10	0.0905347	-0.0696958	-0.148373	0.216254	-0.606842	-0.959373	0.194905	-0.354244	-0.413583
SB415286	0.08	0.220592	0.144969	0.159422	0.526914	1.26224	1.03081	0.529235	0.858221	0.763277
SB415286	0.4	-0.00442984	0.0116343	-0.00788991	-0.0105813	0.1013	-0.0510158	-0.0138491	0.108829	-0.0428206
SB415286	2	-0.0966704	0.117587	-0.0533482	-0.23091	1.02383	-0.344947	-0.329607	0.309935	-0.266228
SB415286	10	0.122744	-0.0156709	-0.0417081	0.293191	-0.136446	-0.269682	0.25688	-0.134578	-0.270273
SB431542	0.08	0.379693	0.140701	0.134971	0.906947	1.22508	0.872718	1.02206	0.940171	0.889558
SB431542	0.4	0.473046	0.173826	0.309476	1.12993	1.51351	2.00106	1.63637	1.04957	0.882608
SB431542	2	0.315575	0.187471	0.22273	0.753792	1.63231	1.44016	1.14882	1.22331	1.2352
SB431542	10	0.154922	0.0396817	0.126287	0.370051	0.345509	0.816568	0.512773	0.229919	0.604264
SB705498	0.08	0.133053	0.0737795	0.0938354	0.317814	0.642398	0.606735	0.334784	0.402356	0.404424
SB705498	0.4	-0.0426335	-0.0497169	0.0228082	-0.101836	-0.432886	0.147476	-0.143101	-0.424161	0.081321
SB705498	2	-0.00358554	-0.000909167	-0.0304679	-0.00856453	-0.00791612	-0.197004	-0.0133531	-0.00675311	-0.177904
SB705498	10	-0.0373024	-0.0177406	-0.0233026	-0.0891016	-0.154467	-0.150673	-0.118881	-0.184926	-0.180342
SB742457	0.08	-0.290322	0.0123504	-0.0552827	-0.693472	0.107535	-0.357455	-0.710167	0.0693009	-0.254075
SB742457	0.4	-0.125734	-0.0616487	-0.0291974	-0.300333	-0.536776	-0.188789	-0.417511	-0.420828	-0.176122
SB742457	2	-0.176976	0.0686498	-0.0029489	-0.422731	0.597735	-0.0190674	-0.455095	0.365098	-0.0218969
SB742457	10	-0.293816	0.0131974	-0.00628092	-0.701817	0.11491	-0.0406121	-0.762783	0.111269	-0.0374849
SB743921	0.08	-0.485352	-0.231608	-0.321329	-1.15933	-2.01661	-2.0777	-1.02945	-1.684	-1.74374
SB743921	0.4	-0.776796	-0.246642	-0.328669	-1.85548	-2.14752	-2.12516	-2.70007	-1.65393	-1.64884
SB743921	2	-0.484972	-0.263774	-0.340463	-1.15842	-2.29669	-2.20142	-1.42501	-1.87105	-1.95271
SB743921	10	-0.541688	-0.237557	-0.349804	-1.29389	-2.06841	-2.26181	-1.98702	-1.50453	-2.08012
SC-514	0.08	0.0512936	0.173701	0.0642236	0.122522	1.51242	0.415267	0.151676	0.570991	0.318125
SC-514	0.4	0.015142	-0.00692734	-0.0605422	0.0361687	-0.0603164	-0.391463	0.0374897	-0.0553486	-0.442172
SC-514	2	0.194408	0.145259	0.00759733	0.464368	1.26477	0.0491239	0.418016	0.403663	0.0449924
SC-514	10	0.212	0.0789599	0.0248435	0.50639	0.687504	0.160637	0.613359	0.563324	0.180889
SC144	0.08	0.159596	0.0668645	0.0981865	0.381216	0.582189	0.634869	0.524813	0.629231	0.669625
SC144	0.4	0.129263	-0.0128667	0.0144829	0.308761	-0.112031	0.0936456	0.425627	-0.115478	0.0977598
SC144	2	-0.256786	-0.0252971	-0.130765	-0.613367	-0.220262	-0.845523	-0.595168	-0.146514	-0.540236
SC144	10	-0.884715	-0.155639	-0.210591	-2.11326	-1.35515	-1.36167	-1.04707	-0.621258	-0.593065
Selumetinib (AZD6244)	0.08	0.164483	0.0207871	0.00375471	0.392889	0.180993	0.0242777	0.207519	0.131692	0.0176669
Selumetinib (AZD6244)	0.4	-0.165447	-0.0216451	-0.0470597	-0.395191	-0.188464	-0.304286	-0.502038	-0.191784	-0.271162
Selumetinib (AZD6244)	2	-0.256704	-0.0972703	-0.175128	-0.61317	-0.846934	-1.13237	-0.534187	-1.00644	-1.22508
Selumetinib (AZD6244)	10	-0.852018	-0.140168	-0.21142	-2.03516	-1.22044	-1.36703	-1.21154	-1.3069	-1.08128
Semagacestat (LY450139)	0.08	0.141373	0.0173357	-0.0136708	0.337689	0.150942	-0.0883949	0.435498	0.161129	-0.0917227
Semagacestat (LY450139)	0.4	-0.206715	-0.0207515	-0.00618109	-0.493765	-0.180684	-0.0399666	-0.65266	-0.156665	-0.0210355
Semagacestat (LY450139)	2	-0.128004	-0.0807998	-0.0810023	-0.305755	-0.703525	-0.523756	-0.361744	-0.701701	-0.589439
Semagacestat (LY450139)	10	-0.856273	-0.108226	-0.16163	-2.04532	-0.942323	-1.04509	-1.05091	-0.925215	-0.990151
Sertraline HCl	0.08	-0.0789506	-0.0260924	-0.0478911	-0.188584	-0.227187	-0.309661	-0.202654	-0.168016	-0.185278
Sertraline HCl	0.4	0.0872425	-0.0820347	-0.0761749	0.20839	-0.714277	-0.492543	0.234713	-0.7498	-0.554307
Sertraline HCl	2	0.0656109	0.0517013	0.0229214	0.15672	0.450163	0.148209	0.233093	0.408584	0.157564
Sertraline HCl	10	0.0433947	-0.0050876	-0.0208492	0.103654	-0.0442977	-0.13481	0.0980986	-0.0520088	-0.147095
SGC 0946	0.08	0.0520343	0.0903865	0.144921	0.124291	0.786996	0.937049	0.184526	0.785755	0.769522
SGC 0946	0.4	-0.121555	-0.0271189	-0.0982691	-0.290349	-0.236125	-0.635403	-0.340049	-0.145243	-0.273568
SGC 0946	2	-0.0823489	0.199556	0.21997	-0.196701	1.73754	1.42232	-0.179823	1.57608	0.896307
SGC 0946	10	-0.142489	0.0592723	0.0650618	-0.340353	0.516085	0.420686	-0.311708	0.610145	0.468409
SGI-1027	0.08	0.244147	0.0606436	0.059684	0.583178	0.528025	0.385913	0.429041	0.544939	0.281071
SGI-1027	0.4	0.298014	0.0844023	0.144727	0.711845	0.734891	0.935797	0.723965	0.556337	0.606937
SGI-1027	2	0.172484	0.129014	0.0940378	0.412	1.12333	0.608044	0.337411	0.82351	0.410684
SGI-1027	10	0.0523336	-0.00528165	0.017695	0.125006	-0.0459873	0.114415	0.108164	-0.0440582	0.112016
SGI-1776 free base	0.08	0.170487	0.116313	0.159415	0.407231	1.01274	1.03077	0.492147	0.963321	1.18962
SGI-1776 free base	0.4	0.278259	0.0415378	0.0880356	0.664658	0.36167	0.569234	0.825314	0.270035	0.493921
SGI-1776 free base	2	0.211833	0.0123752	0.0113703	0.505991	0.107751	0.0735195	0.709186	0.0955236	0.0752949
SGI-1776 free base	10	-1.03323	-0.20491	-0.317359	-2.46802	-1.78415	-2.05203	-1.33842	-2.06599	-1.49661
Sirtinol	0.08	-0.217736	0.0945902	0.0772702	-0.520091	0.823597	0.499625	-0.509687	0.835436	0.54989
Sirtinol	0.4	0.00909333	0.000216272	0.0881885	0.0217206	0.00188308	0.570222	0.0342495	0.00174362	0.468046
Sirtinol	2	-0.120275	0.0610344	0.0282785	-0.287292	0.531427	0.182848	-0.410182	0.50838	0.191598
Sirtinol	10	-0.0780519	0.0779487	0.0260562	-0.186437	0.6787	0.168478	-0.269919	0.768114	0.194604
Sitaxentan sodium	0.08	0.0947042	0.0937461	-0.0173876	0.226213	0.816248	-0.112428	0.322931	0.47624	-0.121782
Sitaxentan sodium	0.4	-0.199943	-0.0522299	-0.0283625	-0.477589	-0.454766	-0.18339	-0.383108	-0.426717	-0.147257
Sitaxentan sodium	2	-0.0962885	0.0898422	0.136286	-0.229998	0.782257	0.881221	-0.221156	0.287659	0.428262
Sitaxentan sodium	10	-0.100368	-0.0381286	-0.0469511	-0.239743	-0.331986	-0.303583	-0.231293	-0.331599	-0.241958
SKI II	0.08	0.292746	0.0784961	0.0899255	0.699262	0.683466	0.581454	1.10078	0.510709	0.590405
SKI II	0.4	0.22233	0.218864	0.123264	0.531063	1.90565	0.797017	0.727935	0.679525	0.893951
SKI II	2	0.197975	0.0743313	0.0605597	0.472888	0.647203	0.391576	0.623629	0.746435	0.436811
SKI II	10	-0.335748	-0.156416	-0.190935	-0.801979	-1.36192	-1.23458	-0.709283	-0.719687	-0.684845
SMI-4a	0.08	-0.153274	0.02163	0.0358905	-0.366116	0.188333	0.232066	-0.262953	0.0834933	0.0922938
SMI-4a	0.4	-0.317366	-0.060238	-0.0625674	-0.75807	-0.524492	-0.404558	-0.399003	-0.430103	-0.237773
SMI-4a	2	-0.332028	0.0324828	-0.0419242	-0.793091	0.282828	-0.27108	-0.425673	0.17605	-0.17179
SMI-4a	10	-0.326837	-0.0738085	-0.134066	-0.780692	-0.642652	-0.866867	-0.76897	-0.443799	-0.879774
SN-38	0.08	-0.720028	-0.274596	-0.418831	-1.71988	-2.39091	-2.70814	-2.22054	-1.38723	-1.58113
SN-38	0.4	-1.09085	-0.287743	-0.402328	-2.60565	-2.50538	-2.60143	-1.34728	-1.60776	-1.52404
SN-38	2	-1.22625	-0.304871	-0.390828	-2.92905	-2.65451	-2.52707	-1.62567	-1.43362	-1.30619
SN-38	10	-1.16596	-0.299325	-0.404479	-2.78506	-2.60622	-2.61534	-2.99982	-1.13332	-1.27709
SNS-032 (BMS-387032)	0.08	-0.0752018	0.0491486	0.0703802	-0.179629	0.427938	0.455074	-0.268227	0.304034	0.467736
SNS-032 (BMS-387032)	0.4	-0.0830409	-0.142539	-0.206223	-0.198354	-1.24109	-1.33343	-0.204719	-1.29404	-1.46242
SNS-032 (BMS-387032)	2	-0.915309	-0.275553	-0.301398	-2.18634	-2.39924	-1.94882	-1.41777	-1.74063	-1.29337
SNS-032 (BMS-387032)	10	-1.00931	-0.254334	-0.36062	-2.41086	-2.21448	-2.33175	-2.45925	-1.54361	-1.97507
SNS-314 Mesylate	0.08	-0.666023	-0.0711557	-0.115194	-1.59088	-0.619553	-0.744839	-0.596042	-0.541031	-0.620062
SNS-314 Mesylate	0.4	-0.777455	-0.0591209	-0.102577	-1.85705	-0.514766	-0.663261	-1.60687	-0.471631	-0.691399
SNS-314 Mesylate	2	-0.478303	-0.127627	-0.133494	-1.14249	-1.11125	-0.863165	-1.56256	-1.09725	-0.623747
SNS-314 Mesylate	10	-0.619783	-0.127385	-0.198229	-1.48043	-1.10914	-1.28174	-1.57341	-1.05528	-0.947422
Sodium 4-Aminosalicylate	0.08	0.118522	0.0798187	0.162227	0.283105	0.694982	1.04895	0.325451	0.828576	0.837555
Sodium 4-Aminosalicylate	0.4	0.204348	0.0407025	0.0500133	0.488112	0.354397	0.323383	0.524249	0.33435	0.385314
Sodium 4-Aminosalicylate	2	0.038441	0.155531	0.0986299	0.0918213	1.35421	0.637736	0.129644	0.728369	0.404676
Sodium 4-Aminosalicylate	10	0.246797	0.0913675	0.142899	0.589508	0.795537	0.923976	0.849547	0.748607	0.875253
Sorafenib	0.08	0.0321389	0.0524828	0.124464	0.0767681	0.456968	0.804781	0.0894004	0.350664	0.536527
Sorafenib	0.4	0.165347	0.0597672	0.164307	0.394952	0.520394	1.0624	0.557455	0.568504	0.760072
Sorafenib	2	-0.206224	0.0953747	0.0144901	-0.492593	0.830428	0.0936921	-0.274509	0.303233	0.0892841
Sorafenib	10	0.114155	-0.0207268	-0.0622313	0.272674	-0.180468	-0.402385	0.424161	-0.196764	-0.441807
Sotrastaurin	0.08	0.0101466	0.19275	0.0974508	0.0242366	1.67828	0.630112	0.0272593	0.604973	0.449581
Sotrastaurin	0.4	-0.119537	-0.0651099	-0.0425039	-0.285529	-0.566912	-0.274828	-0.376266	-0.641903	-0.307719
Sotrastaurin	2	-0.271968	0.0143764	-0.0851631	-0.649631	0.125176	-0.55066	-0.676959	0.0578795	-0.586531
Sotrastaurin	10	-0.241881	-0.12647	-0.163937	-0.577765	-1.10117	-1.06001	-0.423647	-0.974672	-0.935825
SP600125	0.08	0.197229	0.13489	0.18754	0.471107	1.17449	1.21262	0.582999	1.25881	1.18644
SP600125	0.4	0.145093	0.0266647	0.0923217	0.346573	0.23217	0.596947	0.314154	0.220179	0.459763
SP600125	2	0.103022	0.151683	0.0897359	0.246081	1.32071	0.580228	0.256767	0.570526	0.505371
SP600125	10	-0.0196327	0.0215222	0.083662	-0.0468953	0.187394	0.540954	-0.0651004	0.190461	0.458006
SRPIN340	0.08	0.420875	0.115338	0.112431	1.00532	1.00425	0.726974	0.758037	0.697032	0.512344
SRPIN340	0.4	0.444926	0.0399808	0.0983968	1.06276	0.348113	0.636228	1.13089	0.336696	0.738808
SRPIN340	2	0.453234	0.0971985	0.0999689	1.08261	0.846308	0.646394	0.957083	0.852358	0.48112
SRPIN340	10	0.466775	0.0220647	0.0775345	1.11495	0.192117	0.501334	0.808654	0.145782	0.414261
SRT1720	0.08	0.52921	0.171707	0.190331	1.26409	1.49505	1.23067	1.38019	1.50969	1.24962
SRT1720	0.4	0.393514	0.111662	0.0993594	0.93996	0.97224	0.642453	1.12769	0.648712	0.750862
SRT1720	2	0.339189	0.0703908	0.0505345	0.810199	0.612893	0.326754	1.17739	0.610078	0.318457
SRT1720	10	-1.01618	-0.104103	-0.193132	-2.42729	-0.906429	-1.24878	-1.36276	-0.701691	-0.98479
SSR128129E	0.08	0.0879141	0.092642	0.0858054	0.209994	0.806634	0.554813	0.321342	0.612753	0.51711
SSR128129E	0.4	0.228368	0.0389899	0.12198	0.545486	0.339485	0.788717	0.608941	0.359745	0.830228
SSR128129E	2	0.121818	0.0295275	0.023389	0.290977	0.257096	0.151232	0.438131	0.305595	0.14119
SSR128129E	10	-0.0263206	-0.0976548	-0.094702	-0.0628703	-0.850281	-0.612339	-0.0870282	-1.0019	-0.693845
Stattic	0.08	-0.0800675	0.129884	0.150477	-0.191252	1.1309	0.972975	-0.156729	1.28832	0.910439
Stattic	0.4	-0.00460231	0.0216804	0.0334533	-0.0109932	0.188772	0.216307	-0.0127789	0.154613	0.16915
Stattic	2	0.0327923	0.146588	0.0822856	0.0783288	1.27634	0.532055	0.107317	0.821551	0.532156
Stattic	10	-0.0252424	-0.0213582	-0.0187633	-0.0602948	-0.185966	-0.121323	-0.0579119	-0.171387	-0.11981
Stavudine (d4T)	0.08	0.0947171	0.0712596	0.134052	0.226244	0.620458	0.866771	0.330583	0.588525	0.88953
Stavudine (d4T)	0.4	0.147076	0.00304865	0.0011734	0.35131	0.0265446	0.00758714	0.470781	0.0298755	0.00771911
Stavudine (d4T)	2	0.0750536	0.0085368	-0.00271325	0.179275	0.07433	-0.0175437	0.272118	0.0843417	-0.0185792
Stavudine (d4T)	10	-0.0747522	-0.0951148	-0.119564	-0.178555	-0.828165	-0.773092	-0.191417	-0.861238	-0.706984
STF-118804	0.08	-0.150522	-0.154883	-0.256695	-0.359541	-1.34857	-1.65978	-0.17142	-0.797195	-1.00179
STF-118804	0.4	-1.40084	-0.209515	-0.212421	-3.3461	-1.82425	-1.3735	-2.40855	-1.11896	-0.861468
STF-118804	2	-0.916248	-0.17246	-0.271083	-2.18858	-1.50161	-1.75281	-2.41142	-0.788105	-0.972797
STF-118804	10	-1.33768	-0.17696	-0.299623	-3.19522	-1.54079	-1.93735	-1.15353	-0.762395	-1.01926
SU11274	0.08	0.356582	0.0843708	0.115224	0.851743	0.734617	0.745033	0.817375	0.734449	0.792663
SU11274	0.4	0.270172	0.119787	0.297811	0.645342	1.04299	1.92563	0.841477	0.875533	0.755682
SU11274	2	0.058072	0.00542398	0.00786803	0.138713	0.0472266	0.0508743	0.172356	0.0533082	0.0572147
SU11274	10	-0.817915	-0.207196	-0.300149	-1.9537	-1.80406	-1.94075	-0.685773	-1.46941	-1.44026
Suvorexant (MK-4305)	0.08	0.191607	0.203886	0.185891	0.457679	1.77524	1.20196	0.699614	1.21331	1.03497
Suvorexant (MK-4305)	0.4	0.254935	0.123185	0.142248	0.608945	1.07257	0.919769	0.584275	1.15108	1.02958
Suvorexant (MK-4305)	2	0.374737	0.123184	0.101282	0.895108	1.07257	0.654886	0.930113	0.997912	0.572797
Suvorexant (MK-4305)	10	0.24975	0.0769393	0.130843	0.596561	0.669911	0.846027	0.625486	0.437614	0.65691
T0070907	0.08	0.111972	0.00967081	-0.00461099	0.267461	0.0842038	-0.0298144	0.379852	0.0767983	-0.027527
T0070907	0.4	0.0257842	-0.00329714	-0.00147961	0.0615889	-0.0287082	-0.00956706	0.0778652	-0.0343167	-0.0106794
T0070907	2	0.0499832	0.0428324	0.0813123	0.119391	0.372942	0.525761	0.183229	0.394204	0.525641
T0070907	10	-0.756142	-0.21788	-0.311523	-1.80615	-1.89708	-2.01429	-0.953408	-1.1029	-1.05645
T0901317	0.08	0.0470822	0.0859429	0.110823	0.112462	0.748305	0.716577	0.0841312	0.745674	0.544667
T0901317	0.4	0.178335	0.0423655	0.0767382	0.425975	0.368877	0.496185	0.344296	0.426936	0.449713
T0901317	2	0.095645	0.0739647	0.0696608	0.228461	0.644012	0.450423	0.154639	0.575249	0.338678
T0901317	10	0.11389	-0.0149526	-0.0336632	0.272042	-0.130192	-0.217664	0.161775	-0.143169	-0.252682
Tadalafil	0.08	-0.0191377	0.101905	0.0909785	-0.0457128	0.887289	0.588262	-0.014381	0.40544	0.38976
Tadalafil	0.4	0.36139	0.0267584	0.094847	0.863228	0.232986	0.613276	0.86614	0.132358	0.429433
Tadalafil	2	0.436355	0.129587	0.22337	1.04229	1.12832	1.4443	1.11643	0.759904	1.26329
Tadalafil	10	0.269645	0.0612873	0.14752	0.644083	0.533629	0.953856	0.754818	0.232499	0.438731
TAE226 (NVP-TAE226)	0.08	-0.47168	-0.255658	-0.33311	-1.12667	-2.22602	-2.15387	-1.61588	-1.553	-1.56499
TAE226 (NVP-TAE226)	0.4	-1.12586	-0.304371	-0.376404	-2.68927	-2.65016	-2.43381	-1.32726	-2.20579	-1.58941
TAE226 (NVP-TAE226)	2	-1.28425	-0.32311	-0.399728	-3.06761	-2.81332	-2.58462	-3.06021	-2.04934	-1.7515
TAE226 (NVP-TAE226)	10	-0.989227	-0.292335	-0.425771	-2.3629	-2.54536	-2.75302	-2.702	-1.51565	-1.70443
TAK-700 (Orteronel)	0.08	-0.275705	0.176291	0.113278	-0.658558	1.53497	0.732448	-0.556835	0.744233	0.785253
TAK-700 (Orteronel)	0.4	-0.0235372	0.182078	0.0896406	-0.0562216	1.58535	0.579611	-0.0655634	0.519988	0.47933
TAK-700 (Orteronel)	2	-0.0843966	0.121462	0.0926456	-0.201592	1.05757	0.599041	-0.293961	0.765725	0.457365
TAK-700 (Orteronel)	10	0.0918085	-0.00201428	0.0318177	0.219297	-0.0175384	0.205732	0.257384	-0.0170481	0.176809
TAK-875	0.08	0.239332	0.0963146	0.211653	0.571675	0.838612	1.36853	0.565924	0.684623	1.52792
TAK-875	0.4	-0.163926	0.0228957	0.0136133	-0.39156	0.199353	0.0880227	-0.591801	0.232238	0.0943568
TAK-875	2	-0.157452	-0.0433693	-0.0310808	-0.376095	-0.377617	-0.200967	-0.383108	-0.321976	-0.20893
TAK-875	10	-0.290634	-0.137653	-0.059957	-0.694218	-1.19855	-0.387679	-0.828783	-0.761894	-0.150987
Tandutinib (MLN518)	0.08	0.584709	0.095086	0.14488	1.39665	0.827915	0.936785	1.86057	0.638986	0.752807
Tandutinib (MLN518)	0.4	0.353881	0.122454	0.177992	0.845292	1.06621	1.15089	1.33386	0.748202	1.00228
Tandutinib (MLN518)	2	0.358241	0.116256	0.0928244	0.855705	1.01224	0.600198	1.34162	0.660127	0.432459
Tandutinib (MLN518)	10	0.586457	0.0467825	0.100013	1.40083	0.407335	0.64668	1.57961	0.222726	0.354838
Tariquidar	0.08	-0.117386	0.0533761	0.0402364	-0.280392	0.464746	0.260167	-0.207662	0.307171	0.183016
Tariquidar	0.4	0.0537051	0.0374677	0.0733722	0.128282	0.326232	0.474421	0.129052	0.286467	0.403288
Tariquidar	2	0.376353	0.0309889	0.0588198	0.898969	0.26982	0.380326	0.698721	0.275262	0.438753
Tariquidar	10	0.227366	0.0335812	0.0191843	0.543093	0.292391	0.124045	0.561005	0.272013	0.123704
TCID	0.08	-0.135856	0.049484	0.0624614	-0.324511	0.430858	0.403872	-0.26658	0.49891	0.480507
TCID	0.4	-0.00699884	-0.0178295	0.0169249	-0.0167176	-0.155242	0.109436	-0.0263915	-0.157053	0.0927756
TCID	2	-0.21652	0.0663441	-0.0657699	-0.517187	0.577659	-0.425265	-0.780637	0.201792	-0.380559
TCID	10	-0.228285	-0.0182786	-0.054054	-0.545289	-0.159152	-0.349511	-0.747806	-0.110694	-0.291624
TCS 359	0.08	0.150082	0.0851646	0.0984597	0.35849	0.741529	0.636636	0.525082	0.357806	0.443386
TCS 359	0.4	0.25043	0.0576045	0.0694092	0.598184	0.501563	0.448796	0.769584	0.346241	0.367883
TCS 359	2	0.0497793	0.0179262	-0.00637837	0.118904	0.156083	-0.0412422	0.152899	0.128646	-0.0355543
TCS 359	10	-0.0888792	-0.00828891	0.0262988	-0.2123	-0.0721716	0.170047	-0.122803	-0.0732906	0.173489
Telmisartan	0.08	0.134109	0.139297	0.139925	0.320337	1.21286	0.904746	0.395791	1.25436	0.773532
Telmisartan	0.4	0.244469	0.12909	0.106214	0.583946	1.12399	0.686778	0.573045	0.90898	0.689706
Telmisartan	2	0.0641738	0.0573194	0.0626496	0.153288	0.49908	0.405089	0.235654	0.46293	0.343998
Telmisartan	10	0.229989	-0.00691435	-0.00322775	0.54936	-0.0602033	-0.0208704	0.589007	-0.047789	-0.014757
Temsirolimus (CCI-779, NSC 683864)	0.08	0.514175	0.0906765	0.0824312	1.22817	0.789521	0.532996	1.45393	0.748565	0.637417
Temsirolimus (CCI-779, NSC 683864)	0.4	0.58312	0.0876677	0.152225	1.39286	0.763323	0.984277	1.9258	0.638574	1.00006
Temsirolimus (CCI-779, NSC 683864)	2	0.578447	0.171532	0.132464	1.3817	1.49353	0.856507	1.95303	1.52192	0.869718
Temsirolimus (CCI-779, NSC 683864)	10	0.200021	0.118832	0.153031	0.477777	1.03468	0.989494	0.348464	0.718149	0.952563
Tenofovir	0.08	0.0190117	0.0772412	0.0451199	0.045412	0.672539	0.291743	0.054272	0.392148	0.281888
Tenofovir	0.4	-0.0835485	-0.0760715	-0.0795677	-0.199566	-0.662355	-0.514481	-0.192527	-0.717956	-0.493331
Tenofovir	2	-0.129111	-0.132406	-0.170526	-0.3084	-1.15286	-1.10261	-0.413113	-0.859402	-1.02779
Tenofovir	10	-0.336594	-0.218152	-0.271487	-0.803999	-1.89945	-1.75542	-0.799204	-1.73431	-1.49755
Tenofovir Disoproxil Fumarate	0.08	0.0719888	0.0545316	0.208046	0.171955	0.474807	1.34521	0.219942	0.562071	0.605649
Tenofovir Disoproxil Fumarate	0.4	-0.00163116	-0.0507551	0.0862999	-0.00389623	-0.441925	0.558011	-0.00477988	-0.479312	0.256917
Tenofovir Disoproxil Fumarate	2	-0.158314	-0.0791704	-0.0652456	-0.378153	-0.689338	-0.421875	-0.420686	-0.621039	-0.42925
Tenofovir Disoproxil Fumarate	10	-0.43306	-0.185394	-0.266703	-1.03442	-1.61423	-1.72449	-0.703634	-1.05173	-0.972805
Tenovin-6	0.08	0.0690334	0.120559	0.0277471	0.164895	1.04971	0.179411	0.15797	0.621897	0.17958
Tenovin-6	0.4	-0.506093	-0.0531767	-0.108944	-1.20887	-0.46301	-0.704425	-0.830846	-0.215182	-0.408735
Tenovin-6	2	-1.11103	-0.193612	-0.328319	-2.65384	-1.68578	-2.12289	-1.42173	-0.720308	-1.08709
Tenovin-6	10	-1.42948	-0.191958	-0.344218	-3.41449	-1.67138	-2.2257	-1.83625	-0.834972	-0.966111
TG100-115	0.08	-0.255953	0.208117	0.0725934	-0.611376	1.81208	0.469385	-0.532135	0.749757	0.524814
TG100-115	0.4	0.0663385	-0.0255652	0.0321814	0.158458	-0.222597	0.208084	0.179294	-0.249714	0.243282
TG100-115	2	-0.0129018	0.00286027	-0.0185559	-0.0308177	0.0249044	-0.119982	-0.0336084	0.0292309	-0.125415
TG100-115	10	-0.11605	-0.0256276	-0.0995811	-0.2772	-0.223139	-0.643886	-0.41637	-0.159804	-0.763255
Thiazovivin	0.08	0.141084	0.0895964	0.142069	0.336997	0.780116	0.918609	0.463967	0.708785	0.70957
Thiazovivin	0.4	0.113352	0.0701659	0.0596185	0.270755	0.610935	0.385491	0.415798	0.683157	0.323026
Thiazovivin	2	0.312161	0.0235145	0.0636817	0.745638	0.204741	0.411763	0.692169	0.172546	0.286259
Thiazovivin	10	0.188671	-0.0694842	0.0369799	0.450664	-0.604999	0.23911	0.647205	-0.609357	0.196225
Ticagrelor	0.08	-0.0795768	0.114606	0.0421379	-0.19008	0.997875	0.272462	-0.14582	0.546453	0.148442
Ticagrelor	0.4	-0.0286931	-0.031712	0.000403133	-0.0685372	-0.276117	0.00260663	-0.0551176	-0.154879	0.00149068
Ticagrelor	2	-0.269962	0.119556	0.0180912	-0.64484	1.04097	0.116977	-0.320162	0.455671	0.0762438
Ticagrelor	10	-0.241108	0.0195027	0.0218511	-0.575919	0.169811	0.141288	-0.309875	0.0828251	0.0823193
Ticlopidine HCl	0.08	-0.11784	0.0427959	0.0521715	-0.281476	0.372624	0.337338	-0.428178	0.376117	0.394971
Ticlopidine HCl	0.4	-0.0406317	0.00961223	0.0719218	-0.0970542	0.0836938	0.465043	-0.109712	0.0950532	0.541429
Ticlopidine HCl	2	-0.233969	-0.00204414	-0.0215664	-0.558866	-0.0177984	-0.139447	-0.742808	-0.0162733	-0.0994668
Ticlopidine HCl	10	-0.00530092	-0.0353875	0.0764556	-0.0126619	-0.308119	0.494358	-0.0198296	-0.268731	0.340446
Tie2 kinase inhibitor	0.08	0.00505093	0.00917375	0.017863	0.0120648	0.0798759	0.115501	0.0131768	0.0870149	0.122322
Tie2 kinase inhibitor	0.4	0.0740247	0.00223097	-0.0214709	0.176818	0.0194251	-0.13883	0.258876	0.0232218	-0.155567
Tie2 kinase inhibitor	2	-0.31406	0.181133	0.024026	-0.750173	1.57712	0.155351	-0.679814	0.464759	0.172624
Tie2 kinase inhibitor	10	-0.548983	-0.0314921	-0.0972546	-1.31132	-0.274202	-0.628843	-0.58345	-0.180066	-0.450544
Tioxolone	0.08	0.24551	0.0991771	0.148563	0.586432	0.863536	0.960599	0.641303	0.507762	0.471579
Tioxolone	0.4	0.0887922	0.0116495	-0.000292047	0.212092	0.101432	-0.00188836	0.272508	0.0937341	-0.00194682
Tioxolone	2	0.0440684	0.05305	0.0232629	0.105263	0.461907	0.150417	0.151339	0.496755	0.15153
Tioxolone	10	0.327713	0.0231881	0.0275348	0.782785	0.201899	0.178038	1.02392	0.228835	0.193095
Tofacitinib (CP-690550,Tasocitinib)	0.08	0.130422	-0.0167476	0.0215357	0.311531	-0.145821	0.139249	0.467338	-0.130876	0.130868
Tofacitinib (CP-690550,Tasocitinib)	0.4	0.249061	-0.0151217	0.0102917	0.594914	-0.131665	0.0665457	0.764175	-0.10172	0.0520737
Tofacitinib (CP-690550,Tasocitinib)	2	0.116521	-0.00699376	0.0246769	0.278325	-0.0608948	0.15956	0.412487	-0.0575522	0.179281
Tofacitinib (CP-690550,Tasocitinib)	10	0.235692	-0.00408641	0.0095473	0.56298	-0.0355804	0.0617323	0.828351	-0.0262086	0.0534875
Tolazoline HCl	0.08	0.244798	0.144163	0.169278	0.584732	1.25522	1.09454	0.839533	1.00581	1.01749
Tolazoline HCl	0.4	0.221815	0.0835691	0.127501	0.529835	0.727637	0.824415	0.520131	0.413606	0.551861
Tolazoline HCl	2	-0.0509257	0.0878641	0.0686781	-0.121643	0.765034	0.444069	-0.135028	0.525654	0.293491
Tolazoline HCl	10	-0.207822	-0.0487384	-0.0632846	-0.496411	-0.424366	-0.409195	-0.379464	-0.339174	-0.43598
Tolfenamic Acid	0.08	0.195575	0.0278338	0.117988	0.467158	0.242349	0.762902	0.50703	0.254657	0.844244
Tolfenamic Acid	0.4	-0.00286706	0.022933	0.0520416	-0.00684834	0.199678	0.336498	-0.00992296	0.185843	0.327831
Tolfenamic Acid	2	-0.158653	0.106514	-0.0225909	-0.378962	0.927416	-0.146072	-0.546038	0.308146	-0.147955
Tolfenamic Acid	10	-0.115361	-0.0394293	-0.0635881	-0.275556	-0.343312	-0.411158	-0.294208	-0.30351	-0.401025
Tolvaptan	0.08	0.0952118	0.0492332	0.0861153	0.227426	0.428674	0.556817	0.343028	0.483222	0.516079
Tolvaptan	0.4	-0.00814124	-0.0407396	0.0311581	-0.0194464	-0.35472	0.201467	-0.0264452	-0.406652	0.114287
Tolvaptan	2	-0.0942116	-0.0234258	-0.0483482	-0.225037	-0.203968	-0.312617	-0.263286	-0.167307	-0.351806
Tolvaptan	10	-0.104055	-0.0927061	-0.149657	-0.248548	-0.807193	-0.967673	-0.21722	-0.811057	-1.00729
Torcetrapib	0.08	0.28344	0.113765	0.320164	0.677033	0.990555	2.07017	0.706382	0.543308	2.22299
Torcetrapib	0.4	0.0614128	-0.0627594	0.0446415	0.146693	-0.546447	0.28865	0.153508	-0.488424	0.129036
Torcetrapib	2	-0.121075	-0.136097	-0.0980246	-0.289203	-1.185	-0.633822	-0.44459	-0.821136	-0.450691
Torcetrapib	10	-0.150566	-0.0124166	-0.0558843	-0.359646	-0.108111	-0.361345	-0.540001	-0.104753	-0.374298
Toremifene Citrate	0.08	0.343951	0.0512338	0.0782586	0.821573	0.446093	0.506016	0.729411	0.509396	0.604995
Toremifene Citrate	0.4	0.119385	0.0599631	0.229319	0.285166	0.522099	1.48276	0.169084	0.3433	0.641291
Toremifene Citrate	2	-1.01184	0.029588	-0.033802	-2.4169	0.257623	-0.218562	-0.901422	0.102853	-0.106611
Toremifene Citrate	10	-1.39611	-0.19771	-0.282589	-3.33479	-1.72146	-1.82721	-1.4922	-1.32938	-1.11343
Tosedostat (CHR2797)	0.08	-0.0970151	-0.00249893	-0.0273963	-0.231733	-0.0217582	-0.177143	-0.310925	-0.0132618	-0.103445
Tosedostat (CHR2797)	0.4	0.0514819	-0.10628	-0.13364	0.122971	-0.925383	-0.864109	0.17919	-1.07401	-0.90808
Tosedostat (CHR2797)	2	-0.200804	-0.049629	-0.128118	-0.479647	-0.43212	-0.828406	-0.620207	-0.384433	-0.712549
Tosedostat (CHR2797)	10	-0.467573	-0.172182	-0.275688	-1.11686	-1.49919	-1.78259	-1.27776	-1.10061	-1.36203
TPCA-1	0.08	-0.06105	0.0719771	0.0410233	-0.145826	0.626705	0.265255	-0.206306	0.383413	0.242887
TPCA-1	0.4	-0.00437638	-0.047449	-0.0293112	-0.0104536	-0.413139	-0.189525	-0.0116475	-0.310194	-0.19181
TPCA-1	2	-0.00511418	-0.0590785	-0.0536074	-0.0122159	-0.514397	-0.346622	-0.0172914	-0.591969	-0.408595
TPCA-1	10	-0.531179	-0.196565	-0.293904	-1.26879	-1.7115	-1.90037	-1.87182	-1.14338	-1.66094
Tranylcypromine (2-PCPA) HCl	0.08	-0.0638622	0.0327463	0.0497149	-0.152543	0.285122	0.321454	-0.0998698	0.217119	0.297466
Tranylcypromine (2-PCPA) HCl	0.4	0.0621455	-0.0488925	-0.0373586	0.148443	-0.425707	-0.241559	0.229466	-0.507674	-0.208747
Tranylcypromine (2-PCPA) HCl	2	0.0534782	0.0485582	0.0355518	0.12774	0.422797	0.229876	0.11013	0.375876	0.253178
Tranylcypromine (2-PCPA) HCl	10	-0.533169	-0.0446779	-0.0958056	-1.27355	-0.389011	-0.619474	-0.357342	-0.295897	-0.698934
Trelagliptin	0.08	0.201721	0.00675242	0.020182	0.481838	0.0587934	0.130496	0.474669	0.0634109	0.129487
Trelagliptin	0.4	-0.0759593	-0.0190274	0.0584295	-0.181439	-0.165672	0.377802	-0.234653	-0.162136	0.179364
Trelagliptin	2	0.0502738	-0.0334871	-0.0221864	0.120086	-0.291572	-0.143456	0.131577	-0.249171	-0.127746
Trelagliptin	10	0.134782	-0.0496731	-0.109025	0.321945	-0.432504	-0.704952	0.371491	-0.227416	-0.34451
Triamterene	0.08	-0.0292035	0.102724	0.0479614	-0.0697563	0.894417	0.310116	-0.04595	0.992387	0.292755
Triamterene	0.4	-0.165066	0.030495	0.0512562	-0.394281	0.265521	0.33142	-0.277219	0.241122	0.318297
Triamterene	2	-0.100864	-0.0562391	-0.0647477	-0.240926	-0.489674	-0.418655	-0.25084	-0.356926	-0.353036
Triamterene	10	-0.461606	-0.187228	-0.289643	-1.10261	-1.63019	-1.87282	-1.66455	-1.72763	-1.82934
Trichostatin A (TSA)	0.08	0.191221	-0.0636528	-0.12381	0.456757	-0.554226	-0.80055	0.491586	-0.443377	-0.641885
Trichostatin A (TSA)	0.4	-0.80076	-0.194949	-0.254125	-1.91272	-1.69742	-1.64316	-2.37261	-1.69922	-1.23107
Trichostatin A (TSA)	2	-0.903676	-0.153213	-0.209917	-2.15855	-1.33403	-1.35731	-1.0637	-1.18213	-1.08372
Trichostatin A (TSA)	10	-0.826399	-0.149106	-0.201623	-1.97396	-1.29827	-1.30368	-0.830233	-1.23639	-1.02317
Trimebutine	0.08	0.00706939	-0.0139326	-0.000280031	0.0168862	-0.121311	-0.00181066	0.0253181	-0.120745	-0.00170043
Trimebutine	0.4	-0.202265	-0.0190693	0.00158398	-0.483137	-0.166036	0.010242	-0.4484	-0.179863	0.0089657
Trimebutine	2	-1.00849	-0.202445	-0.277231	-2.40891	-1.76269	-1.79256	-3.79902	-1.29358	-1.48239
Trimebutine	10	-1.06567	-0.213983	-0.332446	-2.5455	-1.86315	-2.14958	-0.992329	-1.34635	-1.34773
Tropicamide	0.08	0.115745	-0.0418534	-0.0370358	0.276471	-0.364417	-0.239472	0.205565	-0.243209	-0.149328
Tropicamide	0.4	-0.0630296	0.0414708	-0.0282078	-0.150555	0.361087	-0.18239	-0.188151	0.336418	-0.18384
Tropicamide	2	0.248643	0.0103291	0.0720913	0.593915	0.0899355	0.466139	0.542695	0.105601	0.515425
Tropicamide	10	0.0553753	0.00298077	0.00448219	0.132271	0.0259536	0.0289816	0.119074	0.0179461	0.0298423
Trospium chloride	0.08	0.0831316	0.168857	0.118605	0.198571	1.47024	0.766892	0.221966	1.70216	0.736585
Trospium chloride	0.4	-0.0306777	0.217628	0.117221	-0.0732776	1.89489	0.757943	-0.0869252	0.987033	0.800917
Trospium chloride	2	0.199815	-0.00192594	-0.00803365	0.477285	-0.0167692	-0.0519452	0.656017	-0.0200394	-0.0546488
Trospium chloride	10	0.148299	0.10167	0.0836889	0.354232	0.885237	0.541128	0.512264	0.990512	0.647885
TWS119	0.08	0.328191	0.0941528	0.206954	0.783927	0.819789	1.33815	0.819404	0.891915	1.3361
TWS119	0.4	0.33314	0.0375305	0.141646	0.795748	0.326779	0.915874	1.04507	0.290893	0.714725
TWS119	2	0.0705509	0.0348686	0.0439522	0.16852	0.303601	0.284193	0.257168	0.221325	0.25721
TWS119	10	-1.19994	-0.232792	-0.283171	-2.86622	-2.02693	-1.83097	-2.36634	-1.44775	-1.52482
Tyrphostin AG 879	0.08	-0.34663	0.0101031	-0.0833355	-0.827971	0.0879682	-0.538843	-0.8488	0.0535793	-0.552854
Tyrphostin AG 879	0.4	-0.238083	-0.0780855	-0.0839325	-0.568693	-0.679891	-0.542703	-0.58859	-0.451683	-0.428286
Tyrphostin AG 879	2	-0.232029	-0.0802087	-0.0514902	-0.554231	-0.698377	-0.332933	-0.779372	-0.693162	-0.335451
Tyrphostin AG 879	10	-0.367944	-0.110201	-0.12299	-0.878882	-0.959525	-0.795247	-0.641216	-0.969628	-0.759587
U-104	0.08	-0.0535265	0.0954184	0.111081	-0.127855	0.830808	0.718242	-0.201661	0.525272	0.508355
U-104	0.4	0.0959565	0.0132474	0.191665	0.229205	0.115346	1.2393	0.244949	0.106186	1.13052
U-104	2	-0.164989	0.0562719	-0.0166323	-0.394097	0.48996	-0.107544	-0.523227	0.382122	-0.0941943
U-104	10	-0.0360753	-0.00668434	-0.0230011	-0.0861705	-0.0582006	-0.148724	-0.0659174	-0.0564144	-0.142677
U0126-EtOH	0.08	-0.349534	0.0986665	0.11371	-0.834908	0.85909	0.735246	-0.248425	0.523953	0.473665
U0126-EtOH	0.4	-0.513608	0.0186978	0.0748972	-1.22682	0.162802	0.484281	-0.641293	0.094209	0.184451
U0126-EtOH	2	-0.476243	-0.0447329	-0.0706359	-1.13757	-0.38949	-0.456728	-0.55808	-0.319525	-0.392562
U0126-EtOH	10	-0.790177	-0.117242	-0.164907	-1.88744	-1.02083	-1.06628	-1.07512	-0.988247	-0.987665
UNC2250	0.08	0.265073	0.115395	0.1415	0.633161	1.00475	0.914933	0.942279	0.742394	0.665931
UNC2250	0.4	0.279304	0.0674466	0.113325	0.667154	0.587258	0.732756	1.03682	0.358347	0.443403
UNC2250	2	0.10481	0.0853983	0.133948	0.250352	0.743563	0.866099	0.365699	0.585466	0.816392
UNC2250	10	-0.0640734	-0.153431	-0.204631	-0.153048	-1.33592	-1.32313	-0.141453	-0.822913	-0.902429
UNC669	0.08	-0.0947389	0.0663443	0.0465263	-0.226296	0.57766	0.300837	-0.254649	0.318341	0.18874
UNC669	0.4	0.0956319	-0.00552107	-0.0289241	0.228429	-0.048072	-0.187022	0.306159	-0.0454796	-0.189581
UNC669	2	-0.234812	0.069627	0.0247926	-0.560879	0.606243	0.160308	-0.250067	0.32711	0.126629
UNC669	10	0.0729848	0.0285823	0.00171701	0.174334	0.248866	0.0111021	0.260131	0.204013	0.00944833
URB597	0.08	0.313946	0.0865861	0.141474	0.749901	0.753906	0.914764	0.791125	0.822126	0.938146
URB597	0.4	0.0646057	-0.000850625	0.0208642	0.154319	-0.0074064	0.134907	0.151776	-0.00638722	0.139762
URB597	2	0.137414	0.0353048	0.0166303	0.328232	0.307399	0.107531	0.44876	0.253654	0.0866204
URB597	10	-0.0212651	-0.0141015	-0.0436378	-0.0507944	-0.122782	-0.28216	-0.0711267	-0.126433	-0.303091
Vandetanib (ZD6474)	0.08	-0.647532	-0.0681907	-0.138531	-1.54671	-0.593737	-0.895732	-0.944083	-0.577504	-0.620718
Vandetanib (ZD6474)	0.4	-0.365833	-0.0910026	-0.0541244	-0.87384	-0.79236	-0.349966	-0.722852	-0.488067	-0.19429
Vandetanib (ZD6474)	2	-0.874442	-0.270587	-0.38359	-2.08872	-2.356	-2.48028	-1.91744	-1.69577	-1.58451
Vandetanib (ZD6474)	10	-1.2058	-0.2979	-0.493634	-2.88022	-2.59382	-3.19181	-1.21275	-1.48958	-1.61134
Varespladib (LY315920)	0.08	0.428052	0.176114	0.273738	1.02246	1.53342	1.76998	1.49566	1.53124	1.29728
Varespladib (LY315920)	0.4	0.361597	0.197437	0.15661	0.863721	1.71909	1.01263	1.23926	0.750984	1.04483
Varespladib (LY315920)	2	0.152059	0.164208	0.175755	0.363213	1.42976	1.13643	0.399618	1.20922	0.717042
Varespladib (LY315920)	10	0.240569	0.0738128	0.0505109	0.57463	0.642689	0.326601	0.875627	0.29394	0.166228
VE-821	0.08	0.212675	0.106133	0.130132	0.508002	0.924103	0.841426	0.403568	0.725425	0.574168
VE-821	0.4	0.130229	0.0625023	0.0885529	0.31107	0.544208	0.572579	0.393307	0.648702	0.664628
VE-821	2	-0.137458	0.10346	-0.00358614	-0.328335	0.900827	-0.0231878	-0.394734	0.448355	-0.0236498
VE-821	10	-0.839743	-0.284252	-0.429235	-2.00584	-2.47499	-2.77541	-2.06256	-1.94402	-1.94706
VE-822	0.08	-0.146831	0.0580235	0.103636	-0.350726	0.505211	0.670104	-0.335899	0.460081	0.375999
VE-822	0.4	-0.286641	-0.0403343	-0.0640568	-0.68468	-0.351191	-0.414188	-0.378223	-0.320726	-0.295995
VE-822	2	-0.716963	-0.219707	-0.301587	-1.71256	-1.91299	-1.95005	-1.41986	-1.21642	-1.24309
VE-822	10	-1.76336	-0.209641	-0.320663	-4.21202	-1.82534	-2.07339	-1.55648	-1.02691	-1.05113
Veliparib (ABT-888)	0.08	0.128458	0.0745912	0.105477	0.306838	0.649466	0.682006	0.412092	0.536335	0.413191
Veliparib (ABT-888)	0.4	0.0552038	0.139064	0.178986	0.131862	1.21083	1.15731	0.142078	1.39752	1.30368
Veliparib (ABT-888)	2	-0.0237161	0.0233491	-0.0155004	-0.056649	0.2033	-0.100225	-0.0708525	0.170662	-0.0839982
Veliparib (ABT-888)	10	-0.218118	-0.0616824	-0.136351	-0.521003	-0.537069	-0.881641	-0.697382	-0.506998	-0.775618
Vemurafenib (PLX4032, RG7204)	0.08	0.12437	0.0902338	0.120412	0.297073	0.785667	0.778577	0.346148	0.701972	0.672589
Vemurafenib (PLX4032, RG7204)	0.4	-0.0816981	0.0530926	0.14992	-0.195147	0.462278	0.969378	-0.111197	0.394393	0.463924
Vemurafenib (PLX4032, RG7204)	2	-0.00576738	0.0471609	0.0552197	-0.0137761	0.41063	0.357048	-0.00692883	0.304549	0.270712
Vemurafenib (PLX4032, RG7204)	10	0.0303886	0.030246	0.0220834	0.0725872	0.263352	0.14279	0.0419574	0.148985	0.089823
Vildagliptin (LAF-237)	0.08	0.231697	0.147526	0.0993349	0.553439	1.28451	0.642295	0.397846	0.876703	0.390664
Vildagliptin (LAF-237)	0.4	0.229065	0.230152	0.113001	0.547151	2.00393	0.730656	0.410334	0.734581	0.343693
Vildagliptin (LAF-237)	2	0.14987	0.169728	0.0378744	0.357985	1.47782	0.244894	0.368602	0.727786	0.142957
Vildagliptin (LAF-237)	10	0.339334	0.0971461	0.0125511	0.810544	0.845852	0.0811548	0.753739	0.717064	0.0708112
Voriconazole	0.08	0.25835	0.251793	0.179839	0.617104	2.19236	1.16283	0.686863	0.90834	1.35478
Voriconazole	0.4	0.305569	0.193151	0.119668	0.729891	1.68176	0.77377	0.910329	0.724208	0.731823
Voriconazole	2	0.284878	0.0674968	0.0971804	0.680469	0.587695	0.628363	0.656455	0.577002	0.595989
Voriconazole	10	0.327699	0.017598	0.0477867	0.782752	0.153226	0.308986	1.03836	0.175798	0.342766
VU 0357121	0.08	0.183267	0.0787343	0.152242	0.437757	0.68554	0.984389	0.502881	0.492593	0.78346
VU 0357121	0.4	0.147517	-0.010339	0.0336275	0.352363	-0.0900217	0.217433	0.477102	-0.099707	0.248138
VU 0357121	2	0.0122225	0.0299647	0.0074887	0.0291949	0.260903	0.0484216	0.038506	0.238777	0.0388498
VU 0357121	10	-0.0590983	-0.0271758	-0.0338541	-0.141164	-0.23662	-0.218899	-0.19083	-0.276901	-0.255031
VU 0364439	0.08	0.0241954	0.0821415	0.107567	0.0577939	0.715207	0.695524	0.0513997	0.723131	0.597664
VU 0364439	0.4	-0.120842	0.0113155	0.123949	-0.288648	0.098524	0.801446	-0.215282	0.0936183	0.95169
VU 0364439	2	-0.257807	0.0102052	-0.0434499	-0.615805	0.0888569	-0.280945	-0.795748	0.070292	-0.290478
VU 0364439	10	0.00903715	-0.0547253	-0.0381173	0.0215864	-0.476494	-0.246465	0.0225257	-0.482406	-0.202767
VU 0364770	0.08	0.0127969	0.155072	0.0823738	0.0305672	1.35022	0.532625	0.0455726	0.550322	0.3108
VU 0364770	0.4	0.0854844	0.0845506	0.125127	0.204191	0.736183	0.809063	0.184943	0.531252	0.718408
VU 0364770	2	0.0831087	0.117181	0.139012	0.198516	1.0203	0.898844	0.309628	0.981751	1.02069
VU 0364770	10	-0.103032	0.101508	0.066012	-0.246105	0.883834	0.42683	-0.234615	0.480873	0.306447
VX-680 (Tozasertib, MK-0457)	0.08	-0.150196	-0.0425924	-0.0775531	-0.358762	-0.370852	-0.501454	-0.36748	-0.263127	-0.258563
VX-680 (Tozasertib, MK-0457)	0.4	-0.596404	-0.151247	-0.245246	-1.42459	-1.31691	-1.58575	-1.52498	-0.962269	-1.04314
VX-680 (Tozasertib, MK-0457)	2	-0.706033	-0.166478	-0.307973	-1.68645	-1.44953	-1.99134	-1.7007	-0.927063	-1.25594
VX-680 (Tozasertib, MK-0457)	10	-0.959081	-0.237593	-0.341515	-2.29089	-2.06873	-2.20822	-1.75475	-1.39558	-1.6936
VX-745	0.08	0.18639	0.0924264	0.154489	0.445216	0.804758	0.99892	0.615196	0.954479	1.17605
VX-745	0.4	0.145981	0.00359527	0.0536864	0.348694	0.031304	0.347134	0.517027	0.0312823	0.339351
VX-745	2	0.0183034	0.021319	0.0580907	0.0437201	0.185625	0.375611	0.0652541	0.191587	0.362439
VX-745	10	0.022344	-0.00562192	0.0377217	0.0533717	-0.0489501	0.243907	0.0716456	-0.0428806	0.202004
VX-765	0.08	0.154041	0.0426465	0.0907647	0.367947	0.371323	0.58688	0.534548	0.429177	0.496722
VX-765	0.4	0.232194	0.0363588	0.0319106	0.554625	0.316576	0.206332	0.773457	0.373582	0.218233
VX-765	2	0.164707	0.059314	0.0605659	0.393423	0.516448	0.391616	0.618249	0.434268	0.407634
VX-765	10	0.254401	0.0218491	0.173949	0.60767	0.19024	1.12474	0.601018	0.21524	0.68413
VX-809 (Lumacaftor)	0.08	0.176953	0.0728055	0.217761	0.422675	0.633918	1.40803	0.43393	0.652047	0.729374
VX-809 (Lumacaftor)	0.4	-0.0624965	-0.0405085	-0.0270192	-0.149281	-0.352708	-0.174705	-0.2033	-0.31618	-0.179154
VX-809 (Lumacaftor)	2	-0.14505	-0.0319928	-0.072649	-0.346472	-0.278562	-0.469745	-0.313252	-0.303428	-0.530013
VX-809 (Lumacaftor)	10	0.0318928	-0.0818892	-0.116798	0.0761801	-0.71301	-0.755209	0.0687912	-0.830492	-0.732134
Wnt-C59 (C59)	0.08	-0.571893	-0.163499	-0.2422	-1.36604	-1.42359	-1.56605	-1.4239	-0.833378	-0.837029
Wnt-C59 (C59)	0.4	-0.611475	-0.18236	-0.281424	-1.46059	-1.58781	-1.81968	-1.17094	-0.814528	-0.835775
Wnt-C59 (C59)	2	-0.627281	-0.19795	-0.312689	-1.49834	-1.72355	-2.02183	-1.06041	-1.19408	-1.17795
Wnt-C59 (C59)	10	-0.61349	-0.191375	-0.300644	-1.4654	-1.6663	-1.94395	-0.88812	-0.93267	-0.915594
WZ4002	0.08	0.313094	0.0808478	0.114376	0.747865	0.703942	0.739549	0.990028	0.729532	0.639101
WZ4002	0.4	0.0819135	0.0213251	0.0455056	0.195661	0.185677	0.294237	0.122017	0.203387	0.255617
WZ4002	2	0.150669	-0.0843626	-0.109384	0.359892	-0.734546	-0.70727	0.505529	-0.761858	-0.787231
WZ4002	10	-0.940952	-0.212348	-0.318916	-2.24759	-1.84891	-2.0621	-0.705985	-1.4882	-1.51513
WZ4003	0.08	0.375001	0.0739593	0.117318	0.895738	0.643964	0.758573	1.00785	0.469098	0.826155
WZ4003	0.4	0.172911	-0.0412521	-0.0338235	0.41302	-0.359182	-0.218701	0.417783	-0.364595	-0.200873
WZ4003	2	0.0755053	-0.0173258	-0.0353741	0.180354	-0.150856	-0.228727	0.212335	-0.153948	-0.232195
WZ4003	10	-0.0181288	-0.0975926	-0.142147	-0.043303	-0.849739	-0.919118	-0.0332067	-0.622531	-0.720173
WZ811	0.08	0.139858	0.153556	0.2958	0.33407	1.33702	1.91263	0.33024	0.93365	1.74624
WZ811	0.4	-0.0342669	0.0185707	0.00742668	-0.0818511	0.161695	0.0480206	-0.070036	0.134582	0.0367625
WZ811	2	0.077168	0.0935466	0.0740916	0.184326	0.814511	0.479072	0.170706	0.861515	0.483535
WZ811	10	0.0435562	0.00517186	0.0191471	0.10404	0.0450314	0.123804	0.159598	0.049932	0.137355
XAV-939	0.08	-0.331572	0.0579965	0.0735202	-0.792003	0.504976	0.475378	-0.339936	0.261931	0.380947
XAV-939	0.4	-0.0271316	0.0203774	0.0850385	-0.0648074	0.177426	0.549855	-0.0948628	0.138278	0.500389
XAV-939	2	-0.354668	-0.044305	-0.068379	-0.847171	-0.385764	-0.442135	-0.982851	-0.291517	-0.325893
XAV-939	10	-0.899009	-0.131103	-0.231274	-2.1474	-1.14151	-1.4954	-1.61963	-0.990067	-1.00314
XL335	0.08	0.124357	0.174967	0.0930105	0.297044	1.52344	0.601401	0.32639	0.975035	0.466539
XL335	0.4	-0.257574	-0.0816647	-0.109435	-0.615249	-0.711056	-0.707601	-0.924961	-0.40735	-0.377767
XL335	2	-0.259326	-0.0718264	0.0447782	-0.619434	-0.625393	0.289534	-0.80677	-0.390076	0.105901
XL335	10	-0.156343	-0.135055	-0.180499	-0.373447	-1.17593	-1.1671	-0.452294	-1.22417	-1.27282
YM155 (Sepantronium Bromide)	0.08	0.2221	0.114262	0.172308	0.530514	0.994876	1.11413	0.486076	0.962108	1.20448
YM155 (Sepantronium Bromide)	0.4	-0.0830017	-0.0305342	-0.0387154	-0.198261	-0.265861	-0.250332	-0.14353	-0.289868	-0.217289
YM155 (Sepantronium Bromide)	2	-0.460404	-0.0819652	-0.136603	-1.09974	-0.713672	-0.883271	-1.51676	-0.812936	-0.794797
YM155 (Sepantronium Bromide)	10	-0.969611	-0.0963759	-0.210263	-2.31604	-0.839146	-1.35955	-1.27696	-0.761628	-0.804272
YO-01027	0.08	0.221248	0.0508366	0.105341	0.528479	0.442635	0.681128	0.551873	0.292413	0.448132
YO-01027	0.4	-0.475156	0.0848702	-0.0575755	-1.13497	0.738965	-0.372281	-0.419982	0.288944	-0.284989
YO-01027	2	-0.57058	-0.0802834	-0.0204946	-1.3629	-0.699028	-0.132517	-0.459557	-0.49184	-0.104466
YO-01027	10	-1.03165	-0.157208	-0.184232	-2.46422	-1.36881	-1.19123	-0.815561	-1.45788	-0.741692
ZCL278	0.08	-0.964279	-0.0836985	-0.107112	-2.30331	-0.728763	-0.692584	-0.765064	-0.543014	-0.430457
ZCL278	0.4	0.0182255	-0.0373149	0.0774461	0.043534	-0.324901	0.500763	0.0451355	-0.32074	0.219787
ZCL278	2	-0.228179	0.024988	-0.0792834	-0.545035	0.217571	-0.512643	-0.479173	0.101493	-0.542137
ZCL278	10	-0.103551	0.0149536	-0.0800425	-0.247346	0.130201	-0.517551	-0.17304	0.0707962	-0.280873
Zebularine	0.08	0.035392	0.0255808	0.0922953	0.0845385	0.222732	0.596777	0.112892	0.21224	0.424888
Zebularine	0.4	-0.000170532	0.00862945	0.0774492	-0.000407339	0.0751367	0.500782	-0.000633773	0.0879966	0.56897
Zebularine	2	-0.0892818	0.0951086	0.0508136	-0.213261	0.828111	0.328558	-0.247058	0.343212	0.240962
Zebularine	10	-0.166922	0.0860184	0.101824	-0.398715	0.748963	0.658386	-0.390299	0.466649	0.505716
Zibotentan (ZD4054)	0.08	0.1042	0.0942311	0.167605	0.248894	0.820471	1.08373	0.336918	0.835665	1.19803
Zibotentan (ZD4054)	0.4	-0.00940616	0.0544826	0.130469	-0.0224679	0.47438	0.843606	-0.0266059	0.548569	0.977073
Zibotentan (ZD4054)	2	-0.767842	-0.00335551	-0.0383434	-1.83409	-0.0292165	-0.247926	-0.744943	-0.0137539	-0.142699
Zibotentan (ZD4054)	10	-0.00127811	0.100763	0.0496003	-0.00305294	0.877342	0.320713	-0.00417162	0.998371	0.301826
ZM 306416	0.08	-0.0796835	0.104755	0.00629354	-0.190334	0.912105	0.0406937	-0.237044	0.604602	0.0405007
ZM 306416	0.4	-0.483335	-0.223058	-0.288172	-1.15451	-1.94217	-1.8633	-1.45907	-1.4669	-1.62943
ZM 306416	2	-1.31237	-0.290646	-0.403471	-3.13476	-2.53066	-2.60882	-2.21253	-1.85052	-2.10711
ZM 306416	10	-1.49009	-0.275083	-0.431321	-3.55928	-2.39515	-2.7889	-3.17231	-1.76995	-2.1411
ZM 447439	0.08	0.511703	0.102856	0.170967	1.22227	0.895566	1.10547	1.5452	1.03499	1.27952
ZM 447439	0.4	0.303577	0.107045	0.107789	0.725135	0.932046	0.696956	1.10544	0.82039	0.709495
ZM 447439	2	0.231039	0.0523633	0.0737153	0.551866	0.455928	0.476639	0.457571	0.35462	0.342424
ZM 447439	10	-0.240382	-0.0798351	-0.131634	-0.574183	-0.695124	-0.851137	-0.361015	-0.705938	-0.584131
Zosuquidar (LY335979) 3HCl	0.08	0.0170619	0.0963915	0.123674	0.0407547	0.839282	0.79967	0.0376628	0.912264	0.753342
Zosuquidar (LY335979) 3HCl	0.4	0.196669	0.079934	0.126654	0.469769	0.695986	0.818935	0.621462	0.5422	0.900637
Zosuquidar (LY335979) 3HCl	2	0.275986	0.206945	0.128707	0.659229	1.80187	0.832216	0.69899	0.828257	0.685812
Zosuquidar (LY335979) 3HCl	10	-0.192939	-0.209099	-0.200479	-0.460861	-1.82063	-1.29629	-0.394082	-1.5346	-1.34933

## Sheet: FIG 1d
Treatment	Dose (uM)	Dose.FC.ATP	Dose.FC.LYZ.NS	Dose.FC.LYZ.S	Z.ATP	Z.LYZ.NS	Z.LYZ.S	repSSMD.ATP	repSSMD.LYZ.NS	repSSMD.LYZ.S
Bosutinib (SKI-606)	0.02	0.215617	0.132905	0.102767	1.94374	1.06114	0.788473	1.25134	1.62042	1.14674
Bosutinib (SKI-606)	0.04	0.139059	-0.0670464	-0.0864577	1.25358	-0.535313	-0.663343	0.876417	-0.666375	-0.976878
Bosutinib (SKI-606)	0.08	0.0815189	-0.0703689	-0.0721665	0.734874	-0.561841	-0.553694	0.583974	-0.902927	-0.892372
Bosutinib (SKI-606)	0.16	0.127757	0.0682528	0.00692343	1.1517	0.544945	0.0531197	0.830319	0.710571	0.0889836
CCT128930	0.02	-0.116904	-0.241296	-0.318734	-1.05386	-1.92656	-2.44547	-0.787176	-2.55077	-3.82521
CCT128930	0.04	0.12212	-0.0204908	-0.0140721	1.10088	-0.163603	-0.107968	0.92239	-0.203914	-0.156755
CCT128930	0.08	0.165735	0.0310734	0.00536581	1.49406	0.248096	0.041169	1.04695	0.365814	0.0689699
CCT128930	0.16	-0.0884244	-0.16047	-0.216526	-0.797125	-1.28122	-1.66129	-0.527652	-1.53178	-2.30242
Dapagliflozin	0.02	0.0853994	0.0217015	-0.0187163	0.769856	0.17327	-0.1436	0.642916	0.231161	-0.224639
Dapagliflozin	0.04	0.174027	0.149895	0.0688743	1.56881	1.1968	0.528435	0.979092	1.26676	0.750573
Dapagliflozin	0.08	0.149287	0.0578955	0.0690289	1.34579	0.46225	0.529621	0.776724	0.536505	0.878814
Dapagliflozin	0.16	0.034516	-0.0600343	-0.0815639	0.311154	-0.479327	-0.625796	0.253099	-0.752628	-0.928631
Finasteride	0.02	0.0660934	0.0557547	-0.0191553	0.595817	0.445157	-0.146968	0.358222	0.362189	-0.197339
Finasteride	0.04	-0.179984	-0.189158	-0.260155	-1.62252	-1.51028	-1.99602	-0.994311	-2.57035	-3.82452
Finasteride	0.08	-0.01094	-0.190574	-0.242342	-0.0986219	-1.52158	-1.85936	-0.0830576	-2.17714	-2.57417
Finasteride	0.16	-0.0652076	-0.20251	-0.253163	-0.587832	-1.61688	-1.94238	-0.548526	-2.73764	-3.14376
KPT-330	0.02	0.125927	-0.00475648	-0.00365977	1.1352	-0.0379768	-0.0280794	0.959024	-0.0500578	-0.0443213
KPT-330	0.04	0.0292254	-0.0398727	-0.0765413	0.26346	-0.318352	-0.58726	0.178509	-0.506485	-0.954859
KPT-330	0.08	0.141216	0.141837	0.13438	1.27303	1.13246	1.03103	0.915813	1.62138	1.67838
KPT-330	0.16	0.11979	0.243918	0.214501	1.07988	1.9475	1.64575	0.779498	2.69137	2.33746
Nilotinib (AMN-107)	0.1	0.0920986	0.0918983	0.0442216	0.830247	0.733735	0.339288	0.571064	1.30862	0.652201
Nilotinib (AMN-107)	0.2	0.121824	0.16068	0.11688	1.09822	1.2829	0.896757	0.777099	1.68268	1.32435
Nilotinib (AMN-107)	0.4	0.141412	0.10082	-0.00689487	1.2748	0.804965	-0.0529005	0.902263	1.06419	-0.0548495
Nilotinib (AMN-107)	0.8	0.233345	0.164995	0.143205	2.10355	1.31735	1.09874	1.53466	1.06344	0.953011
PF-4708671	0.5	-0.0491321	0.00482287	-0.0397301	-0.442915	0.0385068	-0.304827	-0.324172	0.0578358	-0.495539
PF-4708671	1	-0.0392253	-0.200423	-0.244941	-0.353607	-1.60022	-1.8793	-0.283713	-1.90872	-2.45125
PF-4708671	2	-0.0758897	-0.220976	-0.272201	-0.684128	-1.76432	-2.08845	-0.558135	-2.52899	-3.60431
PF-4708671	4	0.0666634	0.015092	-0.0417707	0.600955	0.120498	-0.320484	0.414482	0.170965	-0.503407
PHA-665752	0.1	0.0996034	0.209833	0.13281	0.897901	1.67535	1.01898	0.754695	2.39995	1.58609
PHA-665752	0.2	-0.0318973	-0.0273756	-0.0886378	-0.287547	-0.218573	-0.680069	-0.24426	-0.349698	-1.20052
PHA-665752	0.4	0.303401	0.0987719	0.0762342	2.73509	0.788615	0.584904	1.4153	0.942199	0.905762
PHA-665752	0.8	0.184637	0.0904641	0.047611	1.66446	0.722285	0.365293	1.02298	1.1423	0.541857
Rolipram	0.5	0.0528816	-0.0428362	-0.0823037	0.476716	-0.342013	-0.631472	0.367986	-0.478352	-0.935809
Rolipram	1	0.132844	0.151956	0.10438	1.19756	1.21325	0.800853	0.831722	1.71482	1.10738
Rolipram	2	0.201748	0.0993299	0.029566	1.81871	0.793071	0.226844	1.42026	0.950145	0.169256
Rolipram	4	0.0646799	-0.0509417	-0.0707466	0.583075	-0.40673	-0.5428	0.447198	-0.542676	-0.735599
Ruxolitinib (INCB018424)	2.5	-0.0142351	-0.156746	-0.182439	-0.128326	-1.25149	-1.39976	-0.0897029	-1.70056	-1.80572
Ruxolitinib (INCB018424)	5	-0.22363	-0.137529	-0.217323	-2.01597	-1.09806	-1.6674	-1.16788	-1.56879	-2.28068
Ruxolitinib (INCB018424)	10	-0.153032	-0.0840443	-0.168049	-1.37955	-0.671028	-1.28935	-1.0301	-1.1033	-2.21242
Ruxolitinib (INCB018424)	20	0.165897	0.0653219	0.0270883	1.49552	0.521544	0.207834	0.952179	0.929556	0.382444
Safinamide Mesylate	0.5	-0.0140762	-0.155813	-0.213327	-0.126894	-1.24404	-1.63674	-0.117533	-1.48416	-2.41311
Safinamide Mesylate	1	-0.0824147	-0.231361	-0.294416	-0.74295	-1.84724	-2.25889	-0.547443	-2.98543	-3.57054
Safinamide Mesylate	2	-0.0109129	-0.0460914	-0.0986793	-0.0983774	-0.368003	-0.757113	-0.0595174	-0.555932	-1.24324
Safinamide Mesylate	4	-0.00240495	-0.0341176	-0.0857961	-0.0216801	-0.272402	-0.658267	-0.0129435	-0.430528	-0.941928
SB431542	0.06	0.159641	0.0887784	0.0669683	1.43913	0.708825	0.513811	0.653979	1.07287	0.854801
SB431542	0.12	0.119598	0.11616	0.0720328	1.07814	0.927447	0.552668	0.565987	1.55987	0.984858
SB431542	0.24	0.0228871	0.104902	0.0274651	0.206322	0.83756	0.210725	0.141337	0.829612	0.301028
SB431542	0.48	0.0834481	-0.0160221	-0.0503993	0.752265	-0.127924	-0.386687	0.527084	-0.148864	-0.448671
Varespladib (LY315920)	0.02	0.0270353	-0.0905778	-0.137724	0.243717	-0.723193	-1.05668	0.187089	-0.763419	-1.65222
Varespladib (LY315920)	0.04	0.113057	0.0154524	-0.0442188	1.01918	0.123375	-0.339267	0.517603	0.212831	-0.640546
Varespladib (LY315920)	0.08	0.206509	0.0899068	0.0648071	1.86163	0.717835	0.497229	1.11384	1.25085	0.838211
Varespladib (LY315920)	0.16	0.148322	0.1558	0.102242	1.33709	1.24394	0.784447	0.852663	1.67545	1.15578

## Sheet: FIG 1c
	mean fold change (LYZ.NS)	NS	LYZ only	all assays
Finasteride	0.14	0.16
CGS 21680 HCl	0.17	0.19
Formoterol Hemifumarate	0.15	0.21
Tolazoline HCl	0.14	0.17
Enzalutamide (MDV3100)	0.16	0.18
KU-55933 (ATM Kinase Inhibitor)	0.11	0.17
KU-55933 (ATM Kinase Inhibitor)	0.12	0.16
Esomeprazole Sodium	0.23	0.17
ZM 447439	0.1	0.17
HA14-1	0.12	0.19
HA14-1	0.14	0.32
HA14-1	0.15	0.17
DCC-2036 (Rebastinib)	0.13	0.19
PHA-665752	0.18	0.16
E-64	0.15	0.15
PD128907 HCl	0.14	0.27
BMS-378806	0.14	0.16
SP600125	0.13	0.19
Bergenin	0.16	0.2
Suvorexant (MK-4305)	0.2	0.19
Suvorexant (MK-4305)	0.12	0.14
Apigenin	0.23	0.2
Pifithrin-Œº	0.13	0.18
Veliparib (ABT-888)	0.14	0.18
Crenolanib (CP-868596)	0.12	0.15
GSK429286A	0.13	0.28
BI-D1870	0.13	0.16
SRT1720	0.17	0.19
Costunolide	0.13	0.17
Finasteride	0.2		0.2
Finasteride	0.21		0.21
CCT128930	0.32		0.27
DCC-2036 (Rebastinib)	0.26		0.36
KPT-330	0.2		0.26
Safinamide Mesylate	0.16		0.3
Safinamide Mesylate	0.17		0.24
Rolipram	0.41		0.24
Dapagliflozin	0.17		0.29
LY2157299	0.16		0.22
Nilotinib (AMN-107)	0.2			0.24
Nilotinib (AMN-107)	0.16			0.29
PHA-665752	0.27			0.37
Ruxolitinib (INCB018424)	0.3			0.32
Varespladib (LY315920)	0.18			0.27
PF-4708671	0.2			0.21
Bosutinib (SKI-606)	0.21			0.31
SB431542	0.19			0.22

## Sheet: FIG 1e
Control	160 nM KPT-330	800 nM Nilotinib	100 nM PHA665752	1 μM Rolipram	160 nM Varespladib	120 nM SB431542
6.37	14.5	0.49	5.88	6.57	6.41	3.69
8.25	21.5	1.05	5.73	7.77	7.15	6.93
8.64	18.9	1.91	5.52	10.2	7.87	10.3
10.5	20.1	0.81	7.94	9.2	9.43	8.92
