# Supplementary material for: Screening for modulators of the cellular composition of gut epithelia via organoid models of intestinal stem cell differentiation
Source: Nat Biomed Eng. 2022 Mar 21;6(4):476–94. doi: 10.1038/s41551-022-00863-9 (PMC9046079; doi:10.1038/s41551-022-00863-9)
Supplement: Supplementary file 5 — Uncropped blots. [file 41551_2022_863_MOESM5_ESM.xlsx]

## Sheet: FIG 2a
	(–)						Cch
5	2.04181	1.12881	2.02602	1.43427	1.32973	0.800505	0.825509	1.87887	0.898856	1.14444	1.32837	1.11123
10	1.67117	1.30305	1.20893	1.37246	0.941136	1.02909	1.54434	1.47997	1.04524	1.64368	1.29162	1.1714
20	1.63844	1.6206	2.34052	1.52044	0.911391	1.19552	1.37532	1.80007	1.51608	1.56369	1.45412	1.22397
40	2.37065	1.95239	2.22565	1.23554	1.15899	1.5129	1.23131	2.32765	1.36282	1.74497	2.38993	1.71077
80	3.03408	2.54654	2.78872	1.35644	2.22583	1.9386	1.54369	2.72824	1.66643	2.21895	3.20628	2.11164
160	3.89752	3.54815	3.4469	1.99654	1.83308	3.53177	2.76421	2.55404	1.6743	2.25077	3.27154	2.69659

## Sheet: FIG 2c
Control	160 nM KPT-330
2.58658	21.2598
2.30695	5.18015
2.50929	12.1852
3.7543	6.57723
2.50487	7.34095
1.32685	7.13154
0.44955	6.38902
1.53728	6.42398
5.41191	3.51425
4.37637	5.40411
5.1822	10.9141
0.930617	12.7371
3.63734	5.38968
1.90655	9.44386
2.94671	4.83654
3.1318	6.80125
2.95227	8.03731
3.30566	3.72918
2.84378	4.66563
1.40005	4.22762
1.27986	5.04956
1.22443	3.95286
1.54759	2.70449
0.733212	5.11945
2.00579	4.94098

## Sheet: FIG 2d
Control	160 nM KPT-8602
9.75	22.3
12.6	18
7.53	19.4
13.1	18

## Sheet: FIG 2e
Control	2 ng / mL Leptomycin B
8.14	12
10.6	14.4
9.48	14.3
11	13.2

## Sheet: FIG 2g
Control	160nM KPT-8602	2 ng/ml Leptomycin B
3.20342	7.69012	7.70152
1.52672	4.57027	6.73401
2.99501	2.6973	5.98537
3.18321	3.99911	1.03794
5.99867	7.57045	5.84036
2.97079	3.65705	6.41826
3.48972	4.66744	3.04672
4.04404	4.90196	4.9514
1.44231	4.04949	7.35294
3.26087	2.33433	2.8442
1.81525	5.29412	7.52059
1.34389	6.14754	4.03045
3.30033	5.01784	3.8222
5.1214	6.04297	5.85328
3.37774	4.09681	3.53774
2.5641	4.16089	6.15034
2.67698	1.8797	5.53931
5.2879	6.19266	8.62069
3.87097	3.92842	7.85683
5.31601	6.64599	1.94595
1.07079	5.81708	6.4194
5.30035		8.16944
2.37154		4.07747
2.21702		4.95213
2.37389

## Sheet: FIG 2h
	(–)					Cch
160 nM KPT-330	1.57538	2.39949	2.02467	1.64579	1.13559	2.93774	2.86156	2.18635	2.27751	2.194
160 nM KPT-8602	1.02289	1.51263	1.51652	1.98705	1.2848	2.15415	2.73145	1.76782	1.88347	2.29132
2 ng / mL Leptomycin B	1.25924	2.86404	1.53822	2.9707	0.846644	3.96264	2.35609	1.37403	2.36637	1.50794
