# Supplementary material for: Screening for modulators of the cellular composition of gut epithelia via organoid models of intestinal stem cell differentiation
Source: Nat Biomed Eng. 2022 Mar 21;6(4):476–94. doi: 10.1038/s41551-022-00863-9 (PMC9046079; doi:10.1038/s41551-022-00863-9)
Supplement: Supplementary file 6 — Source data. [file 41551_2022_863_MOESM6_ESM.xlsx]

## Sheet: FIG 3b-f
The accession number for the murine single-cell RNA sequencing data reported in this paper is GSE148524, with interactive visualization tools, metadata, and digital gene expression matrices can be found through the Broad Institute’s Single-Cell Portal (https://singlecell.broadinstitute.org) as study SCP1547

## Sheet: FIG 3g
time	identity	odds_ratio	95_lor	95_uor	p_value	adj_p_value
0.25	stem II	2.80866	2.33041	3.38918	3.72798e-29	2.55633e-28
0.25	stem III	0.280667	0.231176	0.340105	1.94087e-42	3.1054e-41
0.25	early enterocyte	1.19479	0.888433	1.60622	0.241902	0.283202
0.25	enterocyte	1.1105	0.571021	2.14759	0.75612	0.788995
0.25	early secretory	1.66674	1.15859	2.40832	0.00438162	0.00701058
0.25	enteroendocrine	1.07679	0.497796	2.30609	0.859481	0.859481
1	stem I	0.695505	0.394962	1.2084	0.189247	0.232919
1	stem II	1.16567	0.928619	1.46392	0.176563	0.229055
1	stem III	0.716257	0.525294	0.974018	0.0291971	0.0424685
1	early enterocyte	1.38368	1.06144	1.80691	0.0133724	0.0207057
1	enterocyte	1.22346	0.841671	1.78413	0.275694	0.315079
1	early secretory	1.03907	0.806186	1.33946	0.80181	0.81887
1	early Paneth	1.98921	0.746571	5.85505	0.186581	0.232919
1	Paneth	0.679619	0.254844	1.72974	0.398751	0.445118
1	enteroendocrine	0.556067	0.389263	0.788824	0.00058467	0.00100229
2	stem I	0.737988	0.607928	0.895087	0.00159797	0.00264492
2	stem II	0.576577	0.358875	0.912376	0.0167221	0.0250832
2	stem III	0.361164	0.240233	0.533192	3.33439e-08	8.42373e-08
2	early enterocyte	0.131198	0.050154	0.290944	6.2178e-10	1.75561e-09
2	enterocyte	1.89091	1.60271	2.23246	8.88893e-15	2.84446e-14
2	early secretory	1.33656	1.01734	1.75943	0.0318989	0.0450338
2	early Paneth	1.5391	1.22176	1.94254	0.000177245	0.000340311
2	Paneth	1.30661	0.893008	1.91965	0.165102	0.220136
2	goblet	3.69752	2.07851	6.94194	9.37684e-07	2.04586e-06
2	enteroendocrine	0.334223	0.255475	0.434184	1.15708e-18	5.55397e-18
3	stem I	0.296602	0.246467	0.356301	3.06737e-41	3.68084e-40
3	stem II	0.219491	0.13193	0.354901	1.02013e-11	3.06039e-11
3	stem III	0.218634	0.121191	0.37921	3.06945e-09	8.18521e-09
3	enterocyte	4.13449	3.39592	5.06055	2.15619e-56	1.03497e-54
3	early secretory	0.800805	0.46181	1.40618	0.417114	0.455033
3	early Paneth	1.17552	0.985963	1.40398	0.0682908	0.093656
3	Paneth	1.96569	1.65227	2.34463	1.56387e-15	5.36185e-15
3	goblet	3.17664	1.59307	7.02635	0.000310812	0.000573807
3	enteroendocrine	0.448982	0.377765	0.533404	1.62354e-20	8.6589e-20
4	stem I	0.262945	0.210495	0.326799	2.48652e-39	2.38706e-38
4	stem II	0.189667	0.0821412	0.388366	8.65987e-08	2.07837e-07
4	stem III	0.210905	0.0955001	0.419422	2.50575e-07	5.72742e-07
4	enterocyte	3.70251	2.68947	5.15643	2.99277e-18	1.30594e-17
4	early Paneth	1.05989	0.829551	1.35311	0.671169	0.715914
4	Paneth	2.18254	1.86743	2.55225	8.84226e-24	5.30535e-23
4	enteroendocrine	0.647351	0.515527	0.810607	0.000106613	0.000213225
6	stem I	0.20633	0.160977	0.261931	9.41418e-51	2.2594e-49
6	stem II	0.301826	0.163302	0.526061	2.95299e-06	6.16277e-06
6	stem III	0.142841	0.0757412	0.249402	7.41439e-18	2.73762e-17
6	enterocyte	2.71371	2.13897	3.45569	7.11656e-18	2.73762e-17
6	early Paneth	0.816756	0.593575	1.1169	0.196898	0.236277
6	Paneth	2.06497	1.82867	2.33261	5.31911e-33	4.25529e-32
6	enteroendocrine	0.762961	0.652471	0.89118	0.000493779	0.000877828
