# Supplementary material for: Screening for modulators of the cellular composition of gut epithelia via organoid models of intestinal stem cell differentiation
Source: Nat Biomed Eng. 2022 Mar 21;6(4):476–94. doi: 10.1038/s41551-022-00863-9 (PMC9046079; doi:10.1038/s41551-022-00863-9)
Supplement: Supplementary file 7 — Source data. [file 41551_2022_863_MOESM7_ESM.xlsx]

## Sheet: FIG 4a-e
The accession number for the murine single-cell RNA sequencing data reported in this paper is GSE148524, with interactive visualization tools, metadata, and digital gene expression matrices can be found through the Broad Institute’s Single-Cell Portal (https://singlecell.broadinstitute.org) as study SCP1547

## Sheet: FIG 4f
identity	doro_clust	odds_ratio	95_lor	95_uor	p_value	adj_p_value
stem I	0	0.621336	0.379276	0.984732	0.0389673	0.0556676
stem I	1	2.05561	1.38418	3.04219	0.000241006	0.000602515
stem I	3	0.590492	0.481999	0.724159	2.98774e-07	1.08645e-06
stem I	5	1.3891	0.975352	1.96334	0.0593871	0.0819132
stem I	6	2.10363	1.47722	2.98838	2.25547e-05	6.44419e-05
stem II	0	0.324017	0.268799	0.390014	2.74371e-35	9.83243e-34
stem II	2	2.00068	1.01679	3.96103	0.0308613	0.0457204
stem II	3	0.857697	0.649541	1.12668	0.285873	0.336322
stem II	6	3.28348	2.70349	3.99226	4.91622e-35	9.83243e-34
stem III	0	0.295497	0.20992	0.41838	6.98585e-12	3.49292e-11
stem III	3	1.52044	0.819799	2.68642	0.151592	0.183748
stem III	6	5.38999	3.41941	8.49437	2.34526e-13	1.56351e-12
early_enterocyte	0	0.322533	0.204044	0.498396	3.14848e-08	1.39933e-07
early_enterocyte	2	1.66136	1.1906	2.32868	0.00230816	0.00419666
early_enterocyte	6	1.94661	1.18711	3.20512	0.00715408	0.0119235
enterocyte	2	0.200058	0.0772594	0.43703	1.50642e-06	4.63513e-06
early_secretory	0	0.63099	0.473047	0.840134	0.00126186	0.00280413
early_secretory	1	1.13461	0.823029	1.56455	0.431336	0.492955
early_secretory	3	0.924707	0.632472	1.34926	0.712548	0.770322
early_secretory	4	2.01012	0.905162	4.7053	0.0686892	0.0877736
early_secretory	5	0.479084	0.199994	1.06952	0.0702189	0.0877736
early_secretory	6	1.89027	1.29075	2.78613	0.000668242	0.00157233
early_Paneth	1	0.665319	0.533957	0.827815	0.000175071	0.000466857
early_Paneth	3	0.535988	0.316778	0.897123	0.0127488	0.0198758
early_Paneth	4	2.45496	1.87978	3.22459	3.28941e-12	1.87966e-11
early_Paneth	5	0.429894	0.224339	0.80093	0.00499084	0.00867972
early_Paneth	6	1.25341	0.709865	2.25978	0.499744	0.555271
Paneth	0	0.355817	0.1687	0.712126	0.00221908	0.00419666
Paneth	1	0.548492	0.485675	0.61926	5.52177e-23	5.52177e-22
Paneth	3	0.482988	0.296505	0.776127	0.00194236	0.00388472
Paneth	4	2.0432	1.80101	2.31902	5.31146e-30	7.08194e-29
Paneth	5	1.06731	0.682231	1.68384	0.828401	0.844673
Paneth	6	1.04849	0.779889	1.4141	0.770811	0.81138
goblet	1	0.889515	0.363862	2.06091	0.844673	0.844673
enteroendocrine	0	0.572252	0.351943	0.905533	0.0129193	0.0198758
enteroendocrine	1	3.47139	2.51084	4.83571	1.87585e-15	1.50068e-14
enteroendocrine	3	0.781821	0.59782	1.0173	0.0643418	0.085789
enteroendocrine	4	5.66264	2.71003	12.9439	1.8127e-07	7.2508e-07
enteroendocrine	5	0.63448	0.528403	0.761917	6.99312e-07	2.33104e-06
enteroendocrine	6	2.36546	1.33213	4.26194	0.00179394	0.00377671
