# Supplementary material for: Screening for modulators of the cellular composition of gut epithelia via organoid models of intestinal stem cell differentiation
Source: Nat Biomed Eng. 2022 Mar 21;6(4):476–94. doi: 10.1038/s41551-022-00863-9 (PMC9046079; doi:10.1038/s41551-022-00863-9)
Supplement: Supplementary file 8 — Source data. [file 41551_2022_863_MOESM8_ESM.xlsx]

## Sheet: FIG 5a,b,e-h
The accession number for the murine single-cell RNA sequencing data reported in this paper is GSE148524, with interactive visualization tools, metadata, and digital gene expression matrices can be found through the Broad Institute’s Single-Cell Portal (https://singlecell.broadinstitute.org) as study SCP1547

## Sheet: FIG 5d
control	0-2	2-4	4-6	0-4	2-6	0-6
10.1	18.1	15.7	12.5	20.2	18.7	21.5
12.9	16.1	13.8	12.7	22.9	16.4	23.2
10.7	20.6	14.4	12.4	23.2	14	25.4
8.64	17.9	12.4	13.1	20.3	18.9	23.1

## Sheet: FIG 5i
SR11302	KPT-330	KPT-330 + SR11302
0.520079	2.7411	0.853934
0.590353	2.26531	1.56434
0.450466	2.50578	1.67928
0.422301	3.23478	1.92915
0.353553	3.88429	1.88154
Cobimetinib	KPT-330	Cobimetinib + KPT-330
0.76487	2.06286	3.88457
0.615961	1.95964	3.18035
0.595127	1.97306	2.68534
1.14581	2.85416	3.28559
1.87909	2.47167	3.84861
