# Supplementary material for: Screening for modulators of the cellular composition of gut epithelia via organoid models of intestinal stem cell differentiation
Source: Nat Biomed Eng. 2022 Mar 21;6(4):476–94. doi: 10.1038/s41551-022-00863-9 (PMC9046079; doi:10.1038/s41551-022-00863-9)
Supplement: Supplementary file 9 — Source data. [file 41551_2022_863_MOESM9_ESM.xlsx]

## Sheet: FIG 6a,c-g
For human organoid single-cell RNA sequencing data reported in this paper, interactive visualization tools, metadata, and digital gene expression matrices can be found through the Broad Institute’s Single-Cell Portal (https://singlecell.broadinstitute.org) as study SCP1318.

## Sheet: FIG 6b
	0				80				160				320
1	0.84	1.05	1.05	1.06	1.15	1.31	1.62	2.49	2.47	1.88	2.84	2.61	3.53	2.55	3.46	3.44
3	1.13	0.85	1.03	1	1.2	1.09	1.09	1.15	1.51	1.83	2	1.91	1.93	2.01	1.86	1.9
4	0.92	1.1	0.91	1.07	1.94	1.35	1.27	1.57	1.94	2.29	2.18	2.57	2.33	2.67	2.02	2.4
