# Supplementary material for: Screening for modulators of the cellular composition of gut epithelia via organoid models of intestinal stem cell differentiation
Source: Nat Biomed Eng. 2022 Mar 21;6(4):476–94. doi: 10.1038/s41551-022-00863-9 (PMC9046079; doi:10.1038/s41551-022-00863-9)
Supplement: Supplementary file 10 — Source data. [file 41551_2022_863_MOESM10_ESM.xlsx]

## Sheet: FIG 7b
PROXIMAL
vehicle	0.01	0.05	0.2
2.32			2.98058
2.51695			2.71429
2.2439			2.80288
2.4661			2.90816
2.67742	2.62821	3.1215	2.06667
2.09589	2.71094	3.15	2.81481
2.37705	2.74766	2.75	3.25
2.49231	2.85849	2.80405	3.19403
2.64706	3.36364	2.83234	3.22485
2.90286	3.5914	2.86486	3.1487
3.26667	3.12308	3.15493	2.968
2.74302	3.29952	2.76667	3.5146
3.13861	2.62585	2.3375	3.52586
2.96183	3.0442	3.28571	3.35398
2.87671	3.32	2.30469	3.05848
3.17568	3.3301	3.26772	3.08
DISTAL
vehicle	0.01	0.05	0.2
3.85			4.39623
3.66667			4.13559
3.98148			4.42
3.76667			4.30435
3.07463			3.69737
3.64706			4.07018
3.20213			3.88312
3.68605			3.85484
3.39716	4.06	4.38462	3.08466
3.51471	3.57576	4.33333	3.85185
3.64336	4.09231	4.16964	3.53398
2.48889	3.95098	4.03636	3.79812
3.71348	4.78764	3.55039	4.3956
3.9863	4.73856	4.21849	4.46753
4.10494	5.2549	4.74026	4.03333
4.46269	4.66871	4.11602	3.97778
5.13198	5.23567	3.71681	4.55825
4.40299	5.13187	4.76426	4.48421
5.42149	5.39568	4.78744	5.50394
4.425	5	3.95683	4.97034

## Sheet: FIG 7c
PROXIMAL
	vehicle																				0.01																				0.05
>4	2.4	3.38983	0	0.847458	8.60215	0	2.45902	1.53846	2.94118	7.42857	18.8889	7.26257	10.8911	8.39695	5.47945	12.1622					6.41026	5.46875	4.6729	7.54717	14.5455	22.5806	11.5385	13.0435	2.04082	7.18232	13.3333	17.4757					9.34579	16.25	5.17241	2.02703	6.58683	8.78378	11.2676	4	3.75	10.7143	1.5625	15.748	12.1359
DISTAL
	vehicle																				0.01																				0.05
> 5	5	0	3.7037	0	2.98507	8.82353	5.31915	8.72093	5.67376	5.88235	6.29371	1.11111	7.30337	12.3288	19.1358	20.8955	36.5482	20.8955	45.4545	27									14	4.0404	10.7692	8.82353	30.888	30.0654	41.1765	26.9939	45.2229	39.5604	48.2014	34.7619									19.2308
[truncated: 31 more columns]

## Sheet: FIG 7d
PROXIMAL
vehicle	0.01	0.05	0.2
6.53659			7.43243
6.28947			7.2
6.59375			7.69231
6.23333			7.52941
6.52778	7	7.45238	7.03922
6.90244	6.45455	7.33333	7.14634
6.36735	6.52632	6.88636	7.13333
6.17073	6.41176	6.88636	6.75
8.04	7.38596	7.44737	7.39535
7.82759	7.36364	7.425	7.16438
7.925	7.16129	7.08108	7.31707
7.79592	7.30435	7.12121	7.32836
7.13889	7.11364	7	7
7.12963	7	6.94444	6.8
7.74419	7.32143	7.34615	7.27451
7.02128	7.17073	7.22857	7.25641
DISTAL
vehicle	0.01	0.05	0.2
6.82258			6.98276
6.3			7.65714
6.87719			7.10417
7.39394			6.93182
6.66667			6.95349
7.07547			7
7.66667			7.21429
7.33333			6.92453
7	7.3125	7.41935	6.72549
7.61111	7.18919	7.03333	7.17021
7.5	7.15	6.83721	7.05357
6.93939	7.58333	6.84783	7.08065
7.06557	7.57812	6.84746	7.28571
7.47368	7.55814	7.03509	7.5625
7.05357	7.76596	7.30769	7.575
7.55	7.51429	7.16667	7.12766
7.41935	7.61039	7.2439	7.47458
7.68421	7.89474	7.37705	7.20253
7.38298	7.67416	7.50769	7.61364
7.44156	7.55882	7	7.43396

## Sheet: FIG 7e
PROXIMAL
vehicle	0.01	0.05	0.2
9.52174			9.94118
9.25926			7.78947
			10.6316
8.83784
8.06667	7.37931		7.29412
7.55		7.4375	10.3125
	9.88889	9.89474
10.4483	11.1304		10.0909
	8.90476
11.6667		9.52632	9.90323
9.64706	11.0588		8.7037
9.73913	10.625	9	9.05556
8.45833	10.1613	10.2381	9.15152
10.7368	11.1875	10.8333
DISTAL
vehicle	0.01	0.05	0.2
7.33333			7.86957
			7.55882
7.95745			8.97674
9.5			9.53846
6.63889			7.41176
7.14286
			6.44
7.58696			7.80435
7.09677	6.23529	7.61905	6.58333
	7.56522		8.5625
7.13333	6.25	8.30769	7.80952
8.27273	6.57143	7.51429	8.41667
8.9	9.67273		8.07143
11.1111	9.51282	9.46667	8.3
9.08	8.85714
8.13333	8.26923	8.62963	8.875
8.89362	7.5625	8.73913	8.20833
8.04	8.10345	7.37209	7.34375
7.42857	7.32258	7.33333
7.23077	8.39394		7.725
