# Supplementary material for: Screening for modulators of the cellular composition of gut epithelia via organoid models of intestinal stem cell differentiation
Source: Nat Biomed Eng. 2022 Mar 21;6(4):476–94. doi: 10.1038/s41551-022-00863-9 (PMC9046079; doi:10.1038/s41551-022-00863-9)
Supplement: Supplementary file 11 — Source data. [file 41551_2022_863_MOESM11_ESM.xlsx]

## Sheet: ED FIG 1b,c
Treatment	Plate	Dose	M1_Dose.FC.CTG	M1_Dose.FC.LYZ.NS	M_1 Dose.FC.LYZ.S	M2_Dose.FC.CTG	M2_Dose.FC.LYZ.NS	M2_Dose.FC.LYZ.S	M3_Dose.FC.CTG	M3_Dose.FC.LYZ.NS
(-)-MK 801 Maleate	P4	D0.08	0.19788	-0.0378835	-0.0018883	0.0300571	0.0690265	0.0367485	0.152527	-0.0064078
(-)-MK 801 Maleate	P4	D0.4	-0.458676	-0.0538052	-0.214981	-0.318157	-0.237516	-0.260877	-0.352706	-0.0062335
(-)-MK 801 Maleate	P4	D02	-1.23171	-0.39078	-0.523659	-0.494992	-0.256377	-0.352926	-0.380073	-0.120325
(-)-MK 801 Maleate	P4	D10	-1.24149	-0.359211	-0.50726	-0.502044	-0.244883	-0.469731	-1.06429	-0.172941
(-)-Parthenolide	P3	D0.08	0.0877553	0.0716206	0.140117	0.143372	0.0484229	0.0140228	0.173172	0.0543397
(-)-Parthenolide	P3	D0.4	0.263663	-0.0254297	0.028081	0.0866036	0.099416	0.304629	0.332411	0.126851
(-)-Parthenolide	P3	D02	0.212571	0.103696	0.0699263	-0.0141281	0.0840689	0.0365473	0.27351	0.0795431
(-)-Parthenolide	P3	D10	-0.329402	0.134715	0.0131016	0.280034	0.0581199	-0.0311402	0.519437	0.206577
(+)-Bicuculline	P4	D0.08	0.0287428	-0.0116273	0.0711271	0.0373003	0.0464689	0.00806623	0.888594	0.242541
(+)-Bicuculline	P4	D0.4	0.155116	-0.0101226	0.0199548	0.0152305	0.0869453	0.113608	-0.257516	-0.0369119
(+)-Bicuculline	P4	D02	0.0908143	0.0398406	-0.0024324	0.170875	0.0732904	0.0339537	-0.75907	-0.0201109
(+)-Bicuculline	P4	D10	-0.174205	0.00281987	-0.0572946	0.0354604	0.0789344	0.292358	-0.25718	-0.0210457
(+)-JQ1	P4	D0.08	-0.0313089	-0.327934	-0.385472	-0.569335	-0.352238	-0.438298	-0.0685928	-0.0886389
(+)-JQ1	P4	D0.4	-1.39314	-0.344929	-0.518332	-0.706261	-0.342946	-0.455045	-0.484159	-0.199206
(+)-JQ1	P4	D02	-0.933032	-0.360702	-0.465365	-1.097	-0.28493	-0.452336	-0.988229	-0.117784
(+)-JQ1	P4	D10	-0.79494	-0.363658	-0.50908	-1.17291	-0.266723	-0.396721	-0.563634	-0.139939
(S)-crizotinib	P5	D0.08	0.307136	0.126458	0.160114	0.0700496	0.38299	0.142877	0.345273	0.0692222
(S)-crizotinib	P5	D0.4	-0.0375833	-0.0093122	-0.102284	0.134137	0.00483814	0.11628	0.0666378	0.0324352
(S)-crizotinib	P5	D02	-0.110759	-0.127943	-0.153774	0.096717	-0.0243186	-0.0529028	0.348533	0.0509189
(S)-crizotinib	P5	D10	-0.425299	-0.176382	-0.282039	0.102706	-0.0350966	-0.0440744	0.380779	0.00873645
17-AAG (Tanespimycin)	P1	D0.08	-0.385592	-0.315423	-0.426958	-0.676588	-0.139763	-0.220458	-1.97497	-0.124438
17-AAG (Tanespimycin)	P1	D0.4	-1.85195	-0.33388	-0.462167	-1.78162	-0.168836	-0.398358	-0.152673	-0.112545
17-AAG (Tanespimycin)	P1	D02	-1.16556	-0.188666	-0.416073	-2.16911	-0.183874	-0.449959	-1.04329	-0.054279
17-AAG (Tanespimycin)	P1	D10	-1.97317	-0.25984	-0.416711	-1.87507	-0.229821	-0.292373	-0.490387	-0.0722439
2-Methoxyestradiol (2-MeOE2)	P1	D0.08	0.517566	-0.215348	0.224239	-0.323519	0.105695	0.0689131	0.703218	0.173898
2-Methoxyestradiol (2-MeOE2)	P1	D0.4	0.490929	-0.148185	0.356144	0.0963702	0.0597689	0.00106094	0.615122	0.283363
2-Methoxyestradiol (2-MeOE2)	P1	D02	0.0145304	-0.0091281	-0.0590867	0.0574355	0.0149825	-0.0263331	0.609746	0.00830762
2-Methoxyestradiol (2-MeOE2)	P1	D10	-0.675178	-0.256829	-0.352406	-1.24407	-0.121805	-0.3928	-0.0980468	-0.0380612
4E1RCat	P5	D0.08	0.389878	0.144302	0.175794	0.135859	0.109891	0.0632345	0.212099	0.0471046
4E1RCat	P5	D0.4	-0.0222344	-0.109384	-0.0923167	0.219681	-0.0087417	0.0422665	0.88734	0.0651652
4E1RCat	P5	D02	-0.0925622	-0.0036677	0.0289951	0.0912889	0.457278	0.128511	0.0200104	-1.81e-05
4E1RCat	P5	D10	-0.272111	-0.0775765	-0.0793814	-0.0039527	0.0636895	0.269757	0.243802	0.0351112
4EGI-1	P5	D0.08	-0.0461804	-0.0510766	-0.0738952	0.0606406	0.358919	-0.0411874	-0.49532	0.02148
4EGI-1	P5	D0.4	0.16169	0.101826	0.107983	0.297292	0.0572296	0.098585	-0.853065	-0.0505042
4EGI-1	P5	D02	-0.0001653	-0.0890533	-0.167869	0.117597	0.297589	0.0264203	0.264028	-0.0028119
4EGI-1	P5	D10	-0.167382	-0.10658	-0.117173	0.138785	0.0426149	0.297557	-0.299832	-0.0393404
4Œº8C	P5	D0.08	-0.181747	0.129824	0.0923405	-0.0714315	-0.0221234	-0.0598975	-0.0794707	0.0995412
4Œº8C	P5	D0.4	-0.0219346	0.201846	0.100538	-0.12194	-0.0966202	-0.143827	0.166095	0.0372251
4Œº8C	P5	D02	-0.490825	-0.0191911	-0.177335	-0.137013	-0.0217009	-0.134078	0.141451	0.088561
4Œº8C	P5	D10	-0.251692	-0.0955993	-0.188085	-0.0061365	-0.138359	-0.189895	0.139491	-0.0508149
5-hydroxymethyl Tolterodine (PNU 200577, 5-HMT, 5-HM)	P3	D0.08	0.260843	0.0867366	0.10125	0.00628441	0.345036	0.0163518	-0.453856	0.119038
5-hydroxymethyl Tolterodine (PNU 200577, 5-HMT, 5-HM)	P3	D0.4	0.143331	0.0483278	0.0061517	-0.0397696	0.0952861	0.0352123	0.15687	0.08539
5-hydroxymethyl Tolterodine (PNU 200577, 5-HMT, 5-HM)	P3	D02	0.153916	0.125259	0.0245151	-0.0783372	0.271226	-0.0085554	0.0275708	0.0665033
5-hydroxymethyl Tolterodine (PNU 200577, 5-HMT, 5-HM)	P3	D10	0.0479728	0.118813	0.0544622	0.0358348	0.0483008	0.0229552	-0.033853	-0.0662115
A-769662	P3	D0.08	-0.0486324	0.143318	0.148126	0.00646095	0.0499104	0.0960885	-0.18072	-0.0574824
A-769662	P3	D0.4	-0.202714	0.158358	0.111801	0.157317	0.00699367	0	0.0659953	0.0409661
A-769662	P3	D02	0.0376024	0.0383717	0.0422836	-0.0084152	0.0737709	0.510319	-0.41121	0.0508797
A-769662	P3	D10	0.0274212	0.083861	0.0487868	-0.0012686	-0.028471	-0.0624073	-0.0718589	-0.0297106
ABT-199 (GDC-0199)	P5	D0.08	0.199616	0.116237	0.0575574	0.0599665	-0.0657812	-0.0992834	-0.202948	-0.0549671
ABT-199 (GDC-0199)	P5	D0.4	0.157696	0.0692512	0.0574722	-0.154175	-0.113733	0.175447	0.109035	-0.0420952
ABT-199 (GDC-0199)	P5	D02	-0.0242665	0.0611964	0.0385032	0.098021	-0.0897732	-0.125024	-0.909044	-0.0181137
ABT-199 (GDC-0199)	P5	D10	-0.282438	-0.231096	-0.339935	-0.659638	-0.275534	-0.442501	-0.615803	-8e-05
ABT-263 (Navitoclax)	P1	D0.08	-0.35557	-0.139368	-0.189127	0.132064	0.0639853	0.0380302	-0.412741	0.111311
ABT-263 (Navitoclax)	P1	D0.4	-0.256168	0.0440411	0.0488302	-0.437882	0.0275008	-0.0500453	-0.0984384	-0.0502849
ABT-263 (Navitoclax)	P1	D02	-0.554525	-0.21285	-0.316984	-0.0527695	-0.0523456	-0.109294	-0.495846	-0.164679
ABT-263 (Navitoclax)	P1	D10	-1.08477	-0.363962	-0.590575	-0.941499	-0.236417	-0.32591	-0.860068	-0.178058
Acadesine	P2	D0.08	0.265689	-0.0317721	-0.119927	0.0427	0.0838654	0.0622605	-0.0257495	0.0160585
Acadesine	P2	D0.4	0.431087	0.0322366	0.0112565	0.0599514	-0.0331129	-0.0155432	0.0281531	-0.0464541
Acadesine	P2	D02	0.00486863	0.0131157	0.0469042	0.100195	0.0670017	0.18482	-0.120284	-0.0318242
Acadesine	P2	D10	0.103936	-0.105819	-0.171113	0.143457	-0.032871	-0.0724296	-0.0190727	-0.0703888
ADL5859 HCl	P1	D0.08	0.263872	-0.0564898	-0.0019997	0.248778	0.143651	0.169651	0.29792	0.0705263
ADL5859 HCl	P1	D0.4	0.0124771	-0.0227998	0.158681	0.326515	0.0667975	0.10578	0.149559	0.0120291
ADL5859 HCl	P1	D02	0.45605	0.141158	0.178483	0.31018	0.031972	-0.0166629	0.10691	0.0235332
ADL5859 HCl	P1	D10	0.210944	-0.102612	-0.0822554	0.344361	-0.0417594	0.00393334	0.0281489	-0.0238518
ADX-47273	P3	D0.08	0.249877	0.202403	0.159004	-0.11581	0.406272	0.041063	0.209805	0.199549
ADX-47273	P3	D0.4	-0.0413195	0.0998274	0.0839401	-0.134794	0.0230326	0.296699	0.073753	0.0347113
ADX-47273	P3	D02	-0.334291	-0.132134	-0.178786	-0.255532	0.0984344	0.0904887	-0.0397678	-0.0647971
ADX-47273	P3	D10	-0.205389	-0.171634	-0.204411	0.0505327	0.0123321	-0.0398998	0.0363579	0.0522126
AG-14361	P3	D0.08	0.0683434	0.232301	0.116498	0.347361	0.159125	0.18148	-0.450711	0.0647926
AG-14361	P3	D0.4	-0.121432	-0.0270335	-0.109058	0.0370367	0.0915188	0.0630474	-0.123451	0.0431496
AG-14361	P3	D02	-0.220296	-0.0283995	-0.266453	0.203199	0.0939792	0.0441785	0.0317399	0.0301298
AG-14361	P3	D10	-0.0334607	-0.285757	-0.320984	0.320149	-0.115066	-0.0523984	-0.348984	-0.189249
AGI-5198	P5	D0.08	0.145282	-0.0626812	0.0030386	0.155166	0.118744	0.07963	0.626005	0.110115
AGI-5198	P5	D0.4	0.0834243	0.037438	0.0430229	-0.0611808	0.0113843	0.367717	0.440119	0.0760725
AGI-5198	P5	D02	0.153218	-0.0253204	0.0541855	0.207711	0.0467473	-0.0023402	0.481532	0.0963895
AGI-5198	P5	D10	0.19737	-0.0629512	-0.0290698	0.15362	-0.0035228	-0.0498403	0.65594	0.0443177
AGI-6780	P5	D0.08	0.205047	0.0244251	0.0379505	0.184982	0.0465177	0.0476968	0.452317	0.134772
AGI-6780	P5	D0.4	0.0487835	0.0418468	0.140135	0.17611	-0.0222993	0.0882503	0.467602	0.0727655
AGI-6780	P5	D02	0.279626	-0.0015135	0.0735884	0.170048	0.00863243	-0.108172	0.4458	0.121645
AGI-6780	P5	D10	0.0750958	-0.105874	-0.0445301	0.101329	-0.103225	-0.110583	0.145452	-0.0613264
Agomelatine	P1	D0.08	0.09067	0.0223449	0.0200917	-0.0097241	-0.0181281	0.0631405	0.235577	0.0738891
Agomelatine	P1	D0.4	0.0412985	0.150438	0.277276	0.019802	0.0175465	0.0161738	0.181433	0.071468
Agomelatine	P1	D02	-0.610036	0.00398924	-0.216291	0.0565829	0.153194	0.106099	-0.0393919	0.0486147
Agomelatine	P1	D10	0.0149383	-0.0718729	0.124601	0.0187689	-0.0439308	-0.0671856	0.0370023	0.017585
Allopurinol	P2	D0.08	0.280151	0.0343831	0.0334641	0.00273192	-0.0080048	0.0161334	0.35227	0.0316326
Allopurinol	P2	D0.4	-0.23895	-0.124882	-0.226359	-0.0573967	0.0301404	-0.07327	0.00243951	-0.0135388
Allopurinol	P2	D02	-0.209493	0.00948916	-0.0601667	0.0682548	0.010471	-0.11182	-0.344707	-0.0322572
Allopurinol	P2	D10	-0.717221	-0.105887	-0.263742	0.0936407	0.0127963	-0.0581778	-0.739351	-0.0593099
Aloxistatin	P5	D0.08	0.0635686	0.110727	0.153731	-0.0976591	-0.0188428	-0.0982327	0.0147833	-0.0331021
Aloxistatin	P5	D0.4	0.077045	0.0052587	0.00128526	-0.197281	-0.0908927	-0.0633682	0.102244	-0.0006626
Aloxistatin	P5	D02	-0.0164837	0.037856	-0.0464325	-0.183691	-0.0613682	-0.140201	-0.186421	-0.0882234
Aloxistatin	P5	D10	-0.491706	-0.239442	-0.360946	-0.0514075	-0.110761	-0.108344	-0.098754	-0.0757684
AM1241	P2	D0.08	0.342155	0.120189	0.207353	0.175168	-0.0027891	-0.118903	-0.0418162	0.0389238
AM1241	P2	D0.4	0.124445	-0.0419027	-0.0772839	0.0728043	0.0806052	0.370982	-0.358992	-0.0266472
AM1241	P2	D02	0.00034311	-0.0053094	0.11854	-0.120511	0.016533	-0.0939624	-0.0645076	-0.0536753
AM1241	P2	D10	-0.123172	-0.0020063	-0.0923652	0.0894496	-0.0095967	-0.150589	0.0315274	0.00208916
AMG-517	P4	D0.08	0.0225209	-0.0370874	-0.0587159	0.193091	-0.004039	-0.0122972	0.268125	0.102354
AMG-517	P4	D0.4	-0.318886	0.167057	0.0765694	0.231504	-0.0340923	-0.044573	0.425764	0.046728
AMG-517	P4	D02	0.0298422	-0.0189354	0.00230404	0.0687853	-0.0001384	0.00847068	0.238588	0.00155426
AMG-517	P4	D10	0.19827	0.0246553	0.182408	-0.109224	-0.105798	0.377106	0.0803675	0.1732
Amlodipine	P2	D0.08	-0.560098	0.0958195	-0.0627077	0.0911006	0.108452	0.0636402	-0.582617	-0.125727
Amlodipine	P2	D0.4	0.0665305	0.0542223	0.039874	0.0336693	0.0889265	0.0860274	-1.18836	-0.0706749
Amlodipine	P2	D02	-0.245919	-0.0439947	-0.129396	-0.073062	-0.0461124	-0.0473726	-0.796609	-0.105575
Amlodipine	P2	D10	-0.293109	-0.149965	-0.19303	-0.0229574	-0.120984	-0.149067	-0.947284	-0.133009
Anacetrapib (MK-0859)	P3	D0.08	-0.0836309	-0.0410513	-0.0938896	-0.179696	0.00770842	0.152049	-0.0057193	0.0719373
Anacetrapib (MK-0859)	P3	D0.4	0.00430269	0.0628906	0.0424382	0.104843	-0.0493586	-0.0803356	-0.003295	0.00697314
Anacetrapib (MK-0859)	P3	D02	-0.118127	0.0153285	0.0214903	-0.001692	-0.0129597	-0.0468404	-0.162249	-0.0466779
Anacetrapib (MK-0859)	P3	D10	0.108729	-0.0787027	-0.0197433	0.114692	-0.0538175	-0.0778739	-0.129552	0.0242205
Anastrozole	P1	D0.08	0.271457	0.0684039	0.0428177	0.123691	0.0634245	0.104437	-0.745726	-0.0265766
Anastrozole	P1	D0.4	0.383933	0.175149	0.200141	-0.0321174	0.0951725	0.100168	-0.280543	0.0478877
Anastrozole	P1	D02	-0.206688	-0.0825982	-0.0989065	0.119126	0.0619776	0.0780251	-0.0874127	0.0116168
Anastrozole	P1	D10	-0.659276	-0.140743	-0.173475	0.109108	-0.0393411	-0.023107	-0.946085	-0.019718
Aniracetam	P1	D0.08	-0.140544	0.0879345	0.062951	0.0752553	0.161622	0.0331316	-0.199413	0.0172126
Aniracetam	P1	D0.4	0.283369	0.129074	0.265792	0.0426288	-0.0207686	0.0827221	0.00909252	0.0591025
Aniracetam	P1	D02	0.00265964	-0.0164265	-0.116006	-0.072389	-0.0406992	-0.0437721	0.233108	0.152417
Aniracetam	P1	D10	0.0128105	0.0478866	-0.0041338	-0.0601045	-0.0996609	-0.147049	0.104298	0.0879079
AP26113	P4	D0.08	-0.0599215	-0.0385721	0.122523	0.227892	0.0174912	0.217575	-0.33138	-0.0187877
AP26113	P4	D0.4	-0.249309	-0.114154	-0.140009	0.229441	-0.0196885	0.0296036	0.201961	-0.0524038
AP26113	P4	D02	-0.630522	-0.316686	-0.459998	-0.0965367	-0.191786	-0.212158	-0.946641	-0.0793476
AP26113	P4	D10	-1.78648	-0.412831	-0.524711	-1.20961	-0.344498	-0.408766	-2.04258	-0.0590911
Apatinib	P3	D0.08	0.262868	0.0595089	0.0582618	0.0924056	0.047621	0.235893	0.312429	0.201981
Apatinib	P3	D0.4	0.253083	0.0394475	0.133808	0.287451	0.0221429	0.05341	0.365993	0.0510921
Apatinib	P3	D02	0.229817	0.169511	0.235743	0.17788	-0.0028384	0.00733125	0.402511	0.0607228
Apatinib	P3	D10	0.404182	0.0964101	0.303297	0.138831	0.0151921	-0.0068299	0.110206	-0.0769458
Apigenin	P3	D0.08	0.319353	0.212126	0.304976	0.0768115	0.0779382	0.0564604	0.342183	0.105018
Apigenin	P3	D0.4	0.0864206	0.228872	0.2191	0.0564613	0.0225634	0.0771609	0.497945	0.138176
Apigenin	P3	D02	0.567897	0.129952	0.22368	0.0402298	0.353854	0.109739	0.337917	0.212692
Apigenin	P3	D10	-0.144207	0.172922	0.132306	0.0422595	-0.0080938	0.0580683	0.181429	0.127133
Apixaban	P2	D0.08	-0.225544	-0.0001067	0.0097565	-0.0937518	-0.044463	0.142139	0.0532374	0.0567381
Apixaban	P2	D0.4	0.138208	-0.0245417	0.139324	0.129336	-0.0705023	-0.0626194	0.0666265	0.00540154
Apixaban	P2	D02	0.11138	-0.0873188	-0.0215225	-0.352085	0.0941667	0.0854055	0.0599119	0.0803982
Apixaban	P2	D10	-0.114425	-0.0710612	-0.0963632	-0.0897971	-0.139797	-0.138579	-0.0276048	-0.0345479
Apoptosis Activator 2	P4	D0.08	0.165427	0.113812	0.0848548	0.0670639	0.111656	0	0.67831	0.222984
Apoptosis Activator 2	P4	D0.4	0.200648	-0.0259811	-0.0010819	0.0285746	-0.0033076	0.0181613	0.557096	0.129121
Apoptosis Activator 2	P4	D02	0.0768583	0.0389396	-0.0075966	0.0470453	-0.0499973	-0.028592	0.120756	-0.0059333
Apoptosis Activator 2	P4	D10	-0.484888	-0.378295	-0.483065	-0.150864	-0.127112	-0.143201	0.161203	-0.0921909
Aprepitant	P1	D0.08	0.510795	0.194174	0.310445	0.250311	0.105422	0.071535	0.176833	-0.0100018
Aprepitant	P1	D0.4	0.487287	0.0860502	0.117509	0.197564	0.0236133	0.0829981	0.523238	0.0735283
Aprepitant	P1	D02	-0.0212389	0.00181592	-0.0415607	0.17958	-0.0218425	-0.0356179	0.276307	0.0349613
Aprepitant	P1	D10	-0.188946	-0.0874148	-0.143111	0.087884	-0.128816	-0.188337	0.252642	-0.0523945
AS-252424	P3	D0.08	0.221401	0.0920196	0.0895596	0.0845148	-0.0419052	-0.0694564	0.112459	0.159705
AS-252424	P3	D0.4	-0.272928	-0.0194312	-0.0059728	0.197515	-0.0793303	0.00925349	-0.146218	-0.0279469
AS-252424	P3	D02	-0.193402	-0.1251	-0.192812	0.0609581	0.010522	0.130944	-0.94533	-0.124727
AS-252424	P3	D10	-0.0586868	-0.083143	-0.117342	-0.24026	-0.0808859	0.16261	-0.313292	-0.067058
AT101	P3	D0.08	0.147998	-0.0545982	0.00061515	-0.0729531	0.00737246	0.173789	-0.667707	-0.0996104
AT101	P3	D0.4	0.294737	-0.113532	-0.0216994	0.0488085	-0.0533409	0.070201	-0.287761	-0.0372728
AT101	P3	D02	-0.173646	-0.0113692	-0.0121849	-0.0538215	0.0228602	-0.0530401	-0.419101	-0.11876
AT101	P3	D10	-0.139547	-0.0767343	-0.0635677	-0.0061443	0.00445463	-0.00478	-0.0213665	-0.0834187
Ataluren (PTC124)	P4	D0.08	0.334187	0.116067	0.175538	0.107191	0.00337865	0.0299728	0.360689	-0.0323714
Ataluren (PTC124)	P4	D0.4	0.115617	0.163022	0.126095	0.25378	0.0163743	0.0581359	-1.38996	-0.0547848
Ataluren (PTC124)	P4	D02	0.198822	0.247354	0.251753	0.0626654	0.221217	-0.0728306	-0.3875	-0.0758959
Ataluren (PTC124)	P4	D10	0.222766	0.0771323	0.0768175	-0.0303838	0.00685974	-0.0112203	-0.175837	-0.0576275
Atglistatin	P5	D0.08	0.0870419	0.144737	-0.0361695	0.0419599	0.0380683	0.0475697	0.0424708	0.0254203
Atglistatin	P5	D0.4	0.0628408	-0.0148272	-0.157842	0.0175557	0.441875	0.0694727	-0.0686916	-0.0219606
Atglistatin	P5	D02	0.179521	0.0990107	0.0738383	0.113692	0.123499	0.0351861	-0.428781	-0.0112598
Atglistatin	P5	D10	-0.238681	-0.135832	-0.27304	-0.098741	0.14035	0.404541	-0.957053	-0.0535434
Atorvastatin Calcium	P2	D0.08	0.0315194	0.0554458	0.0310273	-0.107007	-0.0088564	0.0497135	-0.312937	-0.0731294
Atorvastatin Calcium	P2	D0.4	-0.306177	-0.0826357	-0.0988869	-0.211755	0.167576	0.0140681	-0.526344	-0.0635608
Atorvastatin Calcium	P2	D02	-0.739207	-0.355704	-0.455502	-0.82557	-0.266084	-0.406576	-1.68969	-0.118345
Atorvastatin Calcium	P2	D10	-1.7535	-0.248316	-0.375861	-1.05635	-0.345696	-0.400363	-1.93805	-0.110546
AUY922 (NVP-AUY922)	P1	D0.08	-1.3794	-0.127543	-0.241506	-1.66581	-0.224132	-0.309403	-0.508635	-0.0791889
AUY922 (NVP-AUY922)	P1	D0.4	-1.56594	-0.187049	-0.214109	-0.691163	-0.172602	-0.264769	-1.77216	-0.103179
AUY922 (NVP-AUY922)	P1	D02	-0.680284	-0.129419	-0.267107	-2.1531	-0.196802	-0.29773	-0.576882	-0.0874009
AUY922 (NVP-AUY922)	P1	D10	-1.00383	-0.164293	-0.274422	-1.75306	-0.209209	-0.254663	-1.05176	-0.0848346
AVL-292	P5	D0.08	0.144977	0.196839	0.210781	0.0310357	-0.048941	0.307822	0.474037	0.138414
AVL-292	P5	D0.4	0.143444	0.0107964	-0.003304	0.0649961	-0.0802703	0.096279	-0.0383414	0.224746
AVL-292	P5	D02	-0.300881	-0.155167	-0.388791	0.0400512	-0.142735	-0.144073	0.0880085	-0.0394466
AVL-292	P5	D10	-1.08178	-0.295427	-0.478043	-0.631215	-0.208486	-0.438509	-0.62194	-0.13609
AZ 3146	P3	D0.08	-0.399555	0.0722165	-0.0575685	-0.152924	0.0765419	0.0747225	0.16342	0.0715341
AZ 3146	P3	D0.4	-0.0245947	-0.0745227	-0.0685635	-0.077032	0.0252775	0.0255738	-0.684792	-0.0635495
AZ 3146	P3	D02	-0.340956	-0.0709793	-0.172802	-0.0508553	0.00115684	0.0215305	-0.714778	-0.167046
AZ 3146	P3	D10	-0.805787	-0.356449	-0.466336	-1.0361	-0.291132	-0.522021	-1.66075	-0.195375
AZ191	P5	D0.08	0.159389	0.154122	0.112401	0.107417	0.0197142	0.00735981	0.608393	0.209042
AZ191	P5	D0.4	0.101648	0.065862	0.0624943	0.00395268	-0.0251427	0.185599	0.903982	0.206238
AZ191	P5	D02	0.218795	0.048516	0.112412	0.0188901	0.00452368	0.11902	0.211667	0.121694
AZ191	P5	D10	-0.549952	-0.276809	-0.367496	0.146808	-0.0792855	-0.0752116	-1.19496	-0.0881327
AZ20	P4	D0.08	-0.156111	0.14704	-0.0129705	0.219303	0.0597655	0.0613877	-0.691735	-0.0811524
AZ20	P4	D0.4	-0.558468	-0.257609	-0.429733	0.144301	-0.0439774	-0.0498693	-0.240334	-0.119387
AZ20	P4	D02	-1.36155	-0.295501	-0.465802	-0.580886	-0.205399	-0.432394	-1.22084	-0.14284
AZ20	P4	D10	-0.484365	-0.317905	-0.428334	-0.735881	-0.299603	-0.364602	-0.497662	-0.164888
AZD1981	P5	D0.08	0.354542	0.049345	0.0332317	0.175954	-0.0442597	-0.0162221	0.669359	0.0226516
AZD1981	P5	D0.4	0.230449	-0.0118507	0.0395512	0.0189385	-0.0848339	0.35213	0.605868	0.0994237
AZD1981	P5	D02	0.0838672	-0.0051172	0.0414635	-0.032164	0.0079921	-0.0927472	0.245116	0.00094957
AZD1981	P5	D10	0.0111869	-0.0057725	0.0713909	0.159371	-0.0261821	-0.0231275	0.544715	0.102625
AZD2461	P4	D0.08	0.118223	-0.0228768	-0.0212197	-0.10014	-0.0263143	0.250794	0.200352	0.164365
AZD2461	P4	D0.4	-0.397272	-0.145353	-0.235489	-0.0830883	-0.0297241	0.146303	0.360926	0.0624978
AZD2461	P4	D02	-0.406554	-0.157683	-0.230634	-0.144392	-0.0046834	-0.0267679	-0.146345	-0.0584997
AZD2461	P4	D10	-0.445319	-0.26667	-0.399623	-0.204049	-0.140937	-0.108766	-0.359562	-0.10833
AZD3463	P4	D0.08	-0.29229	-0.245118	-0.305899	0.191697	-0.109788	-0.134603	-0.725078	-0.0857299
AZD3463	P4	D0.4	-0.387427	-0.275207	-0.50188	0.116547	-0.223161	-0.297125	-0.75126	-0.0708464
AZD3463	P4	D02	-0.607312	-0.288607	-0.486622	-0.0005095	-0.325881	-0.344146	-1.707	-0.0816797
AZD3463	P4	D10	-0.651067	-0.363391	-0.52796	-1.13323	-0.224402	-0.328192	-1.09553	-0.0392659
AZD4547	P3	D0.08	0.207425	0.11702	0.197621	0.0324766	0.0360534	0.0820487	0.239541	0.146493
AZD4547	P3	D0.4	0.176886	0.0892996	0.1469	-0.057264	-0.0628998	-0.114025	0.182731	0.151842
AZD4547	P3	D02	0.301985	0.0962035	0.153638	-0.0485419	-0.0137228	-0.0583692	-0.283297	0.121426
AZD4547	P3	D10	-0.0354118	-0.0361804	-0.069316	-0.295115	-0.0904908	-0.110338	0.145902	0.0124981
AZD6482	P2	D0.08	0.302278	0.201176	0.301536	0.0433557	0.0380007	0.127429	0.373093	0.0861139
AZD6482	P2	D0.4	0.350845	0.162256	0.294762	0.0858109	0.00639388	0.0750186	0.233168	0.0585977
AZD6482	P2	D02	-0.430754	-0.100352	-0.0767863	-1.31195	-0.295109	-0.274108	0.216445	0.00643548
AZD6482	P2	D10	-1.47074	-0.223149	-0.350501	-1.89087	-0.388006	-0.331495	-0.248561	-0.133223
AZD7545	P5	D0.08	-0.313737	0.0404132	0.0263051	-0.422077	0.109893	0.10436	-0.266046	0.110798
AZD7545	P5	D0.4	-0.349736	-0.0037262	-0.119784	-0.0960401	-0.119568	-0.0549978	-0.0291196	0.038982
AZD7545	P5	D02	-0.408027	-0.134805	-0.382244	-0.134345	0.0449487	-0.099231	-0.221595	0.0364622
AZD7545	P5	D10	-0.324018	-0.200673	-0.223749	-0.426499	0.0367032	-0.0495208	-0.299317	0.0118833
AZD7762	P2	D0.08	0.214893	-0.0403537	0.0183431	-0.351382	-0.0234683	-0.0794557	0.299006	0.0927442
AZD7762	P2	D0.4	-0.488366	-0.263245	-0.29243	-0.181623	-0.117995	-0.293702	-0.482074	-0.09602
AZD7762	P2	D02	-1.2864	-0.320071	-0.437648	-0.642641	-0.207739	-0.433806	-0.482459	-0.104523
AZD7762	P2	D10	-1.62353	-0.326831	-0.434124	-0.784933	-0.183995	-0.416004	-1.67511	-0.149656
BAM7	P4	D0.08	0.311592	0.204855	0.257009	0.152741	-0.0375808	-0.0224322	0.161192	-0.0327047
BAM7	P4	D0.4	0.0809294	0.0779937	0.125976	0.13535	-0.0735127	0.0046196	-0.24694	-0.0326027
BAM7	P4	D02	0.220915	0.199037	0.116365	0.297355	0.038647	0.0372183	-0.986316	-0.0661276
BAM7	P4	D10	0.148405	0.102654	0.0645375	0.165223	-0.0302217	-0.04675	-0.655238	-0.0942851
Batimastat (BB-94)	P5	D0.08	-0.0163978	0.0364423	0.051775	0.0684681	-0.058851	-0.0741619	0.0536352	0.0139253
Batimastat (BB-94)	P5	D0.4	0.100739	0.0163614	0.0302348	-0.215387	-0.0905536	-0.021784	-0.169029	0.0885111
Batimastat (BB-94)	P5	D02	0.0745253	0.0410537	0.0671172	-0.0135574	0.170757	0.0544991	-0.207886	0.0319524
Batimastat (BB-94)	P5	D10	-0.398859	-0.152037	-0.19973	-0.0407164	-0.12235	-0.12391	-0.408936	0.050607
Bazedoxifene HCl	P3	D0.08	0.472845	0.0180085	0.0627143	0.347664	0.422186	0.095036	0.446225	0.0374315
Bazedoxifene HCl	P3	D0.4	0.389183	0.0579674	0.102683	0.391908	0.0630684	0.144487	0.314895	-0.0420851
Bazedoxifene HCl	P3	D02	-0.303214	-0.130616	-0.182643	-0.313024	-0.137888	-0.204907	-1.72247	-0.168035
Bazedoxifene HCl	P3	D10	-0.545883	-0.419886	-0.448343	-1.76783	-0.255907	-0.381608	-1.12909	-0.16562
Belinostat (PXD101)	P1	D0.08	-0.187993	-0.0402359	-0.162232	-0.386788	0.0836609	0.0482443	-0.106712	-0.0202702
Belinostat (PXD101)	P1	D0.4	0.100817	0.412493	0.16178	0.0771524	0.0518369	0.0995189	-0.344411	-0.0767887
Belinostat (PXD101)	P1	D02	-0.826926	-0.308965	-0.401515	-0.774534	-0.0872236	-0.264658	-0.744332	-0.124159
Belinostat (PXD101)	P1	D10	-1.22824	-0.253943	-0.454363	-1.14536	-0.220375	-0.375776	-0.991672	-0.114563
Bergenin	P3	D0.08	0.420286	0.140044	0.214072	0.191477	0.0875343	0.0946421	0.251286	0.26577
Bergenin	P3	D0.4	0.246025	0.0360801	0.0524049	0.186825	0.0306418	0.0111014	0.301408	0.226733
Bergenin	P3	D02	0.569948	0.0820962	0.230209	-0.177032	0.0230909	0.0148135	0.223448	0.135714
Bergenin	P3	D10	0.494758	0.148988	0.14193	0.0550532	-0.0041375	0.00309756	0.480814	0.164652
BGJ398 (NVP-BGJ398)	P3	D0.08	0.0165216	0.0153625	-0.0280439	0.241041	0.103111	0.0925117	-0.418541	-0.124263
BGJ398 (NVP-BGJ398)	P3	D0.4	0.0517781	-0.114417	-0.169588	0.294731	0.0450435	0.257864	-0.267699	-0.109933
BGJ398 (NVP-BGJ398)	P3	D02	-0.0946899	-0.0016407	-0.0065479	-0.0557318	-0.091363	-0.125462	-0.405033	-0.0620266
BGJ398 (NVP-BGJ398)	P3	D10	-0.741329	-0.340055	-0.435968	-1.60363	-0.321113	-0.37014	-2.15566	-0.146973
BI 2536	P1	D0.08	-0.0341306	-0.175048	-0.281545	-0.115698	-0.0675166	-0.158982	0.236758	-0.0700275
BI 2536	P1	D0.4	-0.964004	-0.213541	-0.341575	-0.416865	-0.153957	-0.251275	-0.220417	-0.0186155
BI 2536	P1	D02	-0.895551	-0.200719	-0.280813	-0.673447	-0.136122	-0.320763	0.0367498	-0.0654816
BI 2536	P1	D10	-0.81045	-0.182999	-0.184248	-1.75172	-0.0718169	-0.262493	-0.520881	-0.0735327
BI-D1870	P4	D0.08	0.206272	0.156873	0.153309	0.0869058	0.0938188	0.0747936	0.263878	0.17152
BI-D1870	P4	D0.4	0.185091	0.167072	0.207433	0.0776471	0.143232	0.117751	-0.175797	0.068527
BI-D1870	P4	D02	0.277539	-0.117078	0.0798078	0.0252244	-0.0052832	0.0169719	-0.337591	-0.0753586
BI-D1870	P4	D10	-1.04551	-0.30732	-0.37782	-0.370538	-0.343593	-0.503028	-0.684614	-0.204542
BIBR 1532	P1	D0.08	0.303861	0.0340138	0.00733879	0.116845	0.0721353	0.100528	0.248888	-0.0091459
BIBR 1532	P1	D0.4	0.216125	0.101307	0.218431	0.15689	0.0409233	0.0844765	-0.514732	-0.012319
BIBR 1532	P1	D02	-0.212552	-0.0448562	-0.15858	0.106801	0.0458419	-0.0305979	0.00501965	-0.0414703
BIBR 1532	P1	D10	-0.237575	-0.0687414	-0.210458	0.001994	-0.0593407	-0.0863656	0.326288	-0.0565703
Birinapant	P4	D0.08	-0.431546	0.0415171	-0.163996	-0.144779	0.0362324	0.36201	-0.195924	0.0191304
Birinapant	P4	D0.4	0.107432	0.0449096	0.104004	-0.098198	-0.0029656	0.282555	0.274411	-0.0770455
Birinapant	P4	D02	-0.085375	0.0228389	-0.0394293	0.0674119	-0.0110278	-0.0081864	0.698932	0.0975249
Birinapant	P4	D10	0.0774129	-0.0094958	-0.0549923	0.174906	-0.0698048	-0.154143	0.115183	-0.008936
Bisoprolol fumarate	P1	D0.08	-0.547806	-0.0163414	-0.0692257	0.0442606	0.144997	0.0836334	0.190877	0.125924
Bisoprolol fumarate	P1	D0.4	-0.111065	0.105955	0.226753	0.0328686	0.0860322	0.0882114	-0.0932091	0.0316874
Bisoprolol fumarate	P1	D02	0.126514	0.159404	0.142573	-0.0363601	0.0494788	0.0454987	-0.150267	0.0172118
Bisoprolol fumarate	P1	D10	0.0251443	-0.0393645	-0.0380142	-0.0290712	-0.0206133	-0.0249336	0.178413	0.0693585
BML-190	P4	D0.08	0.0504608	0.0904188	0.0743887	-0.009053	0.0522658	0.0642887	-0.0506016	0.0719734
BML-190	P4	D0.4	-0.0824985	-0.0760941	-0.100312	0.0968918	0.076524	0.119722	-0.312438	-0.0529256
BML-190	P4	D02	-0.0592172	0.194235	0.0108917	0.0254579	0.0895903	0.0314888	-0.285357	0.0645458
BML-190	P4	D10	-0.0507671	0.398699	0.0097083	0.117569	0.199564	0.159742	-0.385568	0.0297343
BMS-378806	P3	D0.08	0.323883	0.06533	0.189196	0.116387	0.187177	0.156856	0.259385	0.17177
BMS-378806	P3	D0.4	0.174606	-0.144516	-0.10306	-0.0133704	0.153529	0.117058	0.144197	-0.0300803
BMS-378806	P3	D02	-0.223744	-0.144158	-0.162766	-0.0177469	-0.0258997	-0.170542	-0.626074	-0.129593
BMS-378806	P3	D10	-1.38753	-0.199511	-0.327572	-0.347655	-0.314809	-0.431877	-1.72925	-0.166794
BMS-707035	P2	D0.08	0.494476	0.135069	0.154296	0.226658	0.158693	0.128898	0.231863	0.0277657
BMS-707035	P2	D0.4	0.1593	0.196869	0.356557	0.361737	0.140223	0.0634919	0.191843	0.0674545
BMS-707035	P2	D02	0.159739	0.182805	-0.0001661	0.213141	0.0803127	0.0701585	0.464473	0.0659556
BMS-707035	P2	D10	0.105626	0.161115	0.146247	0.266543	0.0863961	0.034185	0.0422065	-0.0361474
Bortezomib (PS-341)	P1	D0.08	-1.91801	-0.188327	-0.332437	-1.88762	-0.17695	-0.26512	-1.90507	-0.0773455
Bortezomib (PS-341)	P1	D0.4	-2.72446	-0.174231	-0.295265	-3.04588	-0.0469255	-0.153525	-0.66912	-0.0946426
Bortezomib (PS-341)	P1	D02	-0.703465	-0.196334	-0.307279	-1.5938	-0.109682	-0.299965	-0.446817	-0.0929475
Bortezomib (PS-341)	P1	D10	-0.88292	-0.180075	-0.363274	-2.49163	-0.178557	-0.214311	-0.702411	-0.101155
Bosentan Hydrate	P4	D0.08	0.332477	0.18592	0.331458	-0.0145372	-0.0446351	-0.0028844	0.293885	0.129144
Bosentan Hydrate	P4	D0.4	0.275141	0.129435	0.215155	0.0360576	-0.107647	-0.103041	0.310363	0.181168
Bosentan Hydrate	P4	D02	0.191609	0.152852	0.0921185	0.155526	-0.057933	-0.0861962	0.0149792	0.0212329
Bosentan Hydrate	P4	D10	0.155512	0.181244	0.163202	0.167759	-0.0218449	-0.027009	-0.0675171	0.0154693
Bosutinib (SKI-606)	P1	D0.08	0.468959	0.246685	0.336128	0.657201	0.240534	0.280063	0.756563	0.152813
Bosutinib (SKI-606)	P1	D0.4	0.0520021	0.0992853	0.265035	0.480901	0.248206	0.260167	0.371938	0.0416407
Bosutinib (SKI-606)	P1	D02	-0.28824	-0.0452607	-0.0816111	0.13731	-0.10039	-0.152029	-0.357142	-0.000761
Bosutinib (SKI-606)	P1	D10	-0.585632	-0.195642	-0.317829	-1.04262	-0.11708	-0.257054	-0.375148	-0.0337079
Brinzolamide	P4	D0.08	-0.305494	0.0287781	-0.19049	0.0659454	0.155312	-0.0016468	0.218045	0.215074
Brinzolamide	P4	D0.4	0.0849194	0.0270186	0.0110437	-0.233303	0.0278988	0.00838892	-0.0559668	0.197507
Brinzolamide	P4	D02	0.0784271	-0.0130575	-0.0417161	0.0447061	0.032428	-0.0009922	0.230665	0.156544
Brinzolamide	P4	D10	-0.0314015	0.00231907	0.0199892	-0.0659255	0.07636	0.0392445	0.330979	0.100737
BTB06584	P5	D0.08	0.503212	0.17473	0.232882	-0.0568653	0.0389117	0.371434	0.378532	0.0603633
BTB06584	P5	D0.4	0.406156	0.128887	0.224678	0.10259	-0.0551166	-0.0324603	0.35562	1.81e-05
BTB06584	P5	D02	0.404524	0.149698	0.184452	-0.0365669	-0.0060745	0.0151725	-0.90879	-0.0726585
BTB06584	P5	D10	0.332342	0.0643009	0.156222	0.0981944	-0.0748519	-0.0064015	0.166348	-0.0818035
BTZ043 Racemate	P1	D0.08	0.672335	0.231611	0.378244	0.100386	0.0862912	0.0807167	0.717477	0.0740326
BTZ043 Racemate	P1	D0.4	0.717798	0.3305	0.333516	0.0915555	0.0480116	0.0912221	0.826844	0.17935
BTZ043 Racemate	P1	D02	0.264216	0.100428	0.00980096	-0.153012	0.0295497	0.00691328	0.077106	0.13736
BTZ043 Racemate	P1	D10	0.34444	0.136168	0.108695	0.0737777	-0.0651773	-0.112397	0.563859	0.228896
Bupivacaine HCl	P3	D0.08	0.0301501	0.0121869	0.0553707	0.165904	0.0220512	0.28217	-0.205961	-0.02888
Bupivacaine HCl	P3	D0.4	-0.390718	-0.107426	-0.234412	-0.238244	-0.14844	-0.18568	-0.0208732	-0.0441508
Bupivacaine HCl	P3	D02	-0.374867	-0.205706	-0.31089	-0.461466	-0.161667	-0.261886	-0.0645345	-0.0445437
Bupivacaine HCl	P3	D10	-0.344823	-0.267374	-0.390635	-0.524224	-0.273992	-0.32511	-0.22411	-0.0444711
BX-912	P1	D0.08	-0.158055	-0.0834631	-0.0586468	3.61e-05	0.0368515	0.056589	0.287355	0.0774804
BX-912	P1	D0.4	0.0382346	0.109044	0.160309	-0.0318563	-0.0587211	-0.121148	0.155842	0.00163794
BX-912	P1	D02	-0.113026	-0.174726	-0.278683	-0.412087	-0.0562586	-0.18377	-0.212408	-0.0347533
BX-912	P1	D10	-0.450642	-0.279573	-0.3793	-0.796914	-0.202594	-0.34284	0.0562218	-0.104843
C646	P5	D0.08	0.296861	0.0404176	0.0630986	0.445897	0.0861346	0.0746559	0.294099	0.0430107
C646	P5	D0.4	-0.171314	0.209653	0.104412	0.447225	0.10798	0.0251835	0.0818039	-0.0506469
C646	P5	D02	-0.253479	0.264925	0.175457	0.384602	0.135455	0.0542682	-0.102357	0.0803423
C646	P5	D10	-0.132333	0.0296375	0.0875328	0.374455	0.102703	0.156908	-0.102186	0.0285555
Caffeic Acid Phenethyl Ester	P5	D0.08	0.199574	0.0662737	0.079003	0.0837039	0.0492209	0.43689	0.503582	0.0447141
Caffeic Acid Phenethyl Ester	P5	D0.4	0.283322	0.101057	0.125409	-0.0290919	0.418187	0.0365465	-0.2864	-0.0186253
Caffeic Acid Phenethyl Ester	P5	D02	-0.161722	-0.0942776	-0.168862	-0.179873	0.280533	0.0799399	0.150151	0.0827995
Caffeic Acid Phenethyl Ester	P5	D10	-0.531877	-0.153107	-0.279614	0.0353597	0.0370267	-0.0171419	-1.03752	0.0380398
Canagliflozin	P3	D0.08	-0.151204	-0.114066	-0.128379	-0.390217	0.116539	0.16452	-0.177475	-0.0828442
Canagliflozin	P3	D0.4	-0.087062	-0.0870851	-0.0964767	0.102915	-0.0300651	0.00282705	-0.311307	-0.0200104
Canagliflozin	P3	D02	0.085787	0.0667115	0.0564961	0.00461755	0.00709097	-0.0275682	0.0358577	8.62e-05
Canagliflozin	P3	D10	-0.0282986	-0.100725	0.0539702	0.00620289	-0.0175373	-0.0182615	-0.214634	-0.073413
Candesartan	P2	D0.08	-0.227625	-0.152697	-0.183807	-0.0067013	0.173532	0.0847394	0.224785	0.0182039
Candesartan	P2	D0.4	-0.421789	-0.114963	-0.0654244	0.0841311	-0.0174639	-0.0943219	-0.0377087	0.0884333
Candesartan	P2	D02	-0.47832	-0.0652048	-0.234995	-0.0418369	0.109999	0.0314205	-0.0744965	-0.0224957
Candesartan	P2	D10	-0.366818	-0.0807979	0.00504922	0.04759	-0.0071503	-0.130928	-0.439839	-0.0642802
Captopril	P2	D0.08	-0.166348	0.094346	0.0740181	0.0177769	-0.0322806	-0.0256168	-0.019739	0.113958
Captopril	P2	D0.4	0.090746	0.0139771	0.0465761	0.0213242	0.00046444	0.179331	0.211323	0.0914505
Captopril	P2	D02	0.118047	0.118955	0.111157	0.0205086	-0.085551	-0.0833562	0.230797	0.0648152
Captopril	P2	D10	0.300604	0.178085	0.220306	-0.25489	0.280117	-0.0347342	0.274101	-7.83e-05
Carvedilol	P2	D0.08	0.137789	-0.0255953	-0.0643311	0.0180742	0.0255489	0	0.0145517	0.00717482
Carvedilol	P2	D0.4	-0.510949	-0.0304436	-0.159685	0.0849623	-0.0426511	-0.0365029	0.38362	0.0127726
Carvedilol	P2	D02	-0.194043	-0.112329	-0.227338	0.030891	0.42964	-0.0015028	-0.289127	-0.0189062
Carvedilol	P2	D10	-0.217056	-0.0531294	-0.15702	-0.041379	-0.0575119	0.304263	-0.46663	-0.0493966
CCT128930	P3	D0.08	0.0238926	0.458291	0.393963	-0.0808463	0.284707	0.116823	0.342687	0.225664
CCT128930	P3	D0.4	0.0109125	-0.014436	0.0731819	-0.0301361	0.00486699	-0.0177144	-0.0565001	-0.0435874
CCT128930	P3	D02	0.0372055	-0.0173147	0.0232785	-0.0304386	0.225735	-0.0236976	0.375327	0.00960639
CCT128930	P3	D10	-0.212621	-0.246177	-0.310938	-0.280698	-0.123956	-0.167706	-0.0315668	-0.0803647
Celecoxib	P1	D0.08	-0.336424	-0.097776	-0.191562	0.0582835	0.0113985	0.0203756	0.175086	-0.0373942
Celecoxib	P1	D0.4	-0.594773	-0.13986	-0.264507	-0.084413	0.0193676	0.0621396	-0.21803	-0.0391946
Celecoxib	P1	D02	-0.409649	-0.127141	-0.238329	0.0496242	-0.054426	0.00299508	0.00620935	-0.0714396
Celecoxib	P1	D10	-0.0102612	-0.120074	-0.172264	-0.0570424	-0.125193	-0.184304	-0.316506	-0.0529179
CEP-18770 (Delanzomib)	P1	D0.08	-1.05211	-0.0948071	-0.195737	-1.05891	-0.180135	-0.262085	-0.746965	-0.0478539
CEP-18770 (Delanzomib)	P1	D0.4	-1.8525	-0.10563	-0.177624	-2.12011	-0.13766	-0.28977	-0.954697	0.0146642
CEP-18770 (Delanzomib)	P1	D02	-1.01725	-0.111544	-0.18847	-2.0288	-0.0587292	-0.332083	0.0772826	-0.0179104
CEP-18770 (Delanzomib)	P1	D10	-0.352042	-0.0698219	-0.127989	-1.96232	-0.0532076	-0.259283	-1.12999	0.0167471
CGK 733	P5	D0.08	-0.161617	0.0296542	-0.0290794	-0.453954	0.262659	0.0337599	-0.469516	0.00509325
CGK 733	P5	D0.4	-0.0752168	0.0348298	-0.111461	-0.0531412	-0.167741	-0.0458639	-0.149341	0.056392
CGK 733	P5	D02	0.0344699	-0.118943	-0.0742941	-0.271942	-0.0709572	-0.153672	-0.493628	-0.108031
CGK 733	P5	D10	-0.684104	-0.39189	-0.467447	-0.105247	-0.125357	-0.100947	-0.645619	0.150846
CGP 57380	P5	D0.08	0.159103	0.120769	0.16817	-0.215332	0.485466	0.0637315	0.380309	0.0483203
CGP 57380	P5	D0.4	0.180976	-0.0091629	-0.0122594	0.0134279	-0.0712209	0.250476	-1.07356	-0.0416435
CGP 57380	P5	D02	-0.609405	-0.127041	-0.25945	-0.0061329	-0.0057371	0.00286985	-0.764069	-0.0316175
CGP 57380	P5	D10	-0.304104	-0.18577	-0.302813	0.0893046	0.0635346	0.0475578	0.380387	0.0115632
CGS 21680 HCl	P3	D0.08	0.316252	0.26054	0.265253	0.38392	0.0858079	0.196011	0.209237	0.0503351
CGS 21680 HCl	P3	D0.4	0.395732	0.249834	0.294017	0.421142	0.172636	0.188675	0.500283	0.0776462
CGS 21680 HCl	P3	D02	0.517779	0.13288	0.217662	0.322842	0.0356709	0.0571127	0.163475	-0.0022909
CGS 21680 HCl	P3	D10	-1.68179	-0.337033	-0.44561	-1.6491	-0.316461	-0.400772	-0.84945	-0.0999341
CHIR-124	P3	D0.08	-0.0778569	-0.119465	-0.189862	-0.418678	-0.27125	-0.400751	-0.272615	-0.0749656
CHIR-124	P3	D0.4	-0.440641	-0.228735	-0.316704	-0.918639	-0.331308	-0.47761	-1.20086	-0.159979
CHIR-124	P3	D02	-0.726149	-0.216976	-0.354773	-1.09583	-0.340118	-0.466157	-0.761574	-0.103084
CHIR-124	P3	D10	-1.01707	-0.0917402	-0.310339	-1.3281	-0.221752	-0.467637	-2.31889	-0.107796
CHIR-98014	P3	D0.08	-0.106424	-0.108969	-0.0649495	-0.0184895	0.020049	0.278185	0.401445	0.245471
CHIR-98014	P3	D0.4	0.212918	-0.117636	-0.174997	-0.106465	-0.0533762	-0.0442902	0.132237	0.0110116
CHIR-98014	P3	D02	-0.187	-0.12828	-0.200021	-0.0070663	-0.109488	-0.0248789	0.312581	-0.145883
CHIR-98014	P3	D10	-0.191882	-0.285633	-0.414969	-0.162914	-0.258584	-0.354171	0.199466	-0.109315
Cilomilast	P2	D0.08	-0.439534	-0.0931226	-0.0938705	-0.25989	0.417775	0.372484	-0.303472	0.0180971
Cilomilast	P2	D0.4	-0.696528	-0.0286569	-0.252426	-0.17497	-0.0317194	-0.0482966	-0.142356	-0.0503133
Cilomilast	P2	D02	-0.29846	0.118963	0	-0.148445	-0.0632047	-0.139867	-0.258616	-0.0845235
Cilomilast	P2	D10	-0.275496	0.0418239	0.021415	-0.187647	-0.125987	-0.0702249	-0.111866	-0.0455334
Cinacalcet HCl	P1	D0.08	-0.858034	-0.176741	-0.26032	-0.0995728	0.0539745	0.0807167	-0.374804	-0.0619227
Cinacalcet HCl	P1	D0.4	-0.322114	-0.175556	-0.0799099	-0.189427	0.0864105	0.105803	-0.382463	0.0195322
Cinacalcet HCl	P1	D02	0.0593603	0.0282289	0	0.0341446	-0.0403292	-0.0591122	-0.128409	-0.0530528
Cinacalcet HCl	P1	D10	-0.835054	-0.129567	-0.192408	-0.158876	-0.100562	-0.154866	-0.358083	-0.0421208
CK-636	P5	D0.08	0.300725	0.180598	0.0999537	0.097007	0.00030252	0.177015	0.208793	-0.0651915
CK-636	P5	D0.4	-0.271299	-0.102415	-0.12463	0.194732	-0.0463464	0.0282535	0.0635947	0.00153815
CK-636	P5	D02	-0.525799	-0.163866	-0.244887	0.081073	-0.013703	0.413431	-0.157483	-0.0196925
CK-636	P5	D10	-0.644488	-0.121983	-0.235039	0.146581	-0.114573	-0.0898616	-0.0092566	-0.0888384
Clemastine Fumarate	P2	D0.08	0.0972723	0.0298426	0.104298	0.0836947	-0.0929551	-0.0420487	0.544443	0.13548
Clemastine Fumarate	P2	D0.4	-0.181983	-0.0521738	-0.142337	0.131683	-0.0592958	-0.0705741	0.158865	0.0333084
Clemastine Fumarate	P2	D02	-0.0842621	0.0258643	-0.0271402	0.0749812	-0.0328914	-0.116465	0.081726	-0.0358588
Clemastine Fumarate	P2	D10	-0.112528	-0.0137428	-0.114985	-0.370593	-0.109947	0.161014	-0.789236	-0.0604658
CNX-774	P5	D0.08	0.344524	0.105134	0.1039	-0.0315762	0.186708	-0.0907754	0.463885	-0.0660485
CNX-774	P5	D0.4	0.158702	0.0215169	0.00318219	0.0586269	-0.0798614	-0.0563984	0.313118	0.0351951
CNX-774	P5	D02	-0.0212204	0.113009	-0.0602289	-0.516241	0.223969	0.0988751	0.210289	0.137859
CNX-774	P5	D10	-0.11793	-0.127383	-0.225499	-0.0696074	-0.0292745	-0.0695355	-0.0558879	0.0272256
Costunolide	P1	D0.08	-0.0809029	0.123789	0.121557	-0.256596	0.0751486	0.15604	0.249664	0.195054
Costunolide	P1	D0.4	0.167874	0.133233	0.165725	0.00095638	0.00406564	0.0336542	0.192851	0.0643431
Costunolide	P1	D02	-0.200284	-0.108996	-0.179183	-0.0161041	-0.0442619	0.0378928	0.366487	0.0990165
Costunolide	P1	D10	0.0331853	0.0925583	0.0472588	-0.235747	-0.0447889	-0.172803	0.226349	0.092703
CP-673451	P2	D0.08	0.200364	0.0465425	-0.0075388	-0.0931438	0.0617673	0.330599	0.10117	-0.0140729
CP-673451	P2	D0.4	-0.0004003	0.0371195	-0.0408055	0.141298	0.116489	-0.0480486	0.417589	0.0453092
CP-673451	P2	D02	0.111817	0.143341	0.204305	0.052352	0.160783	0.0218681	-0.141131	0.00131758
CP-673451	P2	D10	-0.309641	-0.121981	-0.223638	0.141387	0.0250865	-0.0855469	-0.60488	-0.0780826
CP-91149	P3	D0.08	0.363252	0.153542	0.226095	-0.297436	0.438054	0.34652	0.025889	-0.0617413
CP-91149	P3	D0.4	0.144442	-0.05499	0.0136072	0.102025	0.0247737	0.200538	-0.316851	-0.0693888
CP-91149	P3	D02	-0.0042224	-0.146288	-0.23447	-0.0205089	0.314475	0.0113097	-0.268856	-0.0838987
CP-91149	P3	D10	-0.234337	-0.161255	-0.269057	0.0637211	0.00811385	-0.0234176	-0.130151	-0.0184165
Crenolanib (CP-868596)	P3	D0.08	-0.321686	0.107297	-0.0235	0.0581152	0.115311	0.0938336	0.056883	0.139503
Crenolanib (CP-868596)	P3	D0.4	-0.343561	0.106792	0.0533155	0.122461	0.0196294	0.00355974	0.147521	0.0254507
Crenolanib (CP-868596)	P3	D02	0.287366	0.109836	0.208029	-0.371226	0.149509	0.110731	0.243558	0.107611
Crenolanib (CP-868596)	P3	D10	-0.327955	-0.391061	-0.47185	-0.0893083	-0.100477	-0.112525	-0.597445	-0.180638
CRT0044876	P5	D0.08	0.164585	0.114484	0.0990983	-0.0667835	-0.0152066	0.0448487	-0.612176	-0.0526472
CRT0044876	P5	D0.4	0.284216	0.164419	0.22208	-0.23382	-0.0361227	0.0623952	-0.170387	-0.0254955
CRT0044876	P5	D02	-0.101271	0.00164134	-0.0501584	-0.114235	0.208399	0.194788	-0.0261731	-0.0693429
CRT0044876	P5	D10	-0.0726107	-0.105787	-0.142048	0.0593138	0.316013	0.0423762	-0.284554	-0.114524
Cryptotanshinone	P3	D0.08	0.0556703	0.2153	0.235402	0.190369	0.121028	0.102584	0.350536	0.091987
Cryptotanshinone	P3	D0.4	-0.594316	-0.405035	-0.470512	0.307423	0.00773219	0.0904529	0.205118	0.0365438
Cryptotanshinone	P3	D02	-0.172819	-0.320532	-0.476731	-0.416837	-0.350865	-0.473422	0.038099	0.125206
Cryptotanshinone	P3	D10	-0.492867	-0.372592	-0.461554	-0.543797	-0.327319	-0.528795	-0.586011	-0.163374
Cyproterone Acetate	P2	D0.08	0.159179	0.0852823	0.222543	-0.0502269	-0.0604172	-0.0458684	-0.439453	-0.10232
Cyproterone Acetate	P2	D0.4	0.189104	-0.0476169	0.0970915	0.0273258	-0.103549	-0.113968	-0.0635621	-0.0701937
Cyproterone Acetate	P2	D02	-0.572583	-0.14182	-0.237202	-0.0204981	-0.0388191	-0.055924	0.16497	0.0154702
Cyproterone Acetate	P2	D10	-0.454483	-0.126941	-0.262983	0.0285612	-0.0744603	-0.0873502	-0.0945236	-0.0404015
Dabrafenib (GSK2118436)	P3	D0.08	-0.253105	0.0621952	0.10896	-0.162257	0.0339073	0.249831	0.0134611	0.189732
Dabrafenib (GSK2118436)	P3	D0.4	-0.0063993	0.0358173	0.0867404	-0.0778673	0.0081847	0.0438499	0.116588	0.103237
Dabrafenib (GSK2118436)	P3	D02	-0.253644	-0.115773	-0.0562413	-0.420694	0.113979	0.0411789	-0.162858	-0.0003964
Dabrafenib (GSK2118436)	P3	D10	-0.767739	-0.420648	-0.558154	-0.812787	-0.158019	-0.352652	-0.820083	-0.171905
Dalcetrapib (JTT-705, RO4607381)	P3	D0.08	-0.0446146	-0.0129162	-0.0269805	-0.141557	0.0192534	-0.0671134	0.523172	0.157244
Dalcetrapib (JTT-705, RO4607381)	P3	D0.4	-0.17654	-0.147055	-0.11858	-0.0496775	-0.017174	0.308803	0.208575	0.0527537
Dalcetrapib (JTT-705, RO4607381)	P3	D02	-0.0674439	-0.0405987	-0.0760902	-0.0352361	-0.0373587	0.31525	0.339063	-0.0240872
Dalcetrapib (JTT-705, RO4607381)	P3	D10	0.15825	-0.136135	-0.216304	0.0821855	-0.0760474	-0.160911	0.166468	-0.009322
Dapagliflozin	P2	D0.08	0.371536	0.247277	0.317302	0.174188	0.0585013	0.314241	0.684762	0.204457
Dapagliflozin	P2	D0.4	0.278976	0.101618	0.188798	0.226641	0.157748	0.11455	0.257326	0.0308751
Dapagliflozin	P2	D02	0.293277	0.241519	0.302931	0.185466	0.104309	0.0219067	0.399301	0.131705
Dapagliflozin	P2	D10	0.189488	0.236658	0.312162	0.198763	0.0661131	-0.0357183	0.514544	0.104379
Daunorubicin HCl	P4	D0.08	-0.355488	-0.364905	-0.457454	-0.0044381	-0.0166988	0.262657	-1.04061	-0.0276335
Daunorubicin HCl	P4	D0.4	-0.587914	-0.376424	-0.562797	-0.586878	-0.279589	-0.385013	-0.628813	-0.0671821
Daunorubicin HCl	P4	D02	-1.26728	-0.408298	-0.556045	-1.0479	-0.315444	-0.394055	-0.134467	-0.0619828
Daunorubicin HCl	P4	D10	-1.07492	-0.405517	-0.557016	-2.04998	-0.329373	-0.423005	-0.175912	-0.0445044
DBeQ	P5	D0.08	0.244961	0.00861006	0.13544	-0.182523	0.243856	-0.0728763	0.294972	0.0382834
DBeQ	P5	D0.4	-0.144849	0.0906068	0.0644335	-0.0144806	-0.0190139	0.436467	0.120656	0.120523
DBeQ	P5	D02	-0.138236	-0.007126	-0.0515997	0.0713814	-0.092846	-0.153829	0.0798598	-0.0425723
DBeQ	P5	D10	-0.621154	-0.380025	-0.566993	-0.7982	-0.281501	-0.328053	-1.97872	-0.226485
DCC-2036 (Rebastinib)	P3	D0.08	0.430703	0.326987	0.370461	-0.137079	0.253623	0.458787	0.354586	0.196821
DCC-2036 (Rebastinib)	P3	D0.4	0.240175	0.136694	0.222818	0.0179481	0.142679	0.185726	0.395022	0.105143
DCC-2036 (Rebastinib)	P3	D02	0.410434	0.0465525	0.170309	-0.231285	0.172255	-0.011833	-0.293316	0.00059516
DCC-2036 (Rebastinib)	P3	D10	-0.633102	-0.256412	-0.329176	-0.189478	-0.308293	-0.236124	-0.143397	-0.0633586
DMH1	P5	D0.08	-0.0366161	0.0312299	0.159649	0.0170103	0.0488185	0.0951605	-0.0742519	-0.0267469
DMH1	P5	D0.4	-0.0351153	0.193674	0.188238	0.0674534	-0.0328373	0.117381	-0.268014	-0.0814081
DMH1	P5	D02	0.176822	0.0593343	0.163342	0.0725091	0.0981184	0.0559465	-0.254265	-0.114645
DMH1	P5	D10	-0.103846	-0.0475576	-0.0495301	0.104477	-0.125859	-0.163068	-0.0041784	-0.0528316
DMXAA (Vadimezan)	P2	D0.08	-0.806111	-0.0850054	-0.220094	0.136505	0.140922	0.00718356	-1.03463	-0.0783204
DMXAA (Vadimezan)	P2	D0.4	-1.22308	-0.103891	-0.191165	0.0048056	0.0384275	0.197026	-0.66856	-0.0436302
DMXAA (Vadimezan)	P2	D02	-0.230507	-0.0669079	-0.14219	0.0616682	0.0255953	-0.076326	-1.26164	-0.0737581
DMXAA (Vadimezan)	P2	D10	-0.427823	-0.113825	-0.16889	0.0398559	0.0665912	-0.126069	-0.302348	-0.0460034
Doxazosin Mesylate	P1	D0.08	0.216133	0.127056	0.188852	0.0554649	0.066508	0.0567573	-0.0568988	0.0246942
Doxazosin Mesylate	P1	D0.4	0.252825	0.132254	0.27146	-0.20175	0.0308944	0.0227678	-0.0971907	-0.0297419
Doxazosin Mesylate	P1	D02	0.269017	0.0812815	0.0352676	0.11541	0.0590663	0.0242222	0.0540425	0.00178706
Doxazosin Mesylate	P1	D10	0.09912	0.155494	0.103196	-0.046589	-0.0799611	-0.109493	0.171947	0.0417522
Dutasteride	P1	D0.08	0.00786886	-0.0097259	-0.0086133	-0.0193494	0.220962	0.0958951	0.183099	-0.015598
Dutasteride	P1	D0.4	-0.605738	-0.0984975	-0.1756	0.0558457	0.0969731	0.0634719	-0.249246	0.0195594
Dutasteride	P1	D02	-0.471927	-0.240779	-0.244968	0.0284658	-0.0605317	0.00364474	0.149545	-0.0139002
Dutasteride	P1	D10	-0.17881	-0.0953655	-0.239604	0.0679033	-0.117442	-0.144376	-0.0608218	-0.0626174
Dynasore	P5	D0.08	0.0884188	0.13793	0.254158	-0.238498	0.0242963	0.0688096	-0.593143	-0.0138157
Dynasore	P5	D0.4	0.326323	0.0259666	0.110292	0.0664082	-0.0059698	0.359957	-1.15189	-0.0804683
Dynasore	P5	D02	0.188416	0.0217998	0.0178744	0.0546736	0.0741576	0.00908458	-0.700368	0.0123487
Dynasore	P5	D10	0.153158	0.0696857	0.068103	0.0260964	0.13315	0.111613	-0.211646	-0.0601072
E-64	P5	D0.08	0.311918	0.0971709	0.151846	0.123693	0.188046	0.104087	0.62837	0.165448
E-64	P5	D0.4	0.00100111	0.0428438	-0.0197755	0.00513009	0.0668861	0.166731	0.130124	-0.0646732
E-64	P5	D02	-0.0706551	-0.115831	0.00040058	0.0893603	0.106779	0.00367949	0.495394	0.076362
E-64	P5	D10	-0.113871	0.00038763	0.150761	0.108941	0.0237473	0.0198605	0.679057	0.0879818
EHop-016	P5	D0.08	0.336279	0.243948	0.268098	0.112836	0.369165	0.0993051	-0.206378	-0.0835151
EHop-016	P5	D0.4	0.00426204	0.0725245	0.0411877	0.202182	0.0673643	0.0516125	-0.0217263	-0.0357427
EHop-016	P5	D02	0.32334	0.0584554	0.0230754	0.101932	0.0894621	0.0299042	-0.160538	-0.061008
EHop-016	P5	D10	-0.216414	-0.25898	-0.368631	-1.19271	-0.360896	-0.473672	-0.861886	0.0103385
Elvitegravir (GS-9137, JTK-303)	P2	D0.08	-0.428337	-0.131438	-0.101374	-0.0413269	-0.0620127	-0.0347634	0.467797	0.0516292
Elvitegravir (GS-9137, JTK-303)	P2	D0.4	-0.206319	-0.141504	-0.22066	-0.269969	-0.0647852	0.432663	0.357578	0.00010223
Elvitegravir (GS-9137, JTK-303)	P2	D02	-0.401304	-0.118175	-0.199643	-0.315996	-0.154056	-0.120748	-0.3159	-0.010809
Elvitegravir (GS-9137, JTK-303)	P2	D10	-1.51181	-0.121376	-0.255135	-0.433714	-0.181204	-0.243179	-0.264944	0.0332944
Embelin	P4	D0.08	0.0205958	0.149102	0.187573	-0.0256763	0.0439274	-0.0060717	-0.962471	-0.237393
Embelin	P4	D0.4	0.105165	0.0203972	0.0341576	-0.139327	-0.0525575	-0.0267866	-2.13574	-0.213229
Embelin	P4	D02	0.0341082	0.0330362	0.0314448	-0.203998	0.0342907	-0.10488	-0.805247	-0.233563
Embelin	P4	D10	0.133125	-0.102869	-0.0792498	-0.131207	-0.0141712	-0.0673215	-2.16165	-0.164994
Empagliflozin (BI 10773)	P5	D0.08	-0.0670416	-0.0288699	-0.0013131	-0.268907	0.0729878	0	-0.551395	-0.0619467
Empagliflozin (BI 10773)	P5	D0.4	0.110055	-0.0086241	-0.0128983	-0.0978995	-0.063599	-0.0809408	-0.235873	-0.029076
Empagliflozin (BI 10773)	P5	D02	-0.254599	-0.066183	-0.23759	-0.139968	0.0541659	-0.0465572	-0.180085	-0.0160374
Empagliflozin (BI 10773)	P5	D10	-0.33497	0.0506823	-0.0132867	-0.180582	0.0189722	-0.0726235	0.113285	-0.0199804
Enalaprilat Dihydrate	P2	D0.08	-0.250713	-0.0219329	0.00142356	0.0155765	0.0626526	0.085273	-0.334922	-0.0315431
Enalaprilat Dihydrate	P2	D0.4	-0.0450017	-0.0418468	0.0222733	0.037365	0.0657557	0.31708	-0.364551	-0.0342668
Enalaprilat Dihydrate	P2	D02	-0.615823	-0.102261	-0.21391	-0.341662	0.0391706	-0.0109739	-0.0353712	-0.0040942
Enalaprilat Dihydrate	P2	D10	-0.629141	-0.136205	-0.311146	-1.91573	-0.30527	-0.452634	-0.391826	-0.0286004
Entacapone	P4	D0.08	0.0799705	0.201999	0.208555	-0.0108544	0.187338	-0.0470516	-0.414057	0.0183215
Entacapone	P4	D0.4	0.32475	0.135844	0.173877	0.110227	-0.0350231	-0.0019789	-0.628816	-0.0655787
Entacapone	P4	D02	0.227023	0.123437	0.127505	0.126213	0.0333064	-0.0014889	0.26556	0.0996797
Entacapone	P4	D10	-0.35994	0.238658	0.116356	-0.502613	0.118044	0.06846	-0.311675	-0.0570828
Enzalutamide (MDV3100)	P1	D0.08	0.0357391	0.243761	0.190406	0.0149669	0.117751	0.116063	0.532964	0.12479
Enzalutamide (MDV3100)	P1	D0.4	0.218872	0.352937	0.649458	0.0225703	0.0288712	0.0340287	0.525587	0.116463
Enzalutamide (MDV3100)	P1	D02	0.0801474	-0.0007445	0.0868613	-0.185576	0.00562534	0.0398048	0.333075	0.0674111
Enzalutamide (MDV3100)	P1	D10	-0.0106157	0.237817	0.222878	-0.226215	-0.12212	-0.201108	0.673396	0.167004
Enzastaurin (LY317615)	P1	D0.08	0.114407	0.0775756	0.050929	0.219649	0.094583	0.135407	0.375295	0.0840493
Enzastaurin (LY317615)	P1	D0.4	0.602464	0.205497	0.508467	0.188266	0.0849642	0.0945532	0.63447	0.103412
Enzastaurin (LY317615)	P1	D02	0.32864	0.120681	0.0913033	0.156418	-0.0295025	-0.0205508	0.267928	0.0667874
Enzastaurin (LY317615)	P1	D10	-0.0778267	-0.111843	-0.358606	-0.0260231	-0.14906	-0.244918	-0.139616	-0.0876577
EPZ-6438	P4	D0.08	0.123076	0.108768	0.128608	0.233459	-0.006336	-0.0129514	-0.221679	-0.0652447
EPZ-6438	P4	D0.4	-0.0033651	-0.0023407	0.0270009	0.175671	-0.0622245	-0.079798	0.051662	-0.0052484
EPZ-6438	P4	D02	0.0101724	0.117654	0.0789467	0.0642161	0.00749589	0.00278208	-0.278578	-0.080227
EPZ-6438	P4	D10	-0.059084	-0.0552882	-0.118833	-0.0198157	-0.169511	-0.213558	1.08573	0.410188
Erastin	P5	D0.08	0.182658	0.162102	0.212457	-0.016398	0.180823	0.0675101	0.508174	0.1285
Erastin	P5	D0.4	0.417863	0.164442	0.266897	0.0458772	0.185101	0.0534791	0.391708	0.124316
Erastin	P5	D02	0.423329	0.0910837	0.20601	0.210044	0.289687	0.00485342	0.50608	0.0902572
Erastin	P5	D10	-0.134925	-0.102713	0.0816809	0.260083	-0.0777773	-0.107322	0.767553	0.134825
Esomeprazole Sodium	P3	D0.08	0.271232	0.0905575	0.128117	0.123842	0.0175375	0.0071808	0.469671	0.149214
Esomeprazole Sodium	P3	D0.4	0.111164	0.13117	0.139361	0.0418791	0.403555	0.103765	0.44325	0.164698
Esomeprazole Sodium	P3	D02	0.451252	0.0284663	0.0381805	0.174689	-0.0231359	-0.0145302	0.532688	0.0978675
Esomeprazole Sodium	P3	D10	0.224087	0.00393169	0.0384154	0.12986	-0.103916	-0.068285	0.460476	0.0519746
Etodolac	P1	D0.08	-0.073751	0.0749671	0.0476763	-0.0805254	0.108579	0.0904471	-0.0297216	-0.0455613
Etodolac	P1	D0.4	0.122942	0.135763	0.308625	-0.0006147	0.0221567	0.0456122	0.0251461	-0.0497136
Etodolac	P1	D02	0.143992	0.142126	0.153467	-0.076957	0.0684293	0.092758	-0.0423128	-0.0548503
Etodolac	P1	D10	0.00525867	0.053356	0.0620745	-0.0172259	-0.0445265	-0.10681	0.0802428	-0.0356056
Etomidate	P1	D0.08	0.118786	0.00058105	0.247475	0.0912773	0.0123354	-0.0081799	0.0421993	-0.0354763
Etomidate	P1	D0.4	0.278313	0.183886	0.224877	0.0822789	-0.0392503	-0.0149832	-0.343383	-0.0349435
Etomidate	P1	D02	0.114756	0.00315384	0.120242	0.00249603	0.00920198	-0.0050708	0.3718	0.0326853
Etomidate	P1	D10	0.299799	0.167001	0.219548	-0.12058	-0.114449	-0.202323	-0.0616163	-0.0560248
EUK 134	P4	D0.08	-0.0455011	0.149561	0.0703652	0.0835334	0.0811315	0.00962635	-0.0822599	-0.0261341
EUK 134	P4	D0.4	-0.0543666	-0.0009558	-0.0486084	0.0649286	0.00736587	0.253626	-0.496548	0.00254079
EUK 134	P4	D02	-0.246378	-0.0214381	-0.0799894	0.177706	0.107544	-0.0129267	0.34133	-0.0011319
EUK 134	P4	D10	-0.541533	-0.110842	-0.25574	0.372334	-0.116636	-0.123381	0.0978697	-0.0279828
Everolimus (RAD001)	P1	D0.08	0.371033	-0.0575457	-0.104348	0.13279	0.15427	-0.014975	0.672274	0.106643
Everolimus (RAD001)	P1	D0.4	-0.336981	0.184085	-0.115885	0.253615	0.0601619	0.031396	0.464793	0.0852251
Everolimus (RAD001)	P1	D02	0.141934	0.00508561	-0.0851938	0.153755	0.00825453	-0.0419877	0.0991954	-0.0236381
Everolimus (RAD001)	P1	D10	-0.149823	0.00696709	-0.080137	0.299	-0.0430203	-0.112539	-0.48274	-0.0363165
EX 527 (Selisistat)	P2	D0.08	0.318058	0.202915	0.218316	0.19772	0.0287651	-0.072139	0.20462	0.0683245
EX 527 (Selisistat)	P2	D0.4	0.129528	0.0995055	0.0679492	0.095725	0.00524567	0.0547145	0.296538	0.0717584
EX 527 (Selisistat)	P2	D02	0.329079	0.0831957	0.0392658	0.169633	-0.0455111	-0.238708	0.523606	0.0521859
EX 527 (Selisistat)	P2	D10	0.379961	0.0578674	0.00375134	0.0746333	-0.0135076	-0.150925	0.506889	0.125687
Exemestane	P1	D0.08	0.163168	0.225689	0.201378	0.22259	0.0787077	0.0848674	-0.523365	-0.150382
Exemestane	P1	D0.4	-0.102365	0.26441	0.20853	0.207286	0.0884338	0.110488	-1.32652	-0.116107
Exemestane	P1	D02	0.416955	0.125272	0.14663	0.169571	-0.0249059	-0.0113631	-0.0773011	-0.0960685
Exemestane	P1	D10	0.143164	0.127034	0.135941	0.0411818	-0.0487146	-0.011916	-0.684611	-0.0576807
Felodipine	P2	D0.08	-0.170377	-0.0991131	-0.0389225	-0.144871	0.0240698	-0.0729373	0.0803468	0.0784783
Felodipine	P2	D0.4	-0.202001	-0.0527403	-0.0857899	-0.755152	-0.0697552	-0.0998666	-0.0009984	0.024509
Felodipine	P2	D02	0.0382092	-0.0149177	-0.0036611	-0.0009184	-0.0503532	-0.0620318	-0.0056173	0.0712826
Felodipine	P2	D10	0.00621411	-0.0298243	-0.0058035	-0.0386026	-0.165929	-0.195735	0.12988	0.0278883
Ferrostatin-1 (Fer-1)	P5	D0.08	0.149971	0.157407	0.126707	0.20287	0.0258346	0.0572617	0.582978	0.141913
Ferrostatin-1 (Fer-1)	P5	D0.4	0.449483	0.184498	0.257625	0.255413	0.103217	0.123944	0.653549	0.0609708
Ferrostatin-1 (Fer-1)	P5	D02	0.111697	-0.0211995	0.00664635	0.0927546	0.116239	0.149187	0.441327	0.114975
Ferrostatin-1 (Fer-1)	P5	D10	-0.236348	-0.089114	-0.140902	0.114043	0.0923606	0.0760527	-0.0148219	0.0365904
FG-4592	P1	D0.08	0.505207	0.0174907	0.0376228	0.437122	0.235139	0.232461	0.039907	-0.020758
FG-4592	P1	D0.4	0.283464	0.315927	0.503742	0.455768	0.234572	0.222693	0.113847	-0.0391456
FG-4592	P1	D02	0.282416	0.0954064	0.115339	0.321288	0.126047	0.163538	0.264912	0.0617508
FG-4592	P1	D10	0.303689	-0.0015489	0.0875778	0.357806	0.0591632	0.0253311	0.0521941	0.0336966
Finasteride	P1	D0.08	0.206177	0.2234	0.239205	-0.019136	0.207643	0.135999	0.265366	0.182718
Finasteride	P1	D0.4	-0.272707	0.358294	0.254612	-0.121194	0.0581118	0.0785233	0.278563	0.221637
Finasteride	P1	D02	0.0733581	0.103316	0.162151	-0.180697	0.13464	0.0910112	0.32632	0.187818
Finasteride	P1	D10	0.0457512	0.00518653	0.0509828	-0.365295	-0.0005498	-0.0972121	0.19797	0.197761
Fingolimod (FTY720) HCl	P4	D0.08	0.0610579	-0.0392685	0.0262834	0.00711837	-0.0058402	-0.008588	-0.308037	-0.117331
Fingolimod (FTY720) HCl	P4	D0.4	0.0859342	0.37304	0.248606	0.0177882	-0.108026	-0.0324581	0.204342	-0.0529223
Fingolimod (FTY720) HCl	P4	D02	-0.249366	0.144977	-0.0446318	0.0211094	0.021524	0.0274299	-1.17679	-0.102276
Fingolimod (FTY720) HCl	P4	D10	-1.85035	-0.347253	-0.529895	-0.99109	-0.192396	-0.332034	-1.07172	-0.135942
FLI-06	P5	D0.08	0.32699	0.168235	0.157881	0.0832347	0.0316163	0.129262	-0.14269	-0.0484446
FLI-06	P5	D0.4	-0.17676	-0.018448	-0.0011549	0.163136	-0.0385335	0.00833219	0.29715	-0.0223221
FLI-06	P5	D02	-0.159666	-0.103099	-0.206634	0.163407	-0.0390557	-0.0075129	0.224686	-0.0183867
FLI-06	P5	D10	-0.425145	-0.201356	-0.30717	0.322793	-0.143202	-0.163635	-0.926391	-0.0743263
Fluvastatin Sodium	P2	D0.08	-0.129874	0.271779	0.0207158	-0.345497	0.0417507	0.0617126	-0.006366	0.0237261
Fluvastatin Sodium	P2	D0.4	-0.37846	-0.237607	-0.268406	-0.667301	-0.13282	-0.174832	-0.399574	-0.0687832
Fluvastatin Sodium	P2	D02	-0.950097	-0.330587	-0.415722	-1.31365	-0.16506	-0.272616	-1.068	-0.111979
Fluvastatin Sodium	P2	D10	-2.3	-0.2513	-0.346081	-2.0926	-0.161766	-0.340618	-0.890475	-0.0651841
Fluvoxamine maleate	P1	D0.08	0.077689	0.120387	0.200914	-0.105938	0.0233918	0.0581638	0.372986	0.0775356
Fluvoxamine maleate	P1	D0.4	0.302832	0.143772	0.239848	-0.0211339	0.0362848	0.0697034	0.480824	0.0805273
Fluvoxamine maleate	P1	D02	0.322369	0.0304825	0.0169968	-3.61e-05	0.0110212	0.0729854	0.310405	0.226387
Fluvoxamine maleate	P1	D10	0.33543	-0.0157413	0.0486275	-0.0508919	-0.140017	-0.0902971	0.129529	0.074855
Formoterol Hemifumarate	P2	D0.08	0.240468	0.122411	0.216007	0.13205	0.128517	0.20037	0.509963	0.184228
Formoterol Hemifumarate	P2	D0.4	0.312794	0.0720395	0.179378	0.114575	3.18e-05	0.342654	0.367614	0.147863
Formoterol Hemifumarate	P2	D02	0.146763	0.0360946	0.0894048	-0.0630442	0.0188754	0.0511556	0.642835	0.0896844
Formoterol Hemifumarate	P2	D10	0.322644	0.0704779	0.0673217	0.0318546	-0.121793	-0.119274	0.404701	0.0905365
Forskolin	P3	D0.08	-0.115775	0.0424099	0.111028	-0.158894	0.0730264	0.0306044	-0.363821	-0.135281
Forskolin	P3	D0.4	-0.152464	0.212369	0.494297	-0.263423	0.237739	0.235627	-0.108982	0.0257167
Forskolin	P3	D02	-0.023123	0.0929336	-0.0470096	-0.265547	0.437725	0.374456	-0.701794	0.041806
Forskolin	P3	D10	0.0657045	0.258908	0.17306	-0.363146	0.322476	0.266639	-0.0597604	0.0749026
Fostamatinib (R788)	P3	D0.08	0.449639	0.253721	0.351037	-0.014486	0.0239486	0.26215	0.260335	0.0783522
Fostamatinib (R788)	P3	D0.4	0.141951	0.0310225	0.140465	-0.0009887	-0.0109727	0.364828	-0.295776	-0.0946795
Fostamatinib (R788)	P3	D02	-0.0455227	-0.117473	0.103877	0.104877	-0.0344158	0.00637876	-0.753175	-0.144401
Fostamatinib (R788)	P3	D10	-0.399887	-0.232226	-0.394734	-1.36818	-0.327506	-0.448568	-0.875932	-0.141705
Fulvestrant	P1	D0.08	-0.0103386	-0.0230058	-0.105681	0.00891923	0.105885	0.114825	0.359423	0.0893139
Fulvestrant	P1	D0.4	-0.733192	-0.180511	-0.265933	0.148668	0.0475537	0.0969456	0.396392	-0.0159056
Fulvestrant	P1	D02	-0.0405237	-0.0591159	-0.107365	0.121289	-0.0135476	0	0.344599	0.0737129
Fulvestrant	P1	D10	-0.311362	-0.0929056	-0.210468	-0.13715	-0.0252538	-0.243613	-0.164743	-0.01127
Ganetespib (STA-9090)	P1	D0.08	-1.9888	-0.206015	-0.350834	-1.26451	-0.158476	-0.342509	-1.09804	-0.0578865
Ganetespib (STA-9090)	P1	D0.4	-2.05166	-0.105254	-0.364061	-2.27544	-0.244141	-0.296516	-1.98645	-0.114188
Ganetespib (STA-9090)	P1	D02	-1.95898	-0.196435	-0.337014	-2.10354	-0.164316	-0.332002	-1.09931	-0.0903101
Ganetespib (STA-9090)	P1	D10	-1.92461	-0.200987	-0.31939	-1.96179	-0.149221	-0.378095	-0.975075	-0.0566863
GDC-0068	P3	D0.08	-0.0095365	0.0560257	0.0424987	0.0366961	-0.0430227	-0.0135602	0.0975309	0.0943149
GDC-0068	P3	D0.4	0.0855745	0.118926	0.153947	0.0953093	-0.0717045	-0.062061	0.174173	0.11443
GDC-0068	P3	D02	0.273272	-0.144366	-0.0987531	0.0335386	-0.11954	-0.123854	0.244	0.031453
GDC-0068	P3	D10	0.0144985	-0.102737	-0.381403	-0.0326975	-0.309501	-0.36988	-0.280793	-0.14341
GDC-0152	P4	D0.08	-0.0426015	-0.0326459	-0.0166706	0.126295	0.0299031	0.0401076	0.370066	-0.001878
GDC-0152	P4	D0.4	0.137544	-0.0455806	-0.0887931	0.0406858	-0.0463422	0.0216949	0.29521	0.031254
GDC-0152	P4	D02	-0.0309226	0.013177	-0.0899956	0.220971	0.27779	-0.04662	-0.180597	-0.0414991
GDC-0152	P4	D10	0.141499	0.118438	0.0154591	0.0965177	0.180294	-0.0596102	0.484377	0.0115242
GDC-0941	P1	D0.08	0.194741	-0.030616	-0.0509456	0.405989	0.00695636	0.0706517	0.249323	0.0476954
GDC-0941	P1	D0.4	-0.0225327	0.019436	-0.0301081	0.198148	-0.0436145	-0.128043	-0.108559	-0.014289
GDC-0941	P1	D02	-0.0809222	-0.157776	-0.281898	-0.0118516	-0.162218	-0.302336	-0.499484	-0.0634084
GDC-0941	P1	D10	-1.33477	-0.207122	-0.329258	-1.69723	-0.201317	-0.304784	-0.637177	-0.0607537
Ginkgolide A	P2	D0.08	0.179035	0.0448872	0.380514	0.0931718	0.0676399	0.00540952	-0.257944	0.0236688
Ginkgolide A	P2	D0.4	0.274403	0.121398	0.262238	-0.0325535	-0.0004828	0.243234	-0.292236	-0.0444857
Ginkgolide A	P2	D02	0.194263	0.109428	0.0621465	0.0041114	-0.0228062	-0.0154413	-0.0790474	0.00227909
Ginkgolide A	P2	D10	-0.0613203	0.267695	-0.0160137	0.0878267	-0.0574907	-0.0419027	-0.0621316	-0.0552351
Ginkgolide B	P1	D0.08	-0.220017	-0.101805	-0.0976676	-0.177358	0.120723	-0.0226334	0.168787	0.102853
Ginkgolide B	P1	D0.4	-0.0757598	0.290511	0.028994	-0.0177127	0.00331252	0.0320316	0.195064	0.0333608
Ginkgolide B	P1	D02	-0.603508	0.0870601	-0.0564037	-0.170001	0.0390549	0.0589976	0.310659	0.0556708
Ginkgolide B	P1	D10	0.0991402	0.00858274	-0.017567	-0.0428876	-0.129326	-0.131472	0.474179	0.00843844
Gliclazide	P3	D0.08	0.0197262	0.0408698	0.0668886	0.139376	0.0493405	0.0513378	0.325889	0.0177737
Gliclazide	P3	D0.4	0.1904	0.00324699	0.0157347	-0.0047171	0.146158	0.23494	-0.0243513	-0.0537089
Gliclazide	P3	D02	-0.225105	-0.15184	-0.152785	-0.008777	0.442364	0.0176602	0.258745	0.0228408
Gliclazide	P3	D10	-0.260588	-0.0937261	-0.155362	0.0743283	0.0573787	0.0889687	-0.0889288	-0.0681515
Gliquidone	P4	D0.08	-0.0791946	0.0745257	-0.0484783	-0.0572075	0.0398546	0.0660951	0.509092	0.193285
Gliquidone	P4	D0.4	-0.0154513	-0.0497454	0.0604497	-0.297606	0.101325	0.00194677	0.623331	0.0595329
Gliquidone	P4	D02	-0.104446	-0.211453	-0.2353	-0.0522344	0.32987	0.0228388	0.895605	0.139052
Gliquidone	P4	D10	-0.246175	0.0414403	-0.0469722	-0.0012241	0.012408	-0.0480307	0.649008	0.0384146
GNF-2	P4	D0.08	0.1477	0.0525456	0.16192	-0.0817834	0.336326	0.0601515	0.405706	0.0887369
GNF-2	P4	D0.4	-0.283598	-0.211509	-0.303187	0.0462895	-1e-05	0.0702371	0.506159	0.140462
GNF-2	P4	D02	0.123956	-0.0527688	-0.0316908	-0.0648398	0.00470837	0.0211994	0.161533	0.0830546
GNF-2	P4	D10	0.134144	-0.0703665	-0.0922833	-0.137328	-0.0268561	-0.0072576	0.304683	-0.0013843
Go 6983	P4	D0.08	-0.289712	-0.0946483	-0.0608492	0.0467904	0.0191676	0.00958796	0.305225	0.0595363
Go 6983	P4	D0.4	-0.140215	-0.048741	-0.0731152	0.140957	-0.0074115	0.044284	-0.107893	0.0954031
Go 6983	P4	D02	0.0731497	0.02367	0.00111883	0.0161118	0.248862	-0.0650323	0.083999	5.75e-05
Go 6983	P4	D10	-0.0642071	0.0116131	0.0818169	0.233775	-0.160943	-0.120479	-0.713165	-0.125669
Golgicide A	P5	D0.08	0.431117	0.286949	0.355444	-0.0913964	0.448901	-0.0394435	0.160522	0.0652802
Golgicide A	P5	D0.4	0.416437	0.191719	0.292291	0.0669425	0.0048246	0.313416	0.196457	0.00175683
Golgicide A	P5	D02	0.643059	0.0623205	0.104728	0.179454	0.478033	0.0878889	0.195055	-0.0262318
Golgicide A	P5	D10	0.0001653	-0.0314832	-0.122893	-0.797259	-0.368809	-0.511392	0.137058	-0.0825995
Granisetron HCl	P1	D0.08	-0.297954	-0.0348263	-0.0205793	-0.154519	0.211556	0.0711767	-0.190188	0.00639386
Granisetron HCl	P1	D0.4	-0.144895	-0.0555345	0.246565	-0.0114259	0.0156148	0.0964733	-0.101775	0.032814
Granisetron HCl	P1	D02	-0.24303	-0.0132356	-0.0539906	-0.0742259	0.0267018	-0.0073989	-0.217271	0.0398556
Granisetron HCl	P1	D10	-0.459671	-0.0315387	-0.196719	-0.303862	-0.207201	-0.215813	-0.128164	0.108439
GSK J4 HCl	P4	D0.08	0.34575	0.0835713	0.172075	0.18241	0.108986	0.063837	-0.154661	-0.0175699
GSK J4 HCl	P4	D0.4	0.322799	0.197894	0.313388	0.175066	-0.0178247	0.0430377	-0.199606	-0.0308766
GSK J4 HCl	P4	D02	0.236354	0.136713	0.139037	0.10851	-0.0145803	-0.0082168	-0.337821	-0.0694173
GSK J4 HCl	P4	D10	0.31811	0.0877306	0.152872	0.253707	-0.0701183	-0.138282	0.128413	-0.0195219
GSK1292263	P3	D0.08	0.141826	0.133122	0.227336	0.300811	0.101451	0.129711	0.0399968	-8.62e-05
GSK1292263	P3	D0.4	-0.0218543	0.00280202	0.106606	0.42198	0.112207	0.182378	0.175202	0.0343892
GSK1292263	P3	D02	0.267008	-0.0459975	0.0220274	0.246093	0.116787	0.162921	0.159254	0.0119687
GSK1292263	P3	D10	0.157905	-0.0982109	-0.0487567	0.35992	0.133561	0.210253	0.0695306	0.024275
GSK1904529A	P1	D0.08	0.144372	0.059023	0.0944571	0.437711	0.129176	0.131861	0.0253436	0.118498
GSK1904529A	P1	D0.4	-0.34172	0.388972	-0.0267895	0.258998	0.0309796	0.0368507	-0.131323	-0.083368
GSK1904529A	P1	D02	-0.397233	-0.216904	-0.367653	-1.06096	-0.190524	-0.206988	-0.251266	-0.128904
GSK1904529A	P1	D10	-0.74465	-0.260525	-0.36234	-0.804604	-0.119512	-0.299721	-0.522311	-0.108924
GSK2656157	P4	D0.08	-0.0415151	0.0369323	0.0703757	0.0541662	-0.0569385	-0.0797468	0.190636	-0.0718885
GSK2656157	P4	D0.4	0.147461	-0.0266428	-0.0696617	0.0299598	-0.0767107	0.300544	0.166299	-0.0331048
GSK2656157	P4	D02	0.199242	0.0691252	0.0803105	0.136054	-0.0581598	-0.0049658	-0.0876793	-0.111349
GSK2656157	P4	D10	0.223988	0.0891322	0.432839	0.0238171	-0.0422415	-0.0824855	0.108974	-0.0821791
GSK429286A	P2	D0.08	0.460286	0.0937565	0.28471	0.364328	0.0589567	0.208248	0.75776	0.259768
GSK429286A	P2	D0.4	0.585859	0.149844	0.384208	0.342304	0.0601129	0.15795	0.707257	0.174754
GSK429286A	P2	D02	0.556629	0.211732	0.336011	0.173123	0.0389282	0.1588	0.735135	0.170434
GSK429286A	P2	D10	0.543698	0.173378	0.245078	0.144294	-0.0201059	0.0657272	0.421093	0.0249269
GSK461364	P3	D0.08	0.129923	0.163109	0.12716	0.0871502	-0.0016823	0.0407606	0.264383	0.0737046
GSK461364	P3	D0.4	-0.193586	-0.131778	-0.178274	-0.157273	-0.118775	-0.0318119	-0.111527	-0.0369017
GSK461364	P3	D02	-0.414875	-0.337052	-0.407114	-0.676134	-0.251146	-0.447788	-0.792591	-0.148429
GSK461364	P3	D10	-0.518402	-0.346399	-0.459908	-0.610157	-0.295972	-0.493875	-0.735337	-0.21823
GSK690693	P1	D0.08	0.333183	0.0597598	-0.0598976	-0.102367	0.016672	0.0151164	0.155848	0.0571034
GSK690693	P1	D0.4	0.254979	0.100948	0.223602	-0.0558194	-0.0334875	0.0280868	0.391331	0.0735399
GSK690693	P1	D02	-0.127101	0.106854	0.118353	-0.0182034	0.0683026	0.0462967	0.0647542	0.190172
GSK690693	P1	D10	0.157813	-0.159938	-0.287119	-0.979126	-0.0938727	-0.244178	0.276356	0.0132197
GW0742	P5	D0.08	0.0578741	0.0219113	0.113771	-0.0647996	0.211163	0.081601	-2.24629	-0.076749
GW0742	P5	D0.4	0.0367062	0.0340234	0.167918	0.0135538	0.093102	0.196329	-1.51621	0.007111
GW0742	P5	D02	-0.0481915	0.0497345	0.134144	-0.381496	0.0227841	-0.0212592	-0.318779	0.00696634
GW0742	P5	D10	-0.279778	-0.213324	-0.313469	-0.547247	-0.255978	-0.15467	-0.52688	0.0137634
GW2580	P5	D0.08	0.179582	0.102966	0.102928	0.0318608	-0.0489321	-0.0663052	-0.338371	-0.0348899
GW2580	P5	D0.4	0.214484	0.0121317	0.0320464	-0.607826	0.0744432	0.136928	-0.457917	-0.0459876
GW2580	P5	D02	0.367036	-0.0462167	-0.0318405	0.0560008	-0.0550514	-0.0493708	-0.337155	-0.0796633
GW2580	P5	D10	0.114969	0.0013263	-0.0236382	0.0750164	0.016746	0.0306494	-0.304173	-0.0724219
GW3965 HCl	P3	D0.08	0.183171	0.224307	0.2858	0.16121	-0.0116466	-0.0371827	0.0697831	-0.0347666
GW3965 HCl	P3	D0.4	0.277092	0.0951791	0.238889	0.0399678	-0.0397858	-0.0518461	0.287278	-0.0507833
GW3965 HCl	P3	D02	0.180892	0.157783	0.203411	0.0725376	0.0536596	0.2697	0.432267	0.0204703
GW3965 HCl	P3	D10	0.150074	-0.0818575	-0.0746227	-0.199266	0.0809552	0.0473681	-0.183831	-0.0265297
GW4064	P3	D0.08	-0.0606198	0.215231	0.10452	-0.0996834	-0.0255279	-0.0610726	-0.241138	0.318898
GW4064	P3	D0.4	0.179706	-0.0093756	0.0787012	0.0444123	-0.0150114	0.204243	0.195432	-0.0423779
GW4064	P3	D02	0.053771	0.0628346	0.0850408	-0.391451	0.0698309	0.00199959	-0.09743	-0.0652639
GW4064	P3	D10	-0.238033	-0.0928649	-0.109875	-0.180379	-0.0124628	-0.0100464	-0.0525716	-0.0724581
GW441756	P4	D0.08	-0.150834	0.0467747	-0.0068369	-0.0134758	0.0530005	0.0862722	0.307024	0.0377983
GW441756	P4	D0.4	-0.0590073	0.0419316	0.104144	-0.266358	0.104808	0.467119	0.00929088	0.0354067
GW441756	P4	D02	0.187487	0.118563	0.153452	-0.0131526	0.105325	0.136707	0.282657	0.128571
GW441756	P4	D10	0.0493676	0.28945	0.152607	-0.151677	0.0317379	0.0449088	-0.236719	-0.0584085
GW9508	P5	D0.08	0.435119	0.147145	0.199362	-0.0405927	0.0891511	0.0541483	-0.204596	-0.0123225
GW9508	P5	D0.4	0.512446	0.135786	0.200559	0.0341089	-0.0341776	0.0192034	-0.023066	-0.0433979
GW9508	P5	D02	0.222617	0.11175	0.134446	0.073142	-0.0521506	-0.0231774	-0.29916	-0.0912323
GW9508	P5	D10	0.13914	0.00672124	0.156241	0.0623014	-0.0877681	-0.158491	-0.377737	-0.0396629
GW9662	P4	D0.08	-0.124735	-0.0415021	0.0203283	0.163295	0.053626	-0.0384791	0.305863	0.0930147
GW9662	P4	D0.4	-0.148666	0.140496	0.0407725	0.0475398	0.00916232	0.0489785	0.224812	0.144066
GW9662	P4	D02	0.280088	-0.0329451	0.0154238	0.0887869	0.04755	0.0903012	0.268525	0.123248
GW9662	P4	D10	0.345345	0.0129796	0.0195879	0.0133791	0.0753338	-0.0115949	0.040402	0.00275349
H 89 2HCl	P2	D0.08	0.27217	0.214154	0.101945	0.237704	0.0506539	-0.0182796	0.540392	0.156408
H 89 2HCl	P2	D0.4	0.292039	0.0862293	0.28884	0.2099	0.0920219	0.0267899	0.691554	0.0611289
H 89 2HCl	P2	D02	0.641837	0.175577	0.246499	0.0232443	-0.0326776	-0.116073	0.597012	0.114595
H 89 2HCl	P2	D10	0.44594	0.42699	0.175133	0.224893	-0.108279	-0.290251	0.48342	0.077818
HA14-1	P1	D0.08	0.617743	0.0646174	0.138914	0.28215	0.136325	0.173334	0.702117	0.161651
HA14-1	P1	D0.4	0.523494	0.196482	0.550012	0.495694	0.0507136	0.124555	0.557639	0.164596
HA14-1	P1	D02	0.546865	0.189166	0.188467	0.534133	0.123407	0.117632	0.580886	0.150826
HA14-1	P1	D10	0.518101	0.16767	0.214725	0.321908	-0.0284011	-0.120885	0.322734	0.257416
HC-030031	P4	D0.08	0.310981	0.128395	0.205291	0.116764	0.0580002	0.0150447	-0.18246	0.0020369
HC-030031	P4	D0.4	0.315745	0.0978124	0.174287	0.213066	0.0219018	0.132517	0.044804	-0.0194084
HC-030031	P4	D02	-0.156623	-0.0959259	-0.140938	0.00270238	0.0456005	0.00177156	0.130141	0.0305307
HC-030031	P4	D10	-0.393289	-0.118281	0.258196	-0.0652326	-0.0018511	0.0234255	-0.263559	-0.0215491
I-BET151 (GSK1210151A)	P3	D0.08	0.00662267	-0.187061	-0.29154	-0.223684	-0.126194	-0.354576	0.168574	-0.0347454
I-BET151 (GSK1210151A)	P3	D0.4	0.049046	-0.348208	-0.409911	-0.141706	-0.221499	-0.410345	-0.428477	-0.174103
I-BET151 (GSK1210151A)	P3	D02	-0.551264	-0.380429	-0.515195	-0.416944	-0.360672	-0.489406	-0.538994	-0.154939
I-BET151 (GSK1210151A)	P3	D10	-0.89202	-0.415085	-0.528484	-1.19886	-0.317696	-0.473337	-0.714244	-0.119291
Ibrutinib (PCI-32765)	P3	D0.08	-0.0976369	-0.10142	-0.180738	0.280949	-0.0539199	-0.143485	-0.26543	-0.0580691
Ibrutinib (PCI-32765)	P3	D0.4	-0.488358	-0.130931	-0.190812	0.157653	-0.223021	-0.267534	-1.06586	-0.0682612
Ibrutinib (PCI-32765)	P3	D02	-0.844737	-0.291986	-0.264342	-0.140854	-0.24169	-0.44389	-0.576598	-0.0736398
Ibrutinib (PCI-32765)	P3	D10	-1.87751	-0.237737	-0.334265	-0.390331	-0.266985	-0.450268	-0.52561	-0.0936296
ICG-001	P3	D0.08	0.0548928	-0.0283055	0.00299031	-0.0482997	0.0231884	0.303281	0.306335	0.116723
ICG-001	P3	D0.4	0.0287719	0.0170091	0.0934807	0.0802552	0.00891715	0.407507	0.202103	0.0847233
ICG-001	P3	D02	0.163975	0.0134241	-0.0272548	0.0941599	0.0951333	0.0382533	0.172272	0.0277863
ICG-001	P3	D10	-0.246073	-0.140959	-0.169453	-0.12686	-0.0798773	-0.0540123	-0.87403	-0.155611
Icotinib	P4	D0.08	0.0520634	-0.0342718	0.0756301	0.0401022	0.102457	0.135661	-0.150861	0.0196902
Icotinib	P4	D0.4	-0.243757	-0.0826553	-0.174293	0.174024	-0.0399786	-0.0084062	-0.113878	-0.0951513
Icotinib	P4	D02	-0.666216	-0.107451	-0.206273	-0.0642155	-0.133371	-0.292977	-0.487978	-0.158831
Icotinib	P4	D10	-1.25417	-0.330108	-0.518957	-1.00341	-0.246488	-0.479379	-0.947472	-0.291121
Ifenprodil Tartrate	P4	D0.08	-0.0706857	0.141919	0.118086	-0.0799238	-0.0446724	-0.0871895	0.455489	0.0721241
Ifenprodil Tartrate	P4	D0.4	-0.0630443	-0.0435743	-0.0473275	0.0148603	-0.106213	-0.037396	0.381149	0.094205
Ifenprodil Tartrate	P4	D02	-0.189285	0.00118882	-0.181595	-0.0431338	0.0391604	-0.0005422	0.22243	0.327507
Ifenprodil Tartrate	P4	D10	-0.964889	-0.362118	-0.534883	-0.461416	-0.116056	-0.131544	-1.67698	-0.179432
IKK-16 (IKK Inhibitor VII)	P4	D0.08	-0.235308	0.161155	0.0641259	0.0718818	0.0304473	0.00291021	0.3386	0.119549
IKK-16 (IKK Inhibitor VII)	P4	D0.4	-0.0208671	0.00366591	-0.0128262	-0.0842956	0.0346599	0.0467984	-0.0474822	0.0222731
IKK-16 (IKK Inhibitor VII)	P4	D02	-0.0543681	0.0461785	0.00122506	-0.567986	-0.132436	-0.233098	-0.669993	-0.157649
IKK-16 (IKK Inhibitor VII)	P4	D10	-0.918099	-0.356706	-0.510238	-1.39438	-0.311451	-0.487383	-0.536409	-0.203837
Ilomastat (GM6001, Galardin)	P5	D0.08	0.291675	0.150943	0.159053	-0.0840624	-0.0838688	0.332409	0.382721	0.0989625
Ilomastat (GM6001, Galardin)	P5	D0.4	0.248136	0.0207951	-0.0130573	-0.107921	-0.155259	0.23214	0.34808	0.102654
Ilomastat (GM6001, Galardin)	P5	D02	0.0580387	0.0564239	0.0731144	0.0346633	-0.0377634	0.0289882	0.17915	0.00355801
Ilomastat (GM6001, Galardin)	P5	D10	-0.265452	-0.230637	-0.258501	-0.0701503	-0.0510385	-0.0032389	0.00417837	-0.0349666
Imatinib (STI571)	P3	D0.08	0.1027	0.0595725	0.0524257	0.0732119	0.0232453	-0.0130041	-0.624779	0.0151318
Imatinib (STI571)	P3	D0.4	0.22417	-0.0136517	-0.0118509	-0.0037147	-0.0136043	-0.0005414	0.0153075	0.0631185
Imatinib (STI571)	P3	D02	-0.0314104	-0.0835113	-0.11528	0.04212	0.0289572	-0.0293259	0.158501	0.129262
Imatinib (STI571)	P3	D10	0.181162	0.0136526	0.0260465	-0.132442	-0.0371685	-0.0335153	-0.152135	-0.0911048
IMD 0354	P4	D0.08	0.0241567	0.15504	-0.0217401	0.168413	-0.0393908	-0.0225116	-0.213406	-0.103518
IMD 0354	P4	D0.4	0.317624	0.292159	0.19922	0.25459	0.0313072	-0.0167885	-0.221093	-0.0201184
IMD 0354	P4	D02	0.0109205	0.181222	0.149206	0.135542	0.125798	0.0830653	0.0809913	-0.0151615
IMD 0354	P4	D10	-0.267523	-0.0531022	-0.0999764	-0.157746	-0.0548275	-0.0521665	-1.0141	-0.159743
Imidapril HCl	P2	D0.08	-0.349495	-0.0147439	-0.124451	-0.188251	0.0545989	0.0112973	-0.462457	-0.0567083
Imidapril HCl	P2	D0.4	-0.208299	-0.0441931	-0.0432706	-0.175816	0.0716965	0.403604	-0.0610055	-0.0261338
Imidapril HCl	P2	D02	-0.549161	0.104389	-0.0644571	-0.0829202	-0.0406878	-0.0088783	-0.0763512	-0.0221239
Imidapril HCl	P2	D10	-0.361965	-0.169351	-0.187135	-0.0647962	-0.0883896	-0.0653975	-0.2554	0.0144341
Iniparib (BSI-201)	P1	D0.08	0.188422	-0.0037076	-0.123494	0.235217	0.0876897	0.087965	0.593819	0.0412743
Iniparib (BSI-201)	P1	D0.4	-0.228771	-0.0917458	-0.0135076	0.436863	0.0596577	0.0864214	0.334187	0.0331463
Iniparib (BSI-201)	P1	D02	-0.0066078	-0.0811364	-0.101814	0.308034	0.0417498	0.0223814	0.169746	0.0868697
Iniparib (BSI-201)	P1	D10	0.354152	-0.000581	0.0328331	0.327702	-0.012234	-0.0387421	0.0505218	-0.0351835
IOX2	P4	D0.08	0.173315	0.0442442	0.0588594	0.0313188	0.00689645	0.0236984	0.242831	0.0364333
IOX2	P4	D0.4	0.113287	0.0248572	0.100141	-0.0360937	-0.067503	-0.0218869	0.155582	0.127271
IOX2	P4	D02	0.270957	0.0406283	-0.0294755	-0.0643346	0.0803043	0.00679348	0.0844392	0.00850732
IOX2	P4	D10	-0.0574182	-0.0214593	-0.117594	0.019411	-0.0253732	0.0381643	0.0406641	-0.0867538
IPA-3	P4	D0.08	0.215392	-0.0048719	0.0771386	0.190422	0.0775667	0.15583	0.252362	-0.0620608
IPA-3	P4	D0.4	-0.158418	-0.0607449	-0.119263	0.176973	0.070601	0.0550819	-1.01474	-5.75e-05
IPA-3	P4	D02	-0.0516632	-0.0214804	0.0003076	-0.100819	0.093201	0.214131	-0.100944	-0.0749938
IPA-3	P4	D10	-0.104353	0.003558	-0.080514	0.095468	0.0226632	0.0525817	-0.151952	-0.0904009
Irinotecan	P1	D0.08	-0.222256	-0.126163	-0.13303	-0.0890747	-0.0090111	0.0137848	-0.0220409	0.0413266
Irinotecan	P1	D0.4	-0.893528	-0.133501	-0.287427	-0.401424	-0.088406	-0.0683587	-1.05619	0.00468067
Irinotecan	P1	D02	-0.632789	-0.222711	-0.338542	-0.522939	-0.177802	-0.254566	-1.19879	-0.108203
Irinotecan	P1	D10	-1.21298	-0.230673	-0.320183	-0.952263	-0.19645	-0.330131	-1.54053	-0.0609682
Irinotecan HCl Trihydrate	P3	D0.08	-0.0837938	0.00286557	-0.0472905	-0.0307595	-0.0510975	-0.0457347	-0.13513	-0.0074608
Irinotecan HCl Trihydrate	P3	D0.4	-0.205199	-0.145021	-0.298202	-0.100859	-0.0686465	-0.0330758	-0.310142	-0.0637425
Irinotecan HCl Trihydrate	P3	D02	-0.358459	-0.288912	-0.411616	-0.19202	-0.187828	-0.193815	-0.401713	-0.186388
Irinotecan HCl Trihydrate	P3	D10	-0.618184	-0.32217	-0.460644	-0.425024	-0.307796	-0.395968	-0.72035	-0.186061
Isotretinoin	P2	D0.08	0.226697	0.158795	0.0950393	0.604777	0.211572	0.177684	0.402402	0.00379875
Isotretinoin	P2	D0.4	0.142041	-0.0010607	0.0151907	0.657714	0.152828	0.149733	0.412068	-0.0116419
Isotretinoin	P2	D02	0.155071	0.0842678	0.0757166	0.424625	0.160471	0.0863034	0.178847	-0.0455945
Isotretinoin	P2	D10	-0.0407064	0.079937	0.028073	0.479971	0.143121	0.143799	-0.023486	0.0242375
Ispinesib (SB-715992)	P2	D0.08	-0.234385	-0.285296	-0.388232	-0.523166	-0.237463	-0.218732	-0.211921	-0.142611
Ispinesib (SB-715992)	P2	D0.4	-0.922452	-0.273982	-0.431996	-0.435256	-0.190404	-0.226885	-0.197266	-0.108504
Ispinesib (SB-715992)	P2	D02	-0.418428	-0.226963	-0.390445	-0.842712	-0.234303	-0.259972	-0.270967	-0.127458
Ispinesib (SB-715992)	P2	D10	-0.461385	-0.305877	-0.389123	-1.18509	-0.235636	-0.296561	-0.493221	-0.0620181
Istradefylline	P3	D0.08	0.113456	0.11124	0.102322	0.0707176	-0.0285463	-0.0264756	-0.319138	-0.127775
Istradefylline	P3	D0.4	0.165682	-0.0234699	-0.0804559	0.0684017	-0.0421053	-0.107469	-0.0357735	-0.0390028
Istradefylline	P3	D02	0.039524	-0.071462	-0.117481	-0.118044	0.173645	-0.0038375	-0.392843	-0.109808
Istradefylline	P3	D10	0.0575784	0.0257841	0.0789801	0.0861002	-0.0616914	-0.11261	-0.25745	-0.0858178
Ivacaftor (VX-770)	P1	D0.08	0.147393	0.06599	0.110074	-0.0925206	0.0782654	0.0365118	0.645918	0.153392
Ivacaftor (VX-770)	P1	D0.4	0.0995141	0.234001	0.231191	-0.185546	0.0452842	0.107943	0.521546	0.102897
Ivacaftor (VX-770)	P1	D02	-0.373058	0.176046	0.00652327	-0.249359	0.0533452	0.0280966	0.177451	0.017481
Ivacaftor (VX-770)	P1	D10	-0.626093	-0.201103	-0.337513	-0.526731	-0.145888	-0.290728	-0.257536	-0.080113
JIB-04	P5	D0.08	0.405173	0.111225	0.165004	-0.0919549	0.327946	0.366933	0.448989	0.0945128
JIB-04	P5	D0.4	0.195285	0.0543152	0.027409	-0.0678643	-0.0444617	-0.0066665	0.197075	0.080989
JIB-04	P5	D02	0.0245811	0.0584806	0.0365791	-0.0125161	0.0347571	-0.0809278	0.262796	-0.0767314
JIB-04	P5	D10	-0.370821	-0.292112	-0.404014	-0.138489	-0.0621946	0.260932	-0.0351175	-0.103878
JNJ-1661010	P4	D0.08	0.31156	0.23127	0.296316	-0.469459	0.0745947	0.0250575	-0.124434	0.0615003
JNJ-1661010	P4	D0.4	-0.191439	-0.0420268	0.00329195	-0.524703	0.00520925	-0.0123236	-0.0686599	0.261703
JNJ-1661010	P4	D02	0.27413	0.0323487	-0.0158706	-0.0623424	0.365685	-0.0865349	-0.376236	-0.0888028
JNJ-1661010	P4	D10	-0.0131754	0.0798469	0.00310383	0.0752111	-0.104184	-0.119093	-0.496492	0.164105
JSH-23	P5	D0.08	0.0440913	0.00301813	0.14774	0.0440675	0.00311557	0.17938	0.491494	0.157222
JSH-23	P5	D0.4	0.0387509	0.0660271	0.0871218	0.113927	-0.0305881	0.0245753	0.53615	0.20167
JSH-23	P5	D02	-0.0500292	-0.114144	-0.0645047	-0.0924765	0.0406687	-0.0144899	0.363936	0.0677385
JSH-23	P5	D10	-0.133309	-0.184153	-0.130303	0.0987014	-0.0114421	-0.0174606	0.17278	0.0581233
Ki16198	P4	D0.08	-0.197993	0.01355	-0.0870062	-0.0714911	-0.0071973	0.157114	0.236521	0.00876568
Ki16198	P4	D0.4	-0.164667	-0.0455212	0.00213983	-0.182274	-0.0069362	0.0708126	0.0225476	0.0261658
Ki16198	P4	D02	-0.0765187	-0.125788	0.0358967	0.0331591	0.291739	-0.0366588	-0.0542346	0.012908
Ki16198	P4	D10	0.0462995	-0.157025	-0.0841729	0.115124	-0.064158	0.00637213	-0.0958582	-0.0886617
Ki16425	P1	D0.08	-0.236508	-0.0304823	-0.0765313	-0.0458782	0.0314371	0.0515187	0.13007	0.00076103
Ki16425	P1	D0.4	0.0660829	0.314473	0.32262	-0.0669243	-0.0277216	-0.0512447	-0.0055921	0.0637924
Ki16425	P1	D02	-0.0404641	0.00388187	0.0388579	0.0755309	0.0284486	-0.0012192	-0.268002	-0.0559756
Ki16425	P1	D10	-0.318492	-0.0741374	-0.0481527	-0.0908881	-0.108956	-0.18042	-0.0854534	0.0703682
KPT-185	P4	D0.08	-0.137659	-0.0629316	-0.106086	0.172469	0.00461809	0.0303258	0.313674	0.0413338
KPT-185	P4	D0.4	-0.126629	0.0690916	0.189047	0.121979	0.14978	0.378833	0.316197	0.072506
KPT-185	P4	D02	-0.793288	-0.205654	-0.349873	-1.81348	-0.270769	-0.450401	-0.378179	-0.15066
KPT-185	P4	D10	-0.774405	-0.317223	-0.422199	0.0217056	0.109154	0.105456	-1.81122	-0.0482937
KPT-276	P5	D0.08	-0.0039922	0.0740223	0.123504	0.175786	0.0979624	0.219534	0.328785	-0.0026236
KPT-276	P5	D0.4	-0.131713	0.145398	0.0848165	0.0801897	0.0594683	0.279308	-0.0793901	0.0523132
KPT-276	P5	D02	-0.306733	-0.267571	-0.388779	-0.824577	-0.293295	-0.440854	-0.106593	-0.109988
KPT-276	P5	D10	-0.628006	-0.295141	-0.45188	-0.764481	-0.358489	-0.472563	-0.717193	-0.114796
KPT-330	P5	D0.08	0.0687514	0.344026	0.367968	0.289086	0.1855	0.274363	0.273559	0.0717729
KPT-330	P5	D0.4	-0.488467	-0.367261	-0.483021	-0.247649	-0.205533	-0.0321855	-1.23428	-0.225696
KPT-330	P5	D02	-0.579482	-0.324695	-0.520103	-1.10437	-0.373186	-0.451006	-0.99814	-0.142313
KPT-330	P5	D10	-2.06178	-0.330634	-0.520862	-1.35822	-0.360229	-0.536876	-2.20702	-0.16032
KU-55933 (ATM Kinase Inhibitor)	P1	D0.08	0.674023	0.104339	0.239833	0.383213	0.113994	0.141679	0.513452	0.125502
KU-55933 (ATM Kinase Inhibitor)	P1	D0.4	0.538112	0.123488	0.339415	0.433959	0.0816585	0.109611	0.45918	0.10255
KU-55933 (ATM Kinase Inhibitor)	P1	D02	0.707167	0.139259	0.169228	0.342448	0.0700739	0.161622	0.604264	0.138182
KU-55933 (ATM Kinase Inhibitor)	P1	D10	0.663191	0.127887	0.151336	0.553229	-0.0282377	-0.0529515	0.40693	0.121513
KU-60019	P2	D0.08	0.040176	0.124668	0.307466	0.0450423	-0.0314814	0.344819	0.257088	0.0324031
KU-60019	P2	D0.4	-0.130638	-0.0329732	-0.0462534	0.0627527	0.00766444	0.250267	0.185512	0.0211536
KU-60019	P2	D02	-0.408882	-0.0881414	-0.148627	0.163969	-0.0416315	-0.065193	0.608645	0.0842716
KU-60019	P2	D10	-0.224042	-0.0582873	-0.166338	-0.979019	-0.197266	-0.404748	-0.362027	-0.0095172
KX2-391	P3	D0.08	-0.628987	-0.3253	-0.433742	-0.865958	-0.322925	-0.466534	-0.761025	-0.201995
KX2-391	P3	D0.4	-1.42723	-0.304586	-0.445642	-0.928494	-0.385802	-0.488924	-1.39839	-0.186804
KX2-391	P3	D02	-1.39346	-0.28852	-0.464278	-2.37124	-0.316735	-0.544842	-2.18516	-0.148783
KX2-391	P3	D10	-0.531881	-0.297332	-0.426635	-1.43053	-0.361014	-0.53222	-2.27851	-0.201082
Lafutidine	P2	D0.08	0.310654	0.132713	-0.0046648	-0.0193156	-0.051441	0.0267136	0.164686	0.0467468
Lafutidine	P2	D0.4	0.0280556	-0.023033	-0.0131956	0.140087	-0.002892	0.0846516	0.26614	0.0463163
Lafutidine	P2	D02	0.121793	0.0509017	0.0508164	0.0959827	0.0559565	0.146543	0.195743	0.00329193
Lafutidine	P2	D10	0.00608525	0.153378	-0.0242886	0.0648975	0.0170207	-0.0081357	-0.366044	0.0560393
LB42708	P5	D0.08	-0.133445	-0.150437	-0.18903	0.0151727	-0.110546	-0.064492	-0.0971246	-0.0868912
LB42708	P5	D0.4	-0.35444	-0.180966	-0.306387	0.132485	-0.167806	-0.119592	-0.804167	-0.0719924
LB42708	P5	D02	-0.600815	-0.263847	-0.363901	-0.0378047	-0.214384	-0.302068	0.290101	-0.0493578
LB42708	P5	D10	-0.352763	-0.19425	-0.306601	-1.26238	-0.310785	-0.375251	-0.501622	-0.0418599
LDE225 (NVP-LDE225,Erismodegib)	P3	D0.08	0.0414964	0.10277	0.11967	0.30041	0.0797946	0.0604967	-0.0216392	0.0720012
LDE225 (NVP-LDE225,Erismodegib)	P3	D0.4	-0.144385	0.0155098	-0.0319367	0.338641	0.173693	0.165187	0.00552257	0.114436
LDE225 (NVP-LDE225,Erismodegib)	P3	D02	0.28537	-0.0650265	0.00864178	0.357338	0.109321	0.0759286	0.0433745	-0.0118251
LDE225 (NVP-LDE225,Erismodegib)	P3	D10	-0.245549	0.136429	0.0631102	0.543552	0.103666	0.121654	-0.300399	-0.0932325
LDK378	P4	D0.08	0.117601	0.00512218	-0.0173429	-0.117293	-0.0873754	0.135141	0.404089	0.266363
LDK378	P4	D0.4	-0.0286703	-0.040059	-0.0301252	-0.102984	-0.0842525	-0.134668	0.14395	-0.0359245
LDK378	P4	D02	-0.234375	-0.236178	-0.419172	-0.0047888	-0.157794	-0.185295	-0.852049	-0.192369
LDK378	P4	D10	-0.612881	-0.377329	-0.566188	-2.09151	-0.382134	-0.587851	-1.17287	-0.253175
LDN-212854	P5	D0.08	0.286747	0.199493	0.247212	0.0404754	-0.0183836	0.0186148	0.386053	0.10262
LDN-212854	P5	D0.4	-0.0746649	0.0675307	-0.0150736	-0.0932937	-0.0254711	-0.0591894	0.555523	0.111502
LDN-212854	P5	D02	-0.682826	-0.323473	-0.414116	-0.24591	-0.169782	-0.269824	-0.495984	-0.15634
LDN-212854	P5	D10	-0.648149	-0.320173	-0.469188	-1.2997	-0.34876	-0.512888	-1.84223	-0.149542
Lenalidomide (CC-5013)	P1	D0.08	0.0998932	0.21535	0.00211947	0.0413909	0.103802	0.151621	-0.0025988	0.122944
Lenalidomide (CC-5013)	P1	D0.4	-0.118739	0.197642	0.294317	0.137753	0.075857	0.184645	-0.0655914	0.0239768
Lenalidomide (CC-5013)	P1	D02	-0.160133	0.142172	0.0375041	-0.127395	-0.0329393	0.0218869	-0.461109	0.102528
Lenalidomide (CC-5013)	P1	D10	-0.288846	-0.0230817	0.00322157	-0.0980861	-0.119216	-0.113687	-0.560582	0.0181958
Letrozole	P1	D0.08	-0.133293	0.00130516	-0.0436022	0.0874707	0.0988206	0.00010767	0.007112	0.0962946
Letrozole	P1	D0.4	0.193116	0.177488	0.278187	0.133607	0.0730431	0.0456611	-0.0242982	0.133678
Letrozole	P1	D02	0.28604	0.0818015	0.0535976	0.0695037	-0.0930896	-0.0531549	-0.0588537	0.0393734
Letrozole	P1	D10	0.258872	0.0306278	0.0927599	0.133018	-0.152057	-0.154695	0.120833	0.0979706
Levosulpiride	P2	D0.08	0.0258682	-0.0834545	-0.160293	-0.227596	0.0529676	-0.0132449	0.073029	0.0696518
Levosulpiride	P2	D0.4	0.145359	0.0165967	0.0433919	-0.194955	-0.0049029	0.209325	0.0301317	0.0588557
Levosulpiride	P2	D02	-0.0431548	0.0275072	-0.0015887	-0.110825	0.0454357	0.296399	0.247192	0.0789936
Levosulpiride	P2	D10	0.130745	-0.0594702	-0.0433173	-0.0408933	-0.0900034	-0.101769	0.179749	0.0666535
Lidocaine	P2	D0.08	-0.258664	0.118567	0.0330563	-0.0189554	0.0464954	0.0110846	0.041558	0.154176
Lidocaine	P2	D0.4	0.0331582	-0.0396621	0.0205489	-0.439375	0.0861191	0.0103596	-0.0525681	0.00305956
Lidocaine	P2	D02	0.0930265	-0.0137107	-0.0222869	-0.0827887	-0.0331481	-0.087906	0.0916263	0.0495043
Lidocaine	P2	D10	-0.311954	-0.0179242	-0.0163784	-0.153496	0.0257655	-0.0315128	-0.301505	0.0495646
Linagliptin	P4	D0.08	0.0518336	0.0656283	0.132666	-0.148697	0.343253	0.0488158	0.58558	0.21454
Linagliptin	P4	D0.4	0.191815	-0.0157441	-0.0366407	0.0468914	-0.0146388	-0.0325417	0.387387	0.195142
Linagliptin	P4	D02	-0.196359	-0.0108333	-0.135712	-0.135936	-0.0788396	-0.124472	0.400674	0.152532
Linagliptin	P4	D10	-0.208661	0.139931	0.0329113	-0.13711	0.0715165	0.0795709	0.312087	0.0278477
Lomeguatrib	P5	D0.08	-0.0333256	-0.0128687	0.0373042	-0.0547655	-0.0521964	-0.106324	-1.18881	-0.0855288
Lomeguatrib	P5	D0.4	0.0777214	0.048947	0.0808368	-0.0734983	-0.0026963	-0.0309808	-0.931933	-0.101766
Lomeguatrib	P5	D02	-0.0057525	-0.0804778	-0.127243	-0.0987972	-0.0136549	-0.0579082	0.32811	0.0275746
Lomeguatrib	P5	D10	0.142716	-0.130516	-0.236763	-0.0149238	-0.0813241	-0.0758133	-0.368753	-0.101047
Loratadine	P2	D0.08	-0.403906	0.0365547	-0.113554	0.0131444	0.0333412	-0.0238192	-0.484963	-0.037704
Loratadine	P2	D0.4	0.200887	-0.0460407	0.00444113	0.120596	0.0820563	0.0181032	0.11463	-0.0376602
Loratadine	P2	D02	-0.341796	-0.198596	-0.26462	-0.0225527	-0.0687482	-0.113191	-0.248751	-0.0558357
Loratadine	P2	D10	-0.0482716	-0.0691829	-0.0939506	-0.0068978	-0.101312	-0.15615	-0.305018	-0.133166
Losartan Potassium (DuP 753)	P2	D0.08	-0.286328	0.184868	0.067173	0.180631	0.0441868	-0.0194915	-0.349505	-0.0744233
Losartan Potassium (DuP 753)	P2	D0.4	0.0254195	-0.0232666	0.034463	0.0943673	0.136136	0.0610918	-0.645181	0.00057422
Losartan Potassium (DuP 753)	P2	D02	-0.11508	-0.0458587	-0.0665056	0.0334076	0.021136	-0.0791845	-0.16018	-0.100115
Losartan Potassium (DuP 753)	P2	D10	-0.338886	0.163615	0.0161824	0.024533	0.00085169	-0.0565832	-0.0978285	0.0215268
Lovastatin	P2	D0.08	-0.248663	-0.0582653	-0.0311539	0.00042188	0.095708	0.0784763	-0.717079	-0.0316453
Lovastatin	P2	D0.4	-0.351764	-0.0494378	0.0929331	-0.472635	-0.0179118	-0.0731574	-0.650635	-0.102195
Lovastatin	P2	D02	-1.14272	-0.399549	-0.575856	-0.95783	-0.305851	-0.432271	-1.41996	-0.131887
Lovastatin	P2	D10	-0.807935	-0.359743	-0.571928	-1.87629	-0.309744	-0.511393	-1.4879	-0.144261
Loxistatin Acid (E-64C)	P5	D0.08	-0.116295	0.303722	0.137037	0.0329065	0.0641318	0.0590335	0.342122	0.0743641
Loxistatin Acid (E-64C)	P5	D0.4	-0.0365593	0.104808	0.109394	0.099889	-0.0817606	-0.0525093	0.405209	0.160951
Loxistatin Acid (E-64C)	P5	D02	-0.152123	-0.013944	-0.0554924	-0.0200649	0.0435235	-0.0486008	0.412342	0.136602
Loxistatin Acid (E-64C)	P5	D10	-0.0348438	-0.079026	-0.0484819	0.0167813	0.0549455	0.0427194	0.299932	0.034748
LY2157299	P3	D0.08	0.0866109	0.53203	0.219968	0.113317	0.0844356	0.0959986	0.0739843	0.0631665
LY2157299	P3	D0.4	0.31409	0.285668	0.3036	0.190826	0.105287	0.148315	-0.0926606	0.0299028
LY2157299	P3	D02	0.226771	0.0587621	0.0656538	-0.0189551	0.143264	0.124673	-0.156083	0.0733604
LY2157299	P3	D10	0.213176	0.242812	0.323715	0.0864878	0.116153	0.117582	-0.0157873	0.126013
LY2228820	P2	D0.08	-0.289545	-0.0986487	-0.0506189	-0.148192	0.375668	0.106962	-0.46015	-0.0810334
LY2228820	P2	D0.4	-0.214745	-0.173615	-0.135839	-0.0299375	-0.079808	-0.0108991	-0.775512	-0.0478082
LY2228820	P2	D02	-0.323665	-0.157485	-0.207462	-0.0802602	0.352047	-0.0048449	-0.612964	-0.0647018
LY2228820	P2	D10	-0.415977	-0.103447	-0.171072	-0.117305	-0.172309	-0.156162	-0.462641	-0.102797
LY2603618	P3	D0.08	0.187398	-0.0657204	0.0118604	-0.1087	0.0441766	0.0310798	-0.0915967	0.00575777
LY2603618	P3	D0.4	-0.283158	-0.170922	-0.241997	-0.212697	-0.0369259	-0.0824879	-0.216728	-0.0647679
LY2603618	P3	D02	-0.436293	-0.259343	-0.395128	-0.253993	-0.17241	-0.216363	-0.497918	-0.148706
LY2603618	P3	D10	-0.857284	-0.25637	-0.399727	-0.83877	-0.285069	-0.436086	-1.25159	-0.156775
LY2784544	P3	D0.08	0.0964591	-0.0690073	0.134467	0.200644	0.420352	0.146365	0.0283272	0.0454209
LY2784544	P3	D0.4	0.0779139	-0.0189229	0.0835208	-0.246161	-0.0035531	0.0679281	0.354232	0.0338208
LY2784544	P3	D02	-0.0389315	0.107429	0.289959	0.343436	0.0890657	0.0452084	0.239828	0.00710344
LY2784544	P3	D10	-0.38932	-0.358617	-0.454123	-0.775484	-0.284219	-0.383574	-1.32721	-0.197643
LY411575	P3	D0.08	0.314863	0.181248	0.215022	-0.121851	-0.007342	-0.0120307	-0.0884107	-0.0544574
LY411575	P3	D0.4	0.106383	0.00771771	-0.012989	-0.0110917	-0.0646054	0.224375	-0.611549	-0.0926804
LY411575	P3	D02	-0.161683	-0.0729819	-0.100523	0.105805	-0.0143575	-0.0214624	-0.46141	-0.118785
LY411575	P3	D10	-0.295694	-0.167255	-0.255066	0.0684701	-0.0607544	-0.0794536	-0.549071	-0.0989348
Maraviroc	P2	D0.08	-0.055376	0.173084	0.200785	-0.0164556	-0.050036	0.0023893	-0.180606	0.0185651
Maraviroc	P2	D0.4	0.30842	0.0962852	0.147862	-0.207568	0.0112953	0.392878	0.135784	0.015788
Maraviroc	P2	D02	0.105828	0.120973	0.135866	-0.0059834	-0.005397	-0.0770716	-0.127453	-0.0228769
Maraviroc	P2	D10	0.419332	0.193426	0.202248	-0.254762	-0.0098953	-0.0150244	0.251431	0.0781477
Mdivi-1	P5	D0.08	0.0995941	0.0344157	0.0313136	-0.143981	0.381397	0.0542453	0.0686488	0.113835
Mdivi-1	P5	D0.4	0.265926	0.0817607	0.129927	-0.0831818	0.431464	0.0655198	-0.276201	-0.0453817
Mdivi-1	P5	D02	-0.184245	-0.196326	-0.214292	-0.192273	0.152401	0.115922	0.041807	-0.022791
Mdivi-1	P5	D10	-0.485098	-0.346338	-0.495407	-0.468918	-0.295851	-0.429542	-0.627494	-0.16149
Memantine HCl	P2	D0.08	0.337818	0.162769	0.249559	-0.0973507	0.0298845	0.00262474	0.00943074	0.0132329
Memantine HCl	P2	D0.4	0.252128	-0.0059016	0.0298074	-0.0004219	0.0172241	0.0105522	-0.0349039	-0.0002903
Memantine HCl	P2	D02	0.32304	0.19577	0.157379	-0.128681	0.0896376	-0.0068233	-0.216482	0.0311893
Memantine HCl	P2	D10	0.463679	0.00595786	0.0480491	0.0300146	-0.0987729	-0.0512971	-0.262984	-0.0488732
Methotrexate	P1	D0.08	-0.9062	-0.158259	-0.245589	-0.449225	-0.112297	-0.160034	-0.490041	-0.0200574
Methotrexate	P1	D0.4	-1.30138	-0.0786334	-0.219027	-0.561327	-0.0417236	-0.183629	-0.302442	0.0058004
Methotrexate	P1	D02	-0.487408	-0.15685	-0.243934	-0.78166	-0.162076	-0.255156	-0.832912	-0.0711079
Methotrexate	P1	D10	-0.82316	-0.0907481	-0.160894	-0.899268	-0.152409	-0.292122	-0.204762	0.0163639
Mirabegron	P4	D0.08	0.0903658	0.129846	0.187716	0.0674414	0.215242	0.044896	-0.0708188	0.0688026
Mirabegron	P4	D0.4	-0.0874825	-0.0537252	0.027688	0.177221	0.0129733	0.0493041	-1.09604	-0.0485468
Mirabegron	P4	D02	0.0618455	-0.0546106	-0.0792039	0.0702456	-0.0098336	-0.0152555	-0.0738639	-0.039181
Mirabegron	P4	D10	0.0817486	0.168692	0.0378897	0.0138458	-0.0001411	0.0243723	-0.250094	-0.102114
MK-1775	P2	D0.08	0.2674	0.104808	0.089907	0.19891	-0.0077879	0.109079	0.027748	0.017975
MK-1775	P2	D0.4	-0.676141	-0.213664	-0.297187	-0.321464	-0.173967	-0.196726	-0.351583	-0.0709092
MK-1775	P2	D02	-1.03124	-0.248855	-0.283515	-0.446756	-0.272339	-0.176984	-0.932773	-0.122742
MK-1775	P2	D10	-0.649544	-0.228014	-0.377345	-0.986988	-0.27387	-0.227569	-1.44175	-0.0405122
MK-2206 2HCl	P1	D0.08	0.134904	0.018697	0.117933	-0.0405737	-0.002698	-0.0395538	0.117684	0.054674
MK-2206 2HCl	P1	D0.4	-0.0842095	-0.0284729	0.389224	-0.115406	-0.145614	-0.0921693	0.129979	-0.0153766
MK-2206 2HCl	P1	D02	-0.0005858	-0.240955	-0.254948	-0.0944753	-0.152986	-0.275797	-0.438558	-0.152696
MK-2206 2HCl	P1	D10	-0.681296	-0.328955	-0.509765	-0.516826	-0.221199	-0.374087	-0.421652	-0.159096
MK-2866 (GTx-024)	P1	D0.08	0.1807	0.0770892	0.196683	-0.0415829	0.0463804	0.041019	-0.135203	-0.017119
MK-2866 (GTx-024)	P1	D0.4	0.297302	0.125394	0.271301	-0.162666	0.0733838	0.045879	-0.729611	-0.11558
MK-2866 (GTx-024)	P1	D02	0.205288	0.201757	0.280776	-0.112187	-0.0053564	-0.0217701	-0.356608	-0.0895228
MK-2866 (GTx-024)	P1	D10	-0.113803	-0.0316747	-0.0802888	-0.302459	-0.0287425	-0.0867376	-0.685635	-0.115304
MK-8245	P1	D0.08	0.359519	-0.0266383	0.0424607	0.0608434	0.112998	0.150626	0.0488174	-0.0175
MK-8245	P1	D0.4	-0.505535	0.139933	0.0885972	0.171055	0.00976	0.47878	-0.0035623	-0.0555325
MK-8245	P1	D02	-0.266918	-0.0845259	-0.15834	0.00619004	-0.0338791	-0.0499823	0.196912	0.00981565
MK-8245	P1	D10	-0.275959	-0.0758887	-0.146742	-0.34202	-0.116779	-0.190315	-0.172257	-0.0382319
ML130 (Nodinitib-1)	P4	D0.08	-0.0096832	-0.0103158	-0.0749213	0.0911399	0.0100909	0.00860887	0.0574754	0.0851818
ML130 (Nodinitib-1)	P4	D0.4	0.0625821	0.0247603	0.007855	0.155769	0.0742019	0.0793144	-0.0642356	-0.0779883
ML130 (Nodinitib-1)	P4	D02	0.200911	-0.0175034	0.0459525	-0.005365	0.485637	0.0996735	0.160488	0.0504218
ML130 (Nodinitib-1)	P4	D10	0.254197	-0.0082854	-0.0689209	0.0949456	0.0302077	-0.0577172	0.11882	0.0411936
ML133 HCl	P3	D0.08	0.158793	0.0667504	0.185494	0.0350562	0.0309525	0.0417903	-0.222335	-0.007672
ML133 HCl	P3	D0.4	-0.348053	0.0145693	-0.0678323	-0.0934546	-0.0119301	-0.0043159	-0.0103716	-0.0427235
ML133 HCl	P3	D02	-0.403677	0.0887782	-0.0354503	-0.416828	0.0767887	0.266855	0.0783321	0.0526734
ML133 HCl	P3	D10	0.0858882	0.00880428	0.0122907	-0.0594874	0.0181393	0.0388503	-0.147063	-0.080351
ML161	P4	D0.08	0.00262283	0.0203828	0.0380547	0.0235826	-0.0802815	-0.0936167	0.231341	0.114268
ML161	P4	D0.4	-0.138038	-0.0837169	-0.142518	0.120241	0.00897891	0.0208715	0.101709	-0.006951
ML161	P4	D02	-0.0111932	-0.0016843	-0.0461872	0.0471628	0.0497371	0.0144688	0.160894	0.0631487
ML161	P4	D10	-0.188355	-0.144248	-0.242792	-0.0385358	-0.0125561	-0.0119948	0.121529	-0.0134008
ML347	P5	D0.08	-0.0336211	0.138161	0.0232001	0.152045	0.0805301	0.0624382	0.433005	0.152923
ML347	P5	D0.4	0.0191899	0.0975843	0.041909	0.170491	0.146813	0.122504	0.438752	0.151758
ML347	P5	D02	0.331559	0.147793	0.149029	0.00971985	0.0643101	0.0701157	0.0707519	-0.0052654
ML347	P5	D10	-0.193273	-0.273782	-0.291346	0.228625	-0.0183165	-0.152751	-0.543299	-0.0794297
MLN2238	P3	D0.08	-1.93217	-0.314392	-0.47926	-1.01396	-0.336942	-0.475004	-2.01777	-0.161077
MLN2238	P3	D0.4	-0.357157	-0.339803	-0.461006	-2.07603	-0.341367	-0.419146	-0.878803	-0.17224
MLN2238	P3	D02	-1.84751	-0.328173	-0.397458	-0.787899	-0.251477	-0.449635	-1.06221	-0.166724
MLN2238	P3	D10	-2.04916	-0.353826	-0.442416	-2.28337	-0.328153	-0.453997	-0.949331	-0.212758
MLN8054	P1	D0.08	0.164859	0.032745	0.0522206	0.0590152	0.106999	0.132603	-0.144661	0.0579254
MLN8054	P1	D0.4	0.181413	-0.0089254	0.310122	0.122498	0.0773289	0.274259	-0.262188	-0.0457124
MLN8054	P1	D02	-0.742806	-0.19309	-0.200861	-0.109505	-0.0434364	-0.0365816	-0.542458	-0.0626317
MLN8054	P1	D10	-0.563255	-0.127591	-0.251069	-0.62208	-0.172982	-0.287346	-0.310095	-0.0366328
MM-102	P5	D0.08	-0.103991	-0.0668637	-0.10529	-0.0083882	0.0133437	0.092907	-0.501287	-0.0221279
MM-102	P5	D0.4	-0.15161	0.0234415	0.017685	-0.0987371	0.0270474	0.0107203	-0.145823	-0.0815629
MM-102	P5	D02	-0.213803	0.00577103	-0.0456473	-0.235777	0.181286	0.0458534	-0.250404	-0.107725
MM-102	P5	D10	-0.5007	-0.309177	-0.339887	-0.425168	-0.0171035	-0.0566378	-0.284388	-0.164448
MNS (3,4-Methylenedioxy-Œ≤-nitrostyrene, MDBN)	P4	D0.08	0.0557286	0.0400056	-0.0140146	-0.469598	0.0239004	0.0827951	0.367088	0.108019
MNS (3,4-Methylenedioxy-Œ≤-nitrostyrene, MDBN)	P4	D0.4	-0.114286	-0.0633747	-0.111292	-0.0529027	-0.0260362	0.325595	0.351039	0.0589424
MNS (3,4-Methylenedioxy-Œ≤-nitrostyrene, MDBN)	P4	D02	-0.0116459	-0.0546985	-0.178061	-0.100802	0.0499164	0.178576	0.298575	0.124444
MNS (3,4-Methylenedioxy-Œ≤-nitrostyrene, MDBN)	P4	D10	-0.668513	-0.336916	-0.391169	-0.0226274	-0.0540896	-0.0617298	0.101604	-0.0594928
Moclobemide (Ro 111163)	P4	D0.08	-0.143253	-0.0291781	-0.0781994	-0.0209575	-0.0321907	0.172471	0.601632	0.28683
Moclobemide (Ro 111163)	P4	D0.4	-0.332888	-0.129159	0.0331022	-0.0412123	0.28481	-0.0573654	0.691201	0.207681
Moclobemide (Ro 111163)	P4	D02	-0.047648	-0.0869225	0	-0.119145	-0.0460134	-0.11932	0.514047	0.136745
Moclobemide (Ro 111163)	P4	D10	-0.0500707	-0.105696	-0.029545	-0.0959083	0.00964878	0.0297067	0.271643	0.0123276
Mozavaptan	P4	D0.08	0.238131	-0.0841096	-0.100509	-0.0757902	0.0292841	0.00635481	0.798499	0.256128
Mozavaptan	P4	D0.4	0.118299	-0.0881289	0.00246109	-0.0781488	-0.045639	0.404124	0.665856	0.0535161
Mozavaptan	P4	D02	0.113635	0.024574	0.0670648	-0.127903	0.0177555	0.140256	0.339455	0.0591078
Mozavaptan	P4	D10	-0.623335	-0.263653	-0.371201	-0.140769	-0.215412	-0.272297	-0.244995	-0.12451
MRS 2578	P4	D0.08	-0.240246	0.0605552	0.0165312	0.0661438	0.0835753	0.069679	-0.251668	0.20421
MRS 2578	P4	D0.4	0.0198329	-0.0305415	-0.0185662	-0.246798	0.0448531	0.0563423	0.410103	0.0928385
MRS 2578	P4	D02	-0.386546	-0.0773906	-0.0446619	-0.0270126	0.0911949	0.0583266	-0.0643502	0.0792948
MRS 2578	P4	D10	-0.371322	0.0163063	-0.0128125	0.0769969	0.137796	0.153261	-0.388885	-0.058862
Mubritinib (TAK 165)	P3	D0.08	-0.321072	-0.100398	-0.132137	-0.716245	-0.0865349	-0.143583	-0.534932	0.0145996
Mubritinib (TAK 165)	P3	D0.4	-0.544939	-0.352556	-0.287909	-0.0823417	-0.0721642	-0.0516574	-0.392305	-0.156473
Mubritinib (TAK 165)	P3	D02	-0.445892	-0.29983	-0.375109	-0.407517	-0.223672	-0.292139	-0.735816	-0.148299
Mubritinib (TAK 165)	P3	D10	-0.358791	-0.236609	-0.28428	-0.307	-0.2617	-0.277534	-0.891021	-0.222491
Naftopidil	P3	D0.08	-0.154177	-0.134629	-0.0920137	-0.0157295	-0.109839	-0.0715947	0.053245	0.132458
Naftopidil	P3	D0.4	-0.257237	-0.103053	-0.215582	-0.0239504	-0.131566	-0.140568	-0.201136	-0.0111382
Naftopidil	P3	D02	-0.361779	-0.0809718	-0.10841	-0.0211419	0.0258955	-0.0743324	-0.152595	-0.0039372
Naftopidil	P3	D10	-0.289714	-0.0796871	-0.0874683	-0.118453	-0.0964567	-0.125397	0.0117237	-0.0437484
Naltrexone HCl	P2	D0.08	0.146987	-0.0043473	0.079341	-0.0229842	-0.043996	-0.0397847	0.143468	0.0253323
Naltrexone HCl	P2	D0.4	0.172075	0.0362359	0.0598736	-0.108953	-0.0548333	-0.0422982	0.146474	0.00372201
Naltrexone HCl	P2	D02	-0.0003431	0.110447	0.106866	-0.0271685	-0.0358891	0.00247075	0.03998	-0.0174811
Naltrexone HCl	P2	D10	0.234149	0.0493959	0.110768	-0.195781	-0.0375334	-0.0410766	0.279622	0.0922094
Naproxen	P2	D0.08	0.121676	0.161968	0.228492	-0.1542	0.263119	0.00728654	-0.260546	-0.0026828
Naproxen	P2	D0.4	-0.0673142	0.00010666	0.0182109	-0.194558	0.33735	0.187784	0.0586152	-0.016877
Naproxen	P2	D02	-0.372911	-0.0796048	-0.215307	-0.315105	-0.160865	-0.309858	-1.0761	7.83e-05
Naproxen	P2	D10	-1.10183	-0.0473775	-0.169148	-1.9792	-0.285455	-0.443179	-0.765908	-0.033726
NC		D0.08	-1.18987	-0.281446	-0.417306	-2.12298	-0.303336	-0.444242	-1.52581	-0.119455
NC		D0.4	-1.44485	-0.268271	-0.39315	-1.67668	-0.292321	-0.423426	-1.10456	-0.105228
NC		D02	-1.24137	-0.257762	-0.395355	-1.90069	-0.318267	-0.419726	-1.36303	-0.10112
NC		D10	-1.33817	-0.27932	-0.38321	-1.94491	-0.301516	-0.410567	-1.36881	-0.106445
Nebivolol	P2	D0.08	0.452058	0.254551	0.357954	0.161314	0.084647	0.00407291	0.549417	0.186277
Nebivolol	P2	D0.4	0.122997	0.644599	0.381045	0.139132	0.151849	0.265264	0.398159	0.160031
Nebivolol	P2	D02	0.343238	0.0203366	-0.0137553	0.275019	0.220806	0.132416	0.318561	0.0897937
Nebivolol	P2	D10	0.362561	0.133795	0.216877	0.103414	0.0432519	0.0281918	0.160991	0.111021
Necrostatin-1	P5	D0.08	0.127311	-0.0055968	0.00559752	-0.0957582	0.0125999	0.033016	0.274946	0.173579
Necrostatin-1	P5	D0.4	-0.206235	-0.0271196	-0.120258	0.112477	-0.0032572	0.022455	0.597754	0.0904153
Necrostatin-1	P5	D02	-0.195133	-0.0539664	-0.0405717	-0.138232	0.402301	0.0637746	0.366705	0.112588
Necrostatin-1	P5	D10	-0.13011	-0.0099651	0.190929	-0.176581	0.0698752	0.312859	0.718394	0.110955
NH125	P5	D0.08	-0.273811	-0.0392543	-0.186888	0.0296928	0.0244106	-0.0390994	-0.796497	-0.0887282
NH125	P5	D0.4	-0.461139	-0.262302	-0.401437	-0.160199	-0.176878	-0.165961	-0.902178	-0.123781
NH125	P5	D02	-1.16693	-0.266984	-0.47333	-0.777683	-0.275839	-0.417177	-1.37291	-0.113158
NH125	P5	D10	-0.837057	-0.339784	-0.473594	-1.97749	-0.379361	-0.53125	-2.54581	-0.0707971
Nilotinib (AMN-107)	P1	D0.08	0.452406	0.174359	0.24126	0.296895	0.216239	0.188041	0.216606	0.19618
Nilotinib (AMN-107)	P1	D0.4	0.433832	0.0803936	0.275568	0.308626	0.190504	0.265356	0.300907	0.215762
Nilotinib (AMN-107)	P1	D02	0.17619	0.0663334	-0.0642636	0.25594	0.154013	0.124596	0.292604	0.0353385
Nilotinib (AMN-107)	P1	D10	-0.209477	-0.116539	-0.291809	0.225924	-0.0608613	-0.112794	-0.052598	-0.100189
Nilvadipine	P3	D0.08	0.244943	0.20841	0.257963	0.0084375	-0.0172601	-0.077378	0.366111	0.104025
Nilvadipine	P3	D0.4	-0.155543	0.0362904	-0.0494422	0.141545	-0.110314	-0.0369725	0.420475	0.0856363
Nilvadipine	P3	D02	-0.0134776	-0.0969877	-0.0453151	0.147337	-0.0119583	-0.10263	0.502121	0.281372
Nilvadipine	P3	D10	-0.0881357	-0.0526418	-0.154146	0.128324	-0.0069162	-0.0435303	0.537235	0.0878364
NLG919	P4	D0.08	-0.140115	-0.0285756	0.0473125	-0.182447	-0.0578133	-0.0229769	0.0281553	-0.0732902
NLG919	P4	D0.4	-0.276825	-0.195424	-0.32624	-0.0303699	-0.0264879	0.12437	-0.195746	-0.121914
NLG919	P4	D02	-0.175081	-0.100421	-0.0901839	-0.0590067	-0.0463724	0.318533	-0.142793	-0.0388876
NLG919	P4	D10	-0.300082	-0.0111427	-0.0337957	-0.110408	0.0129852	-0.0064337	-0.198626	-0.048652
NMS-873	P5	D0.08	0.0270611	-0.0636822	0	0.096909	0.363401	0.151193	0.398135	-0.0057358
NMS-873	P5	D0.4	-0.0182858	-0.202211	-0.245031	-0.058663	-0.276594	-0.346815	-0.0761657	-0.0507946
NMS-873	P5	D02	-1.45873	-0.240745	-0.422543	-0.469267	-0.432129	-0.482338	-0.800687	-0.137368
NMS-873	P5	D10	-1.79406	-0.31622	-0.389021	-2.00227	-0.385236	-0.550101	-0.829771	-0.114541
NPS-2143	P3	D0.08	0.366772	0.255613	0.266852	-0.148084	0.115193	0.0797742	0.228815	0.116032
NPS-2143	P3	D0.4	-0.194061	-0.107045	-0.116398	0.23191	-0.0482911	-0.0622272	-0.622568	0.0120301
NPS-2143	P3	D02	-0.633345	-0.205058	-0.309611	0.0528001	0.0151399	-0.0076921	-0.15685	-0.0423216
NPS-2143	P3	D10	-0.132046	-0.114522	-0.219684	0.209804	-0.0458927	-0.0211808	-0.431918	-0.045314
NSC 23766	P5	D0.08	0.132132	0.0569235	0.0369744	-0.0298888	0.0548154	0.0431601	0.0271826	0.129766
NSC 23766	P5	D0.4	0.0270277	0.0202862	0.116351	0.0243956	-0.0492048	-0.053415	0.458837	0.159739
NSC 23766	P5	D02	0.0216639	-0.0838534	-0.113322	-0.275585	0.0753115	0.025377	0.604345	0.182929
NSC 23766	P5	D10	0.0672752	-0.001654	-0.0057794	-0.0381249	-0.0703833	-0.123508	0.943534	0.0996691
NSC 319726	P5	D0.08	0.0722782	0.202229	0.15385	0.244661	0.107972	0.0667307	0.0801249	0.0280121
NSC 319726	P5	D0.4	-0.295491	-0.280404	-0.411112	0.236717	0.160626	0.559985	-0.495616	-0.149082
NSC 319726	P5	D02	-0.225023	-0.288415	-0.481661	0.136798	0.00838504	-0.0837648	-1.25324	-0.17582
NSC 319726	P5	D10	-2.03132	-0.318246	-0.390222	-1.76323	-0.242577	-0.356291	-1.92593	-0.125401
NSC 405020	P5	D0.08	-0.0725603	0.0217523	0.0595593	-0.0068459	-0.0049262	-0.0211168	-0.0967764	0.007579
NSC 405020	P5	D0.4	0.119138	0.0007833	-0.0086615	-0.276265	-0.0554263	0.380991	-0.0569439	-0.0300472
NSC 405020	P5	D02	-0.0529683	0.0247411	0.0372458	-0.194792	0.0015593	-0.0472375	0.0705809	0.0287681
NSC 405020	P5	D10	-0.176314	-0.124959	-0.020671	-0.0974242	-0.0330491	-0.094909	0.100676	-0.0382963
NSC697923	P5	D0.08	0.315864	0.113212	0.269325	-0.17171	0.236431	-0.0867391	-0.298848	-0.0779243
NSC697923	P5	D0.4	-0.0600348	0.106405	0.0245348	-0.0716663	0.0724001	0.321442	0.0896519	-0.0270297
NSC697923	P5	D02	-0.110322	-0.170169	-0.1862	-0.0748641	-0.0031198	-0.103583	-0.117704	-0.138703
NSC697923	P5	D10	-1.59383	-0.278533	-0.509575	-0.0427976	0.00993713	-0.0332613	-0.70799	-0.192337
NU7026	P4	D0.08	0.00921081	-0.075787	-0.125087	0.171229	0.0574609	0.0585894	0.108438	0.0866839
NU7026	P4	D0.4	0.0906599	-0.0725539	-0.0986955	-0.0224234	-0.0099295	-0.0183691	0.242631	0.150841
NU7026	P4	D02	0.047739	-0.184009	-0.24703	0.0345975	-0.0345342	0.0133233	0.238392	0.0439425
NU7026	P4	D10	0.0915436	-0.141561	-0.224901	0.100813	-0.155259	-0.16467	-0.548432	-0.178623
NVP-ADW742	P1	D0.08	0.948631	0.238553	0.45329	0.321813	0.0526036	0.0217265	0.767214	0.135671
NVP-ADW742	P1	D0.4	0.935621	0.4768	0.66003	0.50947	-0.0284553	-0.0254211	0.543363	0.0681202
NVP-ADW742	P1	D02	0.244625	-0.0829386	-0.174827	0.182628	-0.167097	-0.301396	0.343869	-0.0336122
NVP-ADW742	P1	D10	-0.210072	-0.190888	-0.229019	-1.00735	-0.17968	-0.364609	-0.178815	-0.0332472
OC000459	P3	D0.08	-0.0752659	0.0284999	0.0313456	0.10697	0.0157203	0.0519317	0.199382	0.0989929
OC000459	P3	D0.4	-0.23182	0.0967666	0.0636233	-0.119568	0.0336675	0.367279	0.157156	0.0283923
OC000459	P3	D02	0.154469	0.0816479	0.0889395	-0.133275	0.0351049	0.183566	0.242357	0.0580644
OC000459	P3	D10	0.159626	0.0809082	0.129506	-0.0523524	-0.0237441	-0.0083126	0.158154	0.0417146
Odanacatib (MK-0822)	P1	D0.08	0.378648	0.297507	0.225841	0.0443479	0.0233719	0.0819521	-0.0650686	-0.0617967
Odanacatib (MK-0822)	P1	D0.4	0.556179	0.483336	0.508387	0.11331	0.0184173	0.0777853	-0.0467283	-0.0164098
Odanacatib (MK-0822)	P1	D02	0.303902	0.136098	0.15827	0.018276	0.0164967	0.059155	-0.347429	-0.0795133
Odanacatib (MK-0822)	P1	D10	0.455572	0.0792656	0.00265862	-0.125205	-0.0733219	-0.1171	-0.311924	-0.111843
OG-L002	P5	D0.08	0.352571	-0.0049153	0.0172673	0.0111156	0.0101386	0.0786534	-0.0807203	-0.0055655
OG-L002	P5	D0.4	0.208841	0.0526923	0.0722898	-0.130494	-0.100866	-0.0500927	0.334496	0.014832
OG-L002	P5	D02	0.148067	0.0488168	-0.0084671	0.0671313	0.0187255	-0.0509084	0.169565	-0.0047867
OG-L002	P5	D10	0.204451	-0.15679	-0.145467	0.0360292	-0.0594013	-0.010646	0.0416617	-0.0560349
Oligomycin A	P2	D0.08	-0.541771	-0.290413	-0.391578	-0.457589	-0.155914	-0.141057	-0.986486	-0.166198
Oligomycin A	P2	D0.4	-0.354629	-0.234151	-0.423243	-0.479479	-0.302699	-0.177553	-1.28277	-0.15679
Oligomycin A	P2	D02	-1.49611	-0.241746	-0.447419	-0.38791	-0.243517	-0.184101	-0.955444	-0.154657
Oligomycin A	P2	D10	-0.582407	-0.229311	-0.449702	-1.97315	-0.292646	-0.221014	-1.17713	-0.147657
Org 27569	P2	D0.08	0.481712	0.249332	0.329934	-0.0508556	-0.0023814	-0.0167837	0.401719	0.118398
Org 27569	P2	D0.4	0.0348862	0.0702903	0.168425	0.0190725	0.0266278	-0.0796877	0.162816	0.0562933
Org 27569	P2	D02	0.410415	0.137611	0.159492	0.156905	0.0536419	-0.0823372	0.518945	0.0442362
Org 27569	P2	D10	0.362173	0.0713754	0.188598	0.155846	0.0102185	-0.170313	0.293342	0.00399408
OSI-420	P3	D0.08	0.362649	0.274027	0.169163	0.303817	0.0476896	0.0530564	-0.34731	0.0234099
OSI-420	P3	D0.4	0.143011	-0.248131	-0.270807	0.176586	-0.225696	-0.16412	-0.709737	-0.197299
OSI-420	P3	D02	-0.842018	-0.337543	-0.472139	-1.41019	-0.320872	-0.435393	-1.53597	-0.202287
OSI-420	P3	D10	-0.759842	-0.387214	-0.43504	-1.08246	-0.371072	-0.422647	-1.45683	-0.217785
OSI-906 (Linsitinib)	P1	D0.08	-0.39656	-0.104173	-0.161217	-0.28855	0.0305516	-0.0154502	-0.288089	0.111531
OSI-906 (Linsitinib)	P1	D0.4	-0.425948	-0.143566	-0.124055	-0.0278412	-0.0915901	-0.195668	-0.0197551	-0.0426367
OSI-906 (Linsitinib)	P1	D02	-0.374848	-0.330045	-0.449738	-0.0681646	-0.229439	-0.272964	-0.386742	-0.0887927
OSI-906 (Linsitinib)	P1	D10	-0.307534	-0.307856	-0.484667	-0.580076	-0.229409	-0.355204	-0.284894	-0.150609
OSU-03012 (AR-12)	P1	D0.08	0.0804138	0.0669295	0.165994	0.375189	0.129299	0.122639	0.160464	0.0640744
OSU-03012 (AR-12)	P1	D0.4	0.222059	0.0537207	0.218018	0.408312	0.0568922	0.176128	-0.288434	-0.0123271
OSU-03012 (AR-12)	P1	D02	0.247883	0.0663731	0.0220749	0.0951284	0.00666249	0.0673914	0.355003	0.0854629
OSU-03012 (AR-12)	P1	D10	-0.30448	-0.0848139	-0.208209	0.213304	-0.0483174	-0.165731	0.323872	-0.0124775
OTX015	P5	D0.08	0.100521	-0.170423	-0.313655	0.00596176	-0.324984	-0.419324	-0.22171	-0.0993325
OTX015	P5	D0.4	-0.0822809	-0.27734	-0.426519	-0.217558	-0.409121	-0.504332	-0.895568	-0.111865
OTX015	P5	D02	-0.631151	-0.281687	-0.378265	-0.791916	-0.356095	-0.535845	-0.633584	-0.0796636
OTX015	P5	D10	-0.84552	-0.32263	-0.393601	-1.20406	-0.29921	-0.515799	-0.674759	-0.144664
Ouabain	P4	D0.08	0.141562	-0.0132509	0.0278007	0.086445	0.0472568	0.0778233	-0.199034	-0.0427475
Ouabain	P4	D0.4	0.110738	0.0855223	0.0580336	0.21331	0.0481531	0.0455854	0.040624	-0.025266
Ouabain	P4	D02	0.256406	0.0333837	0.0510854	0.132611	-0.0046969	-0.0014974	-0.15039	0.00314759
Ouabain	P4	D10	0.113592	0.0684832	0.112713	0.00251009	0.520728	0.131158	-0.979686	-0.0953378
Oxcarbazepine	P2	D0.08	0.0746923	0.0071835	0.0747151	-0.0393179	-0.0034523	0.00559322	-0.0993852	0.00830028
Oxcarbazepine	P2	D0.4	-0.0499956	0.00392896	0.458685	-0.184735	0.00266354	-0.0072054	-0.0757046	-0.006817
Oxcarbazepine	P2	D02	-0.0007967	0.0317969	0.0207697	-0.0647277	0.109334	0.0638223	-0.181684	-0.0209701
Oxcarbazepine	P2	D10	-0.299305	-0.163808	-0.182087	-0.0601023	0.0202413	0.0233694	-0.0917286	-0.0380968
Oxymetazoline HCl	P3	D0.08	0.216782	0.0629324	0.216029	0.129437	0.079149	0.120863	0.0814179	0.0355059
Oxymetazoline HCl	P3	D0.4	0.20548	0.0179059	0.107283	-0.0003481	0.0648381	0.217109	0.148194	-0.0366476
Oxymetazoline HCl	P3	D02	-0.154012	0.0665339	0.00286337	0.00245557	-0.0337687	-0.0264659	0.131874	0.0356614
Oxymetazoline HCl	P3	D10	0.187488	0.0145248	-0.0274981	0.00034809	-0.0667834	-0.0940863	0.166487	0.0747341
Ozagrel	P3	D0.08	0.156617	0.180577	0.418838	0.117131	0.0322273	-0.0173005	-0.109736	0.00930732
Ozagrel	P3	D0.4	0.433358	0.0877784	0.215741	0.18379	0.0284356	0.0581869	0.0552222	0.0148983
Ozagrel	P3	D02	-0.0138521	0.107959	0.0349669	-0.0095881	0.13435	0.205377	-0.1642	-0.0019205
Ozagrel	P3	D10	0.0148747	-0.0172467	0.0278186	0.150825	-0.015227	-0.0042596	0.174338	0.00920595
Ozagrel HCl	P2	D0.08	-0.231712	0.0158907	-0.0549395	-0.0308702	0.468149	0.194662	0.410924	0.120911
Ozagrel HCl	P2	D0.4	0.322702	0.0254652	0.106102	-0.151012	0.00715089	0.108105	0.227791	-0.0325982
Ozagrel HCl	P2	D02	0.277823	0.0121514	0.0527513	-0.101265	0.0234438	0.237419	0.371724	0.0706007
Ozagrel HCl	P2	D10	0.180397	0.00486707	0.113237	0.00246379	-0.106514	-0.0501304	0.504463	0.0804767
P22077	P4	D0.08	-0.0311516	-0.101252	-0.436033	-0.489444	-0.0021975	-0.0702792	-0.128073	0.21992
P22077	P4	D0.4	0.225947	-0.009942	0.150185	-0.174056	-0.0221781	-0.0033674	0.0951649	0.0180433
P22077	P4	D02	-0.215222	-0.0709168	-0.0786909	-0.122499	0.0577064	-0.0301157	-0.0636946	0.0985959
P22077	P4	D10	-0.176007	-0.1023	-0.213149	-0.232207	-0.0932684	-0.0852424	0.0172282	0.0278756
PAC-1	P3	D0.08	0.196363	0.0988266	0.234522	-0.0736559	0.263087	0.0123626	0.163177	0.108293
PAC-1	P3	D0.4	0.0923744	0.0738415	0.0501103	0.0601678	-0.0026409	-0.0054223	0.187001	0.0863552
PAC-1	P3	D02	-0.312217	0.00668955	-0.122487	-0.174239	0.247568	0.0754882	-0.236392	0.12266
PAC-1	P3	D10	-0.0722608	0.0559402	0.099149	-0.138911	0.0566217	0.0312304	0.21613	0.0927979
Pacritinib (SB1518)	P5	D0.08	-0.107025	0.155496	0.105353	-0.121916	0.02088	-0.0563888	0.211468	0.0976855
Pacritinib (SB1518)	P5	D0.4	-0.0513375	-0.0465983	-0.0516062	-0.0208698	-0.122486	-0.120642	0.368388	0.0661509
Pacritinib (SB1518)	P5	D02	-0.402855	-0.27258	-0.398126	-0.0309262	-0.314241	-0.355262	-0.269753	-0.0706649
Pacritinib (SB1518)	P5	D10	-0.823621	-0.303352	-0.532199	-1.88867	-0.368096	-0.566392	-1.11508	-0.152515
Palbociclib (PD-0332991) HCl	P1	D0.08	0.305332	-0.0809646	-0.0499383	0.154463	0.106625	0.105908	0.0474115	-0.0445981
Palbociclib (PD-0332991) HCl	P1	D0.4	-0.491291	-0.0743983	0.00280641	0.197823	0.0127447	-0.0605524	-0.756902	-0.0238532
Palbociclib (PD-0332991) HCl	P1	D02	-0.731362	-0.116662	-0.25807	0.109191	-0.0108702	-0.0642043	0.372163	-0.0240617
Palbociclib (PD-0332991) HCl	P1	D10	-0.471625	-0.153948	-0.256133	-0.644658	-0.180505	-0.292311	-0.914654	-0.06175
Pancuronium dibromide	P3	D0.08	0.149803	0.217671	0.376644	0.140891	0.0494095	0.0454547	0.360518	0.118132
Pancuronium dibromide	P3	D0.4	0.295206	0.129765	0.275815	0.209142	0.023897	0.00780028	0.174957	-0.0138222
Pancuronium dibromide	P3	D02	0.0555041	0.0948293	0.0970971	-0.257488	0.0936795	0.121698	0.165241	0.0890583
Pancuronium dibromide	P3	D10	-0.148226	-0.117366	-0.161516	0.0646145	0.128226	0.0686843	0.26981	0.0931708
Panobinostat (LBH589)	P1	D0.08	0.12626	-0.0762483	-0.200706	0.280956	0.0509114	0.021452	0.479072	0.0302716
Panobinostat (LBH589)	P1	D0.4	0.0366996	0.0167087	-0.0858675	0.327672	-0.0576014	-0.0687002	0.271457	-0.0389808
Panobinostat (LBH589)	P1	D02	-0.714435	-0.226367	-0.394029	-0.314859	-0.114229	-0.264807	-0.581811	-0.117319
Panobinostat (LBH589)	P1	D10	-0.893113	-0.310122	-0.406434	-1.71458	-0.190921	-0.351431	-0.400742	-0.150441
PD0325901	P1	D0.08	-0.13051	-0.13106	-0.283876	-0.0685983	-0.149753	-0.228275	-1.30772	-0.0795795
PD0325901	P1	D0.4	-0.767828	-0.111373	-0.286505	-1.10604	-0.153818	-0.301369	-1.5922	-0.101487
PD0325901	P1	D02	-0.536947	-0.146149	-0.303417	-1.67348	-0.216568	-0.268272	-0.391365	-0.0557628
PD0325901	P1	D10	-0.652376	-0.196039	-0.366911	-1.93129	-0.234644	-0.282616	-0.306179	-0.129056
PD128907 HCl	P3	D0.08	0.297488	0.0356657	0.0954257	0.330437	0.085385	0.0815617	0.312432	0.151539
PD128907 HCl	P3	D0.4	0.472031	0.136536	0.366453	0.297075	0.192405	0.252783	0.434842	0.101642
PD128907 HCl	P3	D02	0.168903	0.100836	0.196726	0.257322	0.0683221	0.100273	0.391527	0.0980431
PD128907 HCl	P3	D10	0.0947537	0.157182	0.0794326	0.366334	0.0916634	0.0889681	0.392428	0.0896072
PD184352 (CI-1040)	P1	D0.08	0.0586487	-0.0211322	-0.0432545	0.859146	-0.0246204	-0.0166283	0.180427	-0.0101966
PD184352 (CI-1040)	P1	D0.4	0.0255326	-0.0803864	0.0354678	0.827484	-0.0169284	-0.107926	-0.0687081	-0.0604747
PD184352 (CI-1040)	P1	D02	-0.551215	-0.131443	-0.212878	0.103066	-0.185006	-0.212281	-0.187662	-0.0885792
PD184352 (CI-1040)	P1	D10	-0.382769	-0.196733	-0.390143	-1.44716	-0.10292	-0.202777	-0.557039	-0.0487297
PF-04217903	P1	D0.08	0.289739	0.0520401	0.0572566	-0.0998377	0.0933837	0.12474	0.219549	0.110398
PF-04217903	P1	D0.4	0.384034	0.339714	0.412739	-0.0620993	0.00391986	0.0927925	0.4514	0.14014
PF-04217903	P1	D02	0.158317	0.156885	0.145842	-0.112311	0.152224	-0.0224155	-0.199041	0.0560215
PF-04217903	P1	D10	0.314936	0.110816	0.286438	-0.154036	0.0544422	0.0484307	0.185746	0.0473289
PF-3845	P3	D0.08	-0.343015	0.0902825	-0.134055	0.0590994	0.0258427	0.076246	0.143545	0.0671502
PF-3845	P3	D0.4	-0.104926	-0.0753298	-0.0701437	0.00084369	-0.0850892	-0.0947727	0.261167	-0.0698158
PF-3845	P3	D02	-0.0181253	0.00618997	-0.0890644	-0.132089	-0.0294958	-0.0469186	-0.158811	-0.0218413
PF-3845	P3	D10	-0.153213	-0.0792934	-0.109976	-0.303641	-0.189827	-0.280997	-0.401943	-0.122646
PF-4708671	P3	D0.08	0.220324	0.0262694	0.109112	0.262412	0.137728	0.177973	0.299446	0.0612475
PF-4708671	P3	D0.4	0.217679	0.00077259	0.00943138	0.166385	0.271643	0.34586	0.419666	0.0926213
PF-4708671	P3	D02	0.334824	0.207719	0.230287	0.313125	0.229666	0.248075	0.257306	0.155707
PF-4708671	P3	D10	-0.0919579	0.16081	0.124286	-0.533844	-0.0536929	-0.127559	-0.336717	-0.0048358
PF-5274857	P3	D0.08	0.212481	0.202272	0.322806	-0.267617	0.0623703	0.311271	-0.249223	-0.0292185
PF-5274857	P3	D0.4	-0.110013	-0.0386869	-0.0288138	-0.0761815	-0.0072713	-0.0539056	0.0660752	-0.0423512
PF-5274857	P3	D02	0.187828	0.0674982	0.0867962	-0.0587022	-0.0026386	0.00221273	0.0353523	-0.0325818
PF-5274857	P3	D10	0.202036	0.109602	0.130605	-0.320075	0.0222603	0.0180333	-0.111385	0.0891989
PF-562271	P4	D0.08	-0.0250156	-0.093016	-0.139484	-0.111369	-0.0637067	-0.067766	-0.207047	-0.0461117
PF-562271	P4	D0.4	-0.220515	-0.243804	-0.306777	-0.112999	-0.156452	-0.227151	-0.317124	-0.0563743
PF-562271	P4	D02	-0.521194	-0.359812	-0.496626	-0.534621	-0.271145	-0.316511	-0.59083	-0.0700002
PF-562271	P4	D10	-0.697543	-0.320482	-0.520002	-1.23357	-0.283567	-0.508154	-0.914487	-0.148487
PF-573228	P2	D0.08	-0.0236624	0.0143045	0.215974	0.047542	-0.0190553	0.0482009	0.206476	0.0353162
PF-573228	P2	D0.4	0.0753034	-0.0649228	-0.0018352	0.0111642	0.00514728	0.0379857	-0.248525	-0.0784268
PF-573228	P2	D02	-0.620829	-0.298142	-0.421111	-0.365812	0.195696	0.0465586	-0.315635	-0.0704325
PF-573228	P2	D10	-0.470415	-0.392735	-0.376817	-0.661867	-0.261983	-0.357589	-0.359208	-0.0965092
PFI-1 (PF-6405761)	P1	D0.08	0.334454	0.126128	0.144718	0.043809	0.0492864	0.0673386	0.0486711	0.00980727
PFI-1 (PF-6405761)	P1	D0.4	0.682868	0.303985	0.35419	0.129667	-0.0635627	-0.0788273	0.356873	-0.0022795
PFI-1 (PF-6405761)	P1	D02	0.632903	-0.0857566	-0.0935142	0.00394171	-0.163041	-0.212028	0.329903	-0.0448227
PFI-1 (PF-6405761)	P1	D10	0.0847816	-0.111201	-0.256205	-0.751934	-0.0916089	-0.293446	-0.500147	0.00542281
PHA-665752	P1	D0.08	0.338301	0.230463	0.159357	0.362463	0.15138	0.143018	0.713062	0.164771
PHA-665752	P1	D0.4	0.745321	0.385758	0.554109	0.575249	0.136711	0.166921	0.540772	0.293366
PHA-665752	P1	D02	0.443167	0.29348	0.243514	0.561757	0.0949301	0.0202221	0.676624	0.159668
PHA-665752	P1	D10	-0.0113107	-0.151048	-0.229411	0.374784	-0.0897124	-0.140244	-0.292005	-0.080022
PHA-793887	P2	D0.08	0.17047	-0.0926693	-0.159205	0.0109877	0.100139	0.240301	0.158984	0.0872462
PHA-793887	P2	D0.4	0.109452	-0.015344	0.0728602	0.0547518	0.0110328	0.0901309	0.230576	0.0336581
PHA-793887	P2	D02	-0.0122473	-0.148586	-0.0936002	-0.079212	-0.171307	-0.0180571	-0.340328	-0.0890258
PHA-793887	P2	D10	-0.457695	-0.313365	-0.433251	-1.00568	-0.307117	-0.231503	-1.10511	-0.180167
Piceatannol	P4	D0.08	0.129421	-0.0070814	-0.0266814	0.142671	0.043353	-0.0241531	0.423632	0.204378
Piceatannol	P4	D0.4	-0.216799	0.0701126	0.103859	0.105873	-0.0510999	-0.0119406	-0.16055	0.110151
Piceatannol	P4	D02	-0.277292	-0.137674	-0.22265	0.00229733	0.0741654	0.0410299	0.497284	0.139552
Piceatannol	P4	D10	-0.200903	-0.145739	-0.281584	-0.391732	-0.0096495	-0.0712696	0.379576	0.0921098
Pifithrin-Œº	P4	D0.08	0.0604371	0.170371	0.0057878	0.195323	-0.0453369	-0.0087896	0.426347	0.216514
Pifithrin-Œº	P4	D0.4	0.0103824	-0.0201609	0.0283238	0.0527565	-0.0271499	-0.0349813	0.484341	0.166815
Pifithrin-Œº	P4	D02	0.0627072	0.126838	0.153463	-0.0044102	0.131455	0.17196	0.600104	0.145736
Pifithrin-Œº	P4	D10	-0.102332	0.0323898	0.0394686	0.0556337	-0.0837941	-0.0809257	0.405868	0.0569086
Pimobendan	P2	D0.08	0.273994	0.0574813	0.322903	-0.198429	0.0846976	0.0648287	-0.141513	-0.0290502
Pimobendan	P2	D0.4	0.33927	0.12238	0.0813443	0.0381215	0.07499	0.0596961	0.200201	-0.0093906
Pimobendan	P2	D02	0.450428	0.283845	0.418485	-0.0383105	0.0840545	0.0357652	0.205598	0.0183204
Pimobendan	P2	D10	0.160213	-0.0174686	-0.057464	0.00259721	-0.110252	-0.187298	0.254801	-0.071039
PluriSIn #1 (NSC 14613)	P5	D0.08	-0.203056	0.263175	-0.0053521	-0.135468	-0.0879522	0.0509223	-0.100157	0.0728213
PluriSIn #1 (NSC 14613)	P5	D0.4	-0.103978	-0.0845867	-0.0871424	-0.0495422	-0.0969817	-0.0007064	-0.130321	0.194986
PluriSIn #1 (NSC 14613)	P5	D02	-0.663061	-0.186819	-0.314787	-0.12297	-0.0878549	-0.0312329	-0.514017	-0.0453446
PluriSIn #1 (NSC 14613)	P5	D10	-0.827707	-0.346967	-0.513548	-0.811302	-0.336585	-0.376266	-0.920808	-0.16929
PNU-120596	P3	D0.08	0.050187	0.209477	0.177895	0.101927	0.0582064	0.0394178	-0.38779	0.0574295
PNU-120596	P3	D0.4	0.291503	-0.0257101	0.0046288	0.117074	0.054683	0.240228	-0.152267	-0.0629021
PNU-120596	P3	D02	0.26317	0.0980341	0.149769	0.021975	0.123057	0.0309901	0.0553836	-0.0163472
PNU-120596	P3	D10	0.327376	-0.0372927	-0.0072175	0.11299	-0.0245338	-0.0707717	-0.0264169	-0.119099
Pomalidomide	P2	D0.08	-0.0616932	-0.0342376	-0.0572276	0.128478	-0.0141968	-0.0735583	0.121857	0.0419636
Pomalidomide	P2	D0.4	0.213172	-0.0048535	-0.0881353	0.14327	-0.0679235	-0.193526	0.316218	0.0683711
Pomalidomide	P2	D02	-0.327769	-0.0054569	-0.144785	0.205511	-0.0431365	-0.13384	-0.526676	-0.0663647
Pomalidomide	P2	D10	-0.255709	-0.15639	-0.246601	0.197579	-0.0909864	-0.259685	-0.857951	-0.130967
POS	P1	D0	-0.0286263	0.0557483	0.0162696	0.0303573	0.0386227	0.0421703	0.0296899	0.0629788
POS	P1	D0	-0.0286263	0.0557483	0.0162696	0.0303573	0.0386227	0.0421703	0.0296899	0.0629788
POS	P1	D0	-0.0286263	0.0557483	0.0162696	0.0303573	0.0386227	0.0421703	0.0296899	0.0629788
POS	P1	D0	-0.0286263	0.0557483	0.0162696	0.0303573	0.0386227	0.0421703	0.0296899	0.0629788
POS	P1	D0	-0.0286263	0.0557483	0.0162696	0.0303573	0.0386227	0.0421703	0.0296899	0.0629788
POS	P1	D0	-0.0286263	0.0557483	0.0162696	0.0303573	0.0386227	0.0421703	0.0296899	0.0629788
POS	P1	D0	-0.0286263	0.0557483	0.0162696	0.0303573	0.0386227	0.0421703	0.0296899	0.0629788
POS	P1	D0	-0.0286263	0.0557483	0.0162696	0.0303573	0.0386227	0.0421703	0.0296899	0.0629788
POS	P1	D0	-0.0286263	0.0557483	0.0162696	0.0303573	0.0386227	0.0421703	0.0296899	0.0629788
POS	P1	D0	-0.0286263	0.0557483	0.0162696	0.0303573	0.0386227	0.0421703	0.0296899	0.0629788
POS	P1	D0	-0.0286263	0.0557483	0.0162696	0.0303573	0.0386227	0.0421703	0.0296899	0.0629788
POS	P1	D0	-0.0286263	0.0557483	0.0162696	0.0303573	0.0386227	0.0421703	0.0296899	0.0629788
POS	P1	D0	-0.0286263	0.0557483	0.0162696	0.0303573	0.0386227	0.0421703	0.0296899	0.0629788
POS	P1	D0	-0.0286263	0.0557483	0.0162696	0.0303573	0.0386227	0.0421703	0.0296899	0.0629788
POS	P1	D0	-0.0286263	0.0557483	0.0162696	0.0303573	0.0386227	0.0421703	0.0296899	0.0629788
POS	P1	D0	-0.0286263	0.0557483	0.0162696	0.0303573	0.0386227	0.0421703	0.0296899	0.0629788
POS	P1	D0	-0.0286263	0.0557483	0.0162696	0.0303573	0.0386227	0.0421703	0.0296899	0.0629788
POS	P1	D0	-0.0286263	0.0557483	0.0162696	0.0303573	0.0386227	0.0421703	0.0296899	0.0629788
POS	P1	D0	-0.0286263	0.0557483	0.0162696	0.0303573	0.0386227	0.0421703	0.0296899	0.0629788
POS	P1	D0	-0.0286263	0.0557483	0.0162696	0.0303573	0.0386227	0.0421703	0.0296899	0.0629788
POS	P2	D0	-0.0286263	0.0557483	0.0162696	0.0303573	0.0386227	0.0421703	0.0296899	0.0629788
POS	P2	D0	-0.0286263	0.0557483	0.0162696	0.0303573	0.0386227	0.0421703	0.0296899	0.0629788
POS	P2	D0	-0.0286263	0.0557483	0.0162696	0.0303573	0.0386227	0.0421703	0.0296899	0.0629788
POS	P2	D0	-0.0286263	0.0557483	0.0162696	0.0303573	0.0386227	0.0421703	0.0296899	0.0629788
POS	P2	D0	-0.0286263	0.0557483	0.0162696	0.0303573	0.0386227	0.0421703	0.0296899	0.0629788
POS	P2	D0	-0.0286263	0.0557483	0.0162696	0.0303573	0.0386227	0.0421703	0.0296899	0.0629788
POS	P2	D0	-0.0286263	0.0557483	0.0162696	0.0303573	0.0386227	0.0421703	0.0296899	0.0629788
POS	P2	D0	-0.0286263	0.0557483	0.0162696	0.0303573	0.0386227	0.0421703	0.0296899	0.0629788
POS	P2	D0	-0.0286263	0.0557483	0.0162696	0.0303573	0.0386227	0.0421703	0.0296899	0.0629788
POS	P2	D0	-0.0286263	0.0557483	0.0162696	0.0303573	0.0386227	0.0421703	0.0296899	0.0629788
POS	P2	D0	-0.0286263	0.0557483	0.0162696	0.0303573	0.0386227	0.0421703	0.0296899	0.0629788
POS	P2	D0	-0.0286263	0.0557483	0.0162696	0.0303573	0.0386227	0.0421703	0.0296899	0.0629788
POS	P2	D0	-0.0286263	0.0557483	0.0162696	0.0303573	0.0386227	0.0421703	0.0296899	0.0629788
POS	P2	D0	-0.0286263	0.0557483	0.0162696	0.0303573	0.0386227	0.0421703	0.0296899	0.0629788
POS	P2	D0	-0.0286263	0.0557483	0.0162696	0.0303573	0.0386227	0.0421703	0.0296899	0.0629788
POS	P2	D0	-0.0286263	0.0557483	0.0162696	0.0303573	0.0386227	0.0421703	0.0296899	0.0629788
POS	P2	D0	-0.0286263	0.0557483	0.0162696	0.0303573	0.0386227	0.0421703	0.0296899	0.0629788
POS	P2	D0	-0.0286263	0.0557483	0.0162696	0.0303573	0.0386227	0.0421703	0.0296899	0.0629788
POS	P2	D0	-0.0286263	0.0557483	0.0162696	0.0303573	0.0386227	0.0421703	0.0296899	0.0629788
POS	P2	D0	-0.0286263	0.0557483	0.0162696	0.0303573	0.0386227	0.0421703	0.0296899	0.0629788
POS	P3	D0	-0.0286263	0.0557483	0.0162696	0.0303573	0.0386227	0.0421703	0.0296899	0.0629788
POS	P3	D0	-0.0286263	0.0557483	0.0162696	0.0303573	0.0386227	0.0421703	0.0296899	0.0629788
POS	P3	D0	-0.0286263	0.0557483	0.0162696	0.0303573	0.0386227	0.0421703	0.0296899	0.0629788
POS	P3	D0	-0.0286263	0.0557483	0.0162696	0.0303573	0.0386227	0.0421703	0.0296899	0.0629788
POS	P3	D0	-0.0286263	0.0557483	0.0162696	0.0303573	0.0386227	0.0421703	0.0296899	0.0629788
POS	P3	D0	-0.0286263	0.0557483	0.0162696	0.0303573	0.0386227	0.0421703	0.0296899	0.0629788
POS	P3	D0	-0.0286263	0.0557483	0.0162696	0.0303573	0.0386227	0.0421703	0.0296899	0.0629788
POS	P3	D0	-0.0286263	0.0557483	0.0162696	0.0303573	0.0386227	0.0421703	0.0296899	0.0629788
POS	P3	D0	-0.0286263	0.0557483	0.0162696	0.0303573	0.0386227	0.0421703	0.0296899	0.0629788
POS	P3	D0	-0.0286263	0.0557483	0.0162696	0.0303573	0.0386227	0.0421703	0.0296899	0.0629788
POS	P3	D0	-0.0286263	0.0557483	0.0162696	0.0303573	0.0386227	0.0421703	0.0296899	0.0629788
POS	P3	D0	-0.0286263	0.0557483	0.0162696	0.0303573	0.0386227	0.0421703	0.0296899	0.0629788
POS	P3	D0	-0.0286263	0.0557483	0.0162696	0.0303573	0.0386227	0.0421703	0.0296899	0.0629788
POS	P3	D0	-0.0286263	0.0557483	0.0162696	0.0303573	0.0386227	0.0421703	0.0296899	0.0629788
POS	P3	D0	-0.0286263	0.0557483	0.0162696	0.0303573	0.0386227	0.0421703	0.0296899	0.0629788
POS	P3	D0	-0.0286263	0.0557483	0.0162696	0.0303573	0.0386227	0.0421703	0.0296899	0.0629788
POS	P3	D0	-0.0286263	0.0557483	0.0162696	0.0303573	0.0386227	0.0421703	0.0296899	0.0629788
POS	P3	D0	-0.0286263	0.0557483	0.0162696	0.0303573	0.0386227	0.0421703	0.0296899	0.0629788
POS	P3	D0	-0.0286263	0.0557483	0.0162696	0.0303573	0.0386227	0.0421703	0.0296899	0.0629788
POS	P3	D0	-0.0286263	0.0557483	0.0162696	0.0303573	0.0386227	0.0421703	0.0296899	0.0629788
POS	P4	D0	-0.0286263	0.0557483	0.0162696	0.0303573	0.0386227	0.0421703	0.0296899	0.0629788
POS	P4	D0	-0.0286263	0.0557483	0.0162696	0.0303573	0.0386227	0.0421703	0.0296899	0.0629788
POS	P4	D0	-0.0286263	0.0557483	0.0162696	0.0303573	0.0386227	0.0421703	0.0296899	0.0629788
POS	P4	D0	-0.0286263	0.0557483	0.0162696	0.0303573	0.0386227	0.0421703	0.0296899	0.0629788
POS	P4	D0	-0.0286263	0.0557483	0.0162696	0.0303573	0.0386227	0.0421703	0.0296899	0.0629788
POS	P4	D0	-0.0286263	0.0557483	0.0162696	0.0303573	0.0386227	0.0421703	0.0296899	0.0629788
POS	P4	D0	-0.0286263	0.0557483	0.0162696	0.0303573	0.0386227	0.0421703	0.0296899	0.0629788
POS	P4	D0	-0.0286263	0.0557483	0.0162696	0.0303573	0.0386227	0.0421703	0.0296899	0.0629788
POS	P4	D0	-0.0286263	0.0557483	0.0162696	0.0303573	0.0386227	0.0421703	0.0296899	0.0629788
POS	P4	D0	-0.0286263	0.0557483	0.0162696	0.0303573	0.0386227	0.0421703	0.0296899	0.0629788
POS	P4	D0	-0.0286263	0.0557483	0.0162696	0.0303573	0.0386227	0.0421703	0.0296899	0.0629788
POS	P4	D0	-0.0286263	0.0557483	0.0162696	0.0303573	0.0386227	0.0421703	0.0296899	0.0629788
POS	P4	D0	-0.0286263	0.0557483	0.0162696	0.0303573	0.0386227	0.0421703	0.0296899	0.0629788
POS	P4	D0	-0.0286263	0.0557483	0.0162696	0.0303573	0.0386227	0.0421703	0.0296899	0.0629788
POS	P4	D0	-0.0286263	0.0557483	0.0162696	0.0303573	0.0386227	0.0421703	0.0296899	0.0629788
POS	P4	D0	-0.0286263	0.0557483	0.0162696	0.0303573	0.0386227	0.0421703	0.0296899	0.0629788
POS	P4	D0	-0.0286263	0.0557483	0.0162696	0.0303573	0.0386227	0.0421703	0.0296899	0.0629788
POS	P4	D0	-0.0286263	0.0557483	0.0162696	0.0303573	0.0386227	0.0421703	0.0296899	0.0629788
POS	P4	D0	-0.0286263	0.0557483	0.0162696	0.0303573	0.0386227	0.0421703	0.0296899	0.0629788
POS	P4	D0	-0.0286263	0.0557483	0.0162696	0.0303573	0.0386227	0.0421703	0.0296899	0.0629788
POS	P5	D0	-0.0286263	0.0557483	0.0162696	0.0303573	0.0386227	0.0421703	0.0296899	0.0629788
POS	P5	D0	-0.0286263	0.0557483	0.0162696	0.0303573	0.0386227	0.0421703	0.0296899	0.0629788
POS	P5	D0	-0.0286263	0.0557483	0.0162696	0.0303573	0.0386227	0.0421703	0.0296899	0.0629788
POS	P5	D0	-0.0286263	0.0557483	0.0162696	0.0303573	0.0386227	0.0421703	0.0296899	0.0629788
POS	P5	D0	-0.0286263	0.0557483	0.0162696	0.0303573	0.0386227	0.0421703	0.0296899	0.0629788
POS	P5	D0	-0.0286263	0.0557483	0.0162696	0.0303573	0.0386227	0.0421703	0.0296899	0.0629788
POS	P5	D0	-0.0286263	0.0557483	0.0162696	0.0303573	0.0386227	0.0421703	0.0296899	0.0629788
POS	P5	D0	-0.0286263	0.0557483	0.0162696	0.0303573	0.0386227	0.0421703	0.0296899	0.0629788
POS	P5	D0	-0.0286263	0.0557483	0.0162696	0.0303573	0.0386227	0.0421703	0.0296899	0.0629788
POS	P5	D0	-0.0286263	0.0557483	0.0162696	0.0303573	0.0386227	0.0421703	0.0296899	0.0629788
POS	P5	D0	-0.0286263	0.0557483	0.0162696	0.0303573	0.0386227	0.0421703	0.0296899	0.0629788
POS	P5	D0	-0.0286263	0.0557483	0.0162696	0.0303573	0.0386227	0.0421703	0.0296899	0.0629788
POS	P5	D0	-0.0286263	0.0557483	0.0162696	0.0303573	0.0386227	0.0421703	0.0296899	0.0629788
POS	P5	D0	-0.0286263	0.0557483	0.0162696	0.0303573	0.0386227	0.0421703	0.0296899	0.0629788
POS	P5	D0	-0.0286263	0.0557483	0.0162696	0.0303573	0.0386227	0.0421703	0.0296899	0.0629788
POS	P5	D0	-0.0286263	0.0557483	0.0162696	0.0303573	0.0386227	0.0421703	0.0296899	0.0629788
POS	P5	D0	-0.0286263	0.0557483	0.0162696	0.0303573	0.0386227	0.0421703	0.0296899	0.0629788
POS	P5	D0	-0.0286263	0.0557483	0.0162696	0.161498	0.0644725	0.102615	0.0296899	0.0629788
POS	P5	D0	-0.0286263	0.0557483	0.0162696	0.271156	0.0455344	0.337377	0.0296899	0.0629788
POS	P5	D0	-0.0286263	0.0557483	0.0162696	0.187608	0.472329	0.191161	0.0296899	0.0629788
PP2	P4	D0.08	-0.124948	0.0745146	0.129961	0.136799	-0.0262814	0.126638	-2.11514	-0.0408283
PP2	P4	D0.4	0.238492	-0.0156433	0.0483038	-0.0046266	0.162653	-0.0139859	-0.118218	0.00586008
PP2	P4	D02	-0.000339	0.101357	0.175083	0.0654711	-0.0335518	-0.0448079	-1.33344	0.237422
PP2	P4	D10	-0.370207	-0.120809	-0.031162	-0.279097	0.0685592	0.0689227	-0.50345	0.0661358
PR-619	P4	D0.08	0.0798847	0.046699	0.211775	0.1275	-0.0910498	-0.0894397	0.0877103	0.0911631
PR-619	P4	D0.4	-0.121868	-0.0104247	-0.0669052	-0.698537	-0.210692	-0.108257	0.390062	0.198314
PR-619	P4	D02	0.070243	-0.0011186	0.0243254	-0.753373	-0.217314	-0.170833	0.275245	0.103025
PR-619	P4	D10	-0.591636	-0.296757	-0.267969	-0.685091	-0.271341	-0.141428	-0.495959	-0.193377
Pralatrexate	P2	D0.08	0.0144396	-0.12698	-0.313351	-0.798333	-0.234942	-0.22111	-1.26339	-0.066598
Pralatrexate	P2	D0.4	-0.514543	-0.167953	-0.205032	0.0988396	-0.0051624	0.00609518	-1.28959	-0.101508
Pralatrexate	P2	D02	-0.836553	-0.147471	-0.226243	0.128386	-0.0319262	0.324197	-0.520723	-0.044602
Pralatrexate	P2	D10	-0.912817	-0.0966308	-0.312463	-0.160809	-0.0081273	-0.0091729	-1.05337	-0.11371
Pramipexole	P3	D0.08	-0.0601275	0.0241355	-0.0102037	0.116766	-0.0687566	0.00697261	0.289087	0.151657
Pramipexole	P3	D0.4	0.0422974	0.0482136	-0.0182601	-0.013773	0.00977241	0.313174	0.376559	0.0642548
Pramipexole	P3	D02	0.0590694	0.0145714	-0.0125429	-0.0366888	-0.0586028	0.32638	0.179577	0.0758344
Pramipexole	P3	D10	0.119914	0.0254706	0.0527193	0.00614425	0.264498	0.0952987	0.455769	0.0580328
Propranolol HCl	P4	D0.08	0.0365496	0.10759	0.189549	0.164445	-0.049551	0.00069146	0.17614	0.026528
Propranolol HCl	P4	D0.4	0.0446002	0.0177484	0.017808	-0.14549	0.0262023	-0.0199468	0.154424	0.262171
Propranolol HCl	P4	D02	-0.0224919	0.160536	0.137504	-0.0403551	0.0109741	-0.0095758	0.367267	0.0667724
Propranolol HCl	P4	D10	0.149153	0.172996	0.117982	0.00585235	-4.27e-05	-0.079005	0.18905	-0.0283731
PRT062607 (P505-15, BIIB057) HCl	P5	D0.08	0.0128438	-0.0367951	-0.0869646	-0.147712	-0.20316	-0.204673	-0.142731	0.0233319
PRT062607 (P505-15, BIIB057) HCl	P5	D0.4	0.075438	0.0379111	0.129063	0.219576	4.27e-05	-0.0311663	0.204613	0.0179668
PRT062607 (P505-15, BIIB057) HCl	P5	D02	-0.402765	-0.152653	-0.315625	0.167692	-0.148092	0.349054	0.171967	0.0560928
PRT062607 (P505-15, BIIB057) HCl	P5	D10	-0.696485	-0.349086	-0.548638	-1.79372	-0.342458	-0.455742	-0.144931	-0.0806066
PTC-209	P5	D0.08	0.225753	0.10572	0.12405	-1.83816	-0.391061	-0.454196	-0.770336	-0.0045279
PTC-209	P5	D0.4	-0.271789	-0.0180162	-0.100615	0.0844639	0.0536397	0.0281399	-0.517559	-0.0091644
PTC-209	P5	D02	-1.43083	-0.219483	-0.347116	0.0476825	0.23539	0.0384775	-1.04143	-0.0422122
PTC-209	P5	D10	-1.32948	-0.240656	-0.380479	0.0339025	0.106766	0.0844958	-1.49005	-0.0488771
PYR-41	P4	D0.08	0.195509	0.176744	0.167627	-0.0703132	0.0958949	0.104292	0.485385	0.219086
PYR-41	P4	D0.4	0.225034	-0.0531927	0.0164421	-0.0019976	-0.0428929	0.0411763	0.684225	0.0854519
PYR-41	P4	D02	-0.0694059	-0.0967287	-0.141386	-0.323414	0.00145874	0.085302	0.519224	0.18569
PYR-41	P4	D10	-0.134609	0.033398	0.00145136	-0.441325	-0.196017	-0.244798	0.491934	0.167219
Pyrimethamine	P2	D0.08	-0.0732957	0.0323556	0.0764919	-0.82055	-0.233747	-0.394123	0.0948767	-0.0035905
Pyrimethamine	P2	D0.4	-0.141874	0.0282749	-0.0519667	0.324641	0.117478	0.237786	-0.310663	-0.0849374
Pyrimethamine	P2	D02	-0.364766	-0.115532	-0.0974639	0.454791	0.0330144	0.165995	-0.442775	-0.120935
Pyrimethamine	P2	D10	-0.335071	-0.162184	-0.282844	-0.42103	-0.0480359	0.056059	-0.70355	-0.0171629
Quizartinib (AC220)	P2	D0.08	0.215936	0.118821	0.171447	-1.1813	-0.261533	-0.178538	0.511373	0.0519147
Quizartinib (AC220)	P2	D0.4	0.202221	0.0443612	0.157235	-0.308476	0.347987	0.0957235	-0.210803	0.0401104
Quizartinib (AC220)	P2	D02	-0.372616	-0.0524155	-0.157921	-0.0795634	0.0423643	0.0139521	-0.262654	-0.0551861
Quizartinib (AC220)	P2	D10	-0.565259	-0.250218	-0.394706	-0.150261	0.0289636	0.0201325	-0.186463	-0.0067452
Raltegravir (MK-0518)	P2	D0.08	0.328656	0.0533834	0.155178	-0.089614	0.0532714	0.189328	0.303486	0.159236
Raltegravir (MK-0518)	P2	D0.4	0.134064	-0.0449964	-0.0721451	0.0239755	0.0812853	0.0503772	0.22643	0.106566
Raltegravir (MK-0518)	P2	D02	0.361178	0.0876664	0.103207	-0.0722966	0.066652	0.0547896	0.380954	-0.0291965
Raltegravir (MK-0518)	P2	D10	0.122217	0.125146	0.139586	-0.449906	-0.0210448	0.0225105	0.478638	-0.052388
Ramelteon	P1	D0.08	0.0835058	0.12996	0.135382	0.098162	-0.0561826	-0.100925	-0.190564	-0.0262576
Ramelteon	P1	D0.4	0.483911	0.205493	0.329873	0.133175	0.0271673	0.0341438	0.0520289	-0.0267279
Ramelteon	P1	D02	0.159552	0.0162146	0.0129225	0.0821931	0.0322885	0.0789124	-0.65433	-0.0328231
Ramelteon	P1	D10	0.312711	0.10628	0.149699	-0.114517	0.0175733	0.0445694	0.0383264	-0.028592
Ranitidine	P2	D0.08	-0.734011	-0.174019	-0.200786	0.114473	0.0361425	0.0728094	0.448818	0.0661232
Ranitidine	P2	D0.4	-0.125519	-0.0567179	-0.0138562	-0.204498	-0.0989858	-0.0763859	0.507892	0.0572143
Ranitidine	P2	D02	-0.124361	-0.0839013	-0.127216	-0.270297	-0.0583301	0.0308275	0.0310748	-0.0676269
Ranitidine	P2	D10	-0.368833	-0.0921804	-0.106148	-0.036736	-0.0302995	-0.0662053	-0.530208	-0.0822551
Rasagiline Mesylate	P2	D0.08	0.240172	0.143935	0.290778	-0.0054056	-0.136321	-0.0864619	0.425108	0.172511
Rasagiline Mesylate	P2	D0.4	0.143752	0.0536001	0.105085	-0.0802677	0.379899	0.101686	0.435488	0.0448774
Rasagiline Mesylate	P2	D02	0.0799686	0.0525535	0.0269183	0.0722896	-0.0691127	0.371107	0.0810708	0.121504
Rasagiline Mesylate	P2	D10	0.424679	0.107457	0.222508	-0.0366203	-0.0227496	0.0345018	-0.106585	-0.0724598
Rebamipide	P2	D0.08	-0.235431	0.00646231	-0.110992	0.118784	-0.0631752	-0.0223939	-0.452413	-0.0997159
Rebamipide	P2	D0.4	-0.918009	-0.14562	-0.259096	-0.193403	0.0986023	0.126887	-0.683278	-0.0585005
Rebamipide	P2	D02	-0.397028	-0.163484	-0.283936	-0.175745	-0.0081217	0.474041	-0.174166	-0.0824838
Rebamipide	P2	D10	-0.369349	-0.105922	-0.129394	-0.0675574	0.0269704	0.077436	-0.593458	-0.0972959
RepSox	P5	D0.08	-0.108144	0.262534	0.0201107	-0.706591	-0.122705	-0.160906	0.149061	0.181873
RepSox	P5	D0.4	0.0488191	0.320956	0.330381	0.746532	-0.002184	0.0435833	-0.135669	0.123138
RepSox	P5	D02	-0.228818	0.143907	0.282468	0.0618627	0.0703565	0.0764662	-0.352718	0.0704866
RepSox	P5	D10	-0.594457	-0.0922934	-0.0205819	0.784571	0.0415233	0.0227969	-0.490128	0.00666726
Ridaforolimus (Deforolimus, MK-8669)	P1	D0.08	0.39848	0.0180071	0.0798844	0.804451	0.0219751	0.0287299	0.124922	-0.0017092
Ridaforolimus (Deforolimus, MK-8669)	P1	D0.4	0.264793	0.152098	0.0303388	-0.604323	-0.297858	-0.292214	-0.129375	0.126264
Ridaforolimus (Deforolimus, MK-8669)	P1	D02	0.152591	0.165801	0.0920881	-1.06015	-0.277615	-0.384038	-0.109499	0.0151731
Ridaforolimus (Deforolimus, MK-8669)	P1	D10	0.256665	0.0520888	0.0881121	-1.95164	-0.329489	-0.343205	-0.426933	0.00750043
Rigosertib (ON-01910)	P2	D0.08	-1.06296	-0.310082	-0.426196	-1.07299	-0.270225	-0.369865	-1.04812	-0.117187
Rigosertib (ON-01910)	P2	D0.4	-1.28196	-0.213115	-0.439589	0.0152171	0.0725976	0.0320472	-1.51202	-0.140022
Rigosertib (ON-01910)	P2	D02	-1.95057	-0.303489	-0.446482	0.0818436	-0.125363	-0.106498	-1.10132	-0.161553
Rigosertib (ON-01910)	P2	D10	-0.698577	-0.308327	-0.399805	0.0661009	-0.0248992	-0.0686198	-0.768141	-0.147542
Rimonabant	P4	D0.08	0.0807474	0.0632695	0.0258348	0.0735858	-0.111849	-0.169724	0.671076	0.186735
Rimonabant	P4	D0.4	0.114173	-0.0654225	0.0664784	0.00050951	0.0555909	0.0510473	0.421304	0.00303871
Rimonabant	P4	D02	0.0267383	-0.230693	-0.241317	0.112266	0.00594018	-0.0220152	0.611945	0.0945759
Rimonabant	P4	D10	-0.159337	-0.0470314	-0.127287	-0.156276	0.235873	0.0927115	0.276113	0.0262572
Rivaroxaban	P4	D0.08	-0.080377	0.186873	0.196096	0.157162	-0.0057958	-0.0039322	0.1425	0.0818577
Rivaroxaban	P4	D0.4	0.0576225	-0.102749	-0.154426	0.0321817	-0.0126612	0.319792	0.415033	0.0112283
Rivaroxaban	P4	D02	-0.0815471	0.101858	-0.0055281	0.0181656	0.451549	0.0281649	0.392886	0.122489
Rivaroxaban	P4	D10	-0.091203	-0.100685	-0.102537	0.102434	-3.18e-05	0.0217285	0.0650726	-0.0277501
Rizatriptan Benzoate	P2	D0.08	0.573708	0.24272	0.247777	0.0614523	-0.063016	0.280942	0.0372902	-0.0188117
Rizatriptan Benzoate	P2	D0.4	0.337073	0.00830134	0.0857337	-0.531248	0.0594609	-0.0503961	-0.0289419	-0.0156678
Rizatriptan Benzoate	P2	D02	-0.013781	0.0242689	-0.0774566	-0.0926329	-0.156155	-0.175901	0.290434	0.0578039
Rizatriptan Benzoate	P2	D10	-0.0487552	0.048599	0.0689268	-0.161301	0.0277337	0.0171534	-0.174137	0.0133463
RKI-1447	P5	D0.08	-0.18736	0.00910692	0.0349772	-0.207016	-0.0535271	-0.110363	-0.472422	-0.0874476
RKI-1447	P5	D0.4	0.0572865	-0.039321	-0.0372392	-0.0226535	0.44449	0.100822	-0.517937	-0.0811254
RKI-1447	P5	D02	-0.136381	-0.0627491	-0.075627	-0.0006551	0.0591461	0.139498	-0.380663	0.00836906
RKI-1447	P5	D10	-0.468527	-0.334375	-0.491154	0.221153	0.049827	0.0754979	-0.349398	-0.161212
Rolipram	P2	D0.08	0.665058	0.585649	0.349908	0.165156	0.025303	0.157281	0.425778	0.186775
Rolipram	P2	D0.4	0.464912	0.0393203	0.281722	0.244846	0.00537543	-0.0010778	0.00099839	0.0891827
Rolipram	P2	D02	0.534438	0.294645	0.553642	0.250948	0.008869	0.0516024	0.431725	0.161937
Rolipram	P2	D10	0.351664	0.219785	0.310404	0.105419	0.0208189	-0.0118757	0.380133	0.0907589
Rotundine	P3	D0.08	0.393581	0.170474	0.20764	-0.0011604	0.0535466	-0.0243338	0.438042	0.196812
Rotundine	P3	D0.4	0.355956	0.0020725	0	-0.283803	0.352916	0.0837313	0.420971	0.0862899
Rotundine	P3	D02	0.174544	0.110088	0.116929	0.0428953	0.0206025	0.398948	0.290631	0.0836766
Rotundine	P3	D10	0.379488	0.230074	0.243159	-0.0189227	0.00120772	-0.0222832	0.304159	0.0952471
Roxatidine Acetate HCl	P2	D0.08	-0.382562	-0.0710982	-0.186843	-0.034362	-0.0555165	-0.0786236	0.547095	0.164331
Roxatidine Acetate HCl	P2	D0.4	-0.215808	-0.102444	-0.111729	0.365077	0.0849626	0.0529379	0.235484	-0.0065204
Roxatidine Acetate HCl	P2	D02	-0.271209	-0.0057995	-0.137216	0.469836	0.161752	0.0996724	-0.0178039	0.00135627
Roxatidine Acetate HCl	P2	D10	-0.278985	-0.102137	-0.178568	0.283303	0.0180398	0.0105841	-0.395472	-0.0262232
Ruxolitinib (INCB018424)	P2	D0.08	0.338681	0.141313	0.171317	0.390603	0.170348	0.125222	0.66895	0.140996
Ruxolitinib (INCB018424)	P2	D0.4	0.235374	-0.0199709	-0.0101926	0.142593	0.0529976	0.102347	0.38359	0.0688811
Ruxolitinib (INCB018424)	P2	D02	0.433909	0.154615	0.14254	0.247853	0.0949851	0.0678265	0.616706	0.155987
Ruxolitinib (INCB018424)	P2	D10	0.444667	0.338222	0.394292	0.228473	0.0303408	0.0970389	0.597122	0.376451
S3I-201	P1	D0.08	0.457181	0.0746408	-0.033234	0.149289	-0.0656039	-0.0668704	0.36236	0.0256914
S3I-201	P1	D0.4	0.187735	0.0253529	0.331679	-0.0475078	0.103084	0.192694	0.0436218	0.0612637
S3I-201	P1	D02	0.232167	0.0381956	-0.10649	-0.005217	0.11698	0.181102	-0.224468	0.00449813
S3I-201	P1	D10	-0.455477	-0.0366719	-0.0955531	0.0252052	0.0914878	0.186143	-0.11314	0.0528457
Safinamide Mesylate	P2	D0.08	0.287618	0.205922	0.504078	0.224165	-0.0018958	0.0629572	0.554518	0.171287
Safinamide Mesylate	P2	D0.4	0.347345	0.0986422	0.189114	0.0537501	0.105454	0.0600576	0.380059	0.0647548
Safinamide Mesylate	P2	D02	0.274622	0.275879	0.32025	0.0844961	0.425238	0.0430218	0.487866	0.155724
Safinamide Mesylate	P2	D10	0.492834	0.0645326	0.186391	-0.0180287	0.136976	0.0079814	0.391389	0.109336
Sal003	P5	D0.08	0.104516	0.0272027	0.01809	-1.0385	-0.299301	-0.544886	0.414531	0.216447
Sal003	P5	D0.4	0.0936342	0.0616121	0.100726	0.17485	-0.0511224	-0.0234621	0.286526	0.0628186
Sal003	P5	D02	0.0746716	-0.0028327	-0.0230895	-0.549569	-0.0290058	-0.102984	0.530631	0.0968487
Sal003	P5	D10	-0.974911	-0.328409	-0.544866	-0.154708	0.351144	-0.021836	-0.4745	-0.110197
SANT-1	P4	D0.08	0.1884	0.0456627	0.0942926	0.0980226	-0.0125074	-0.0965241	0.561518	0.172558
SANT-1	P4	D0.4	0.135582	-0.0388976	-0.0099519	-0.0460842	-0.0112373	0.236505	0.647652	0.0684245
SANT-1	P4	D02	0.160709	0.0301099	0.0398226	-0.431227	0.198253	0.250822	0.40443	0.145207
SANT-1	P4	D10	-0.116401	-0.104202	-0.188976	0.0456245	-0.0550618	-0.104888	-0.107738	-0.031511
SAR131675	P4	D0.08	0.313019	0.110014	0.094494	0.107972	-0.0690392	-0.0392041	0.259129	0.0675799
SAR131675	P4	D0.4	-0.009544	0.029819	-0.0046769	0.422444	0.18288	0.219327	0.187714	0.0384754
SAR131675	P4	D02	0.372087	0.0883787	0.214603	0.47465	0.166178	0.194543	-0.205022	0.0289093
SAR131675	P4	D10	0.345229	-0.0339889	0.22569	0.50346	0.0328814	0.0914436	-0.266545	-0.160831
SB203580	P1	D0.08	0.0116951	-0.0690825	-0.0017094	-0.327041	-0.0188163	-0.0896702	0.167934	0.163505
SB203580	P1	D0.4	0.0250326	0.205115	0.0657549	0.210739	0.0573067	-0.0545158	-0.0528019	0.0108327
SB203580	P1	D02	0.211937	0.0468652	0.116076	0.226106	0.0687305	-0.0151126	-0.0033885	0.0764508
SB203580	P1	D10	0.450638	-0.0076529	0.179693	0.11582	-0.0283127	-0.0670302	0.422387	0.0949848
SB408124	P2	D0.08	0.661715	0.238668	0.348386	-0.259225	-0.227767	-0.445965	0.356419	0.218879
SB408124	P2	D0.4	0.241136	0.207226	0.337692	-0.0741056	0.0462671	0.0177944	0.536218	0.126355
SB408124	P2	D02	0.392894	0.172522	0.210568	0.0398865	0.00328318	0.029069	0.582084	0.107439
SB408124	P2	D10	0.236367	-0.0001324	-0.0695255	-0.0080623	0.449018	0.0612896	0.294463	0.0188125
SB415286	P3	D0.08	0.394382	0.26535	0.276146	-0.0702005	-0.0488674	-0.067758	0.341501	0.123289
SB415286	P3	D0.4	-0.164042	-0.0217456	-0.126209	0.233088	0.152295	0.134708	0.110866	0.0533653
SB415286	P3	D02	-0.0769059	-0.106753	-0.181983	0.515821	0.113767	0.149933	-0.205043	0.0104957
SB415286	P3	D10	-0.0503447	-0.0437108	-0.0921711	0.354532	0.0932706	0.107956	0.488779	0.0455657
SB431542	P1	D0.08	0.617226	0.226251	0.198626	0.249549	-0.0064292	0.0480951	0.288764	0.043557
SB431542	P1	D0.4	0.53569	0.298425	0.60961	0.0948155	-0.0210711	0.0409673	0.367626	0.109287
SB431542	P1	D02	0.249934	0.284399	0.294222	0.00884998	0.00364807	0.232928	0.342259	0.184743
SB431542	P1	D10	0.189015	0.170234	0.277634	0.0254858	0.0525732	-0.0051015	0.0262025	-0.0447597
SB705498	P3	D0.08	-0.081685	0.0271553	-0.0265462	0.0600806	-0.0255547	-0.0207854	0.386027	0.215254
SB705498	P3	D0.4	-0.167121	-0.10464	-0.16191	-0.0711444	-0.0002711	0.0243382	0.0303699	-0.048159
SB705498	P3	D02	0.00422243	-0.0874878	-0.13015	-0.119729	-0.141418	-0.0998717	-0.0404648	0.0321871
SB705498	P3	D10	-0.189913	-0.014283	-0.0226963	-0.105248	-0.0081168	-0.0217038	0.0179252	-0.0133841
SB742457	P4	D0.08	-0.239919	0.138188	0.0264143	-0.243854	-0.0474094	-0.0445169	-0.559902	-0.100866
SB742457	P4	D0.4	-0.0149765	0.0337046	0.0620784	-0.340977	-0.218663	-0.326279	-0.242498	-0.0772325
SB742457	P4	D02	0.00544059	0.217828	0.032147	-0.674026	-0.252808	-0.328802	-0.431121	-0.0037612
SB742457	P4	D10	-0.100129	0.0238001	-0.0656255	-0.596528	-0.304721	-0.385389	-0.537464	0.0632016
SB743921	P3	D0.08	-0.272747	-0.316205	-0.423634	-0.5139	-0.271587	-0.399767	-0.842333	-0.159955
SB743921	P3	D0.4	-0.826542	-0.334751	-0.44974	-0.0893376	0.391475	-0.0123273	-0.82982	-0.152369
SB743921	P3	D02	-0.289074	-0.318013	-0.402961	0.136502	-0.019555	-0.0388659	-0.569315	-0.168589
SB743921	P3	D10	-0.511252	-0.316406	-0.399054	-0.142571	0.464835	0.107579	-0.599912	-0.124678
SC-514	P4	D0.08	0.0066926	0.197226	0.207048	0.0693258	0.0136061	-0.0175686	0.236526	-0.0675979
SC-514	P4	D0.4	0.173643	0.0629462	-0.10239	0.231339	0.0845978	0.0710517	-0.264719	-0.0641733
SC-514	P4	D02	0.274798	-0.0092407	-0.0365773	0.230101	0.039764	0.0631002	0.450997	-0.0198185
SC-514	P4	D10	0.156771	0.170725	0.0398488	0.0239057	0.0514693	0.0578367	0.409904	0.0525489
SC144	P4	D0.08	0.0225102	0.0917599	0.161897	-0.340256	1e-05	0.0456978	0.224938	0.0242357
SC144	P4	D0.4	-0.0006759	-0.0427947	-0.0495596	0.674076	0.0544293	0.049063	0.158363	-0.0355695
SC144	P4	D02	-0.276104	0.0298396	-0.225573	-0.157809	-0.0188117	-0.0702661	-0.51816	-0.1572
SC144	P4	D10	-0.724044	-0.359844	-0.481517	0.0704132	-0.0839264	-0.147467	-1.58985	-0.107082
Selumetinib (AZD6244)	P1	D0.08	0.310208	0.0998813	0.10992	-1.45208	-0.148935	-0.273073	-0.490836	-0.0919493
Selumetinib (AZD6244)	P1	D0.4	-0.0132938	0.0247935	0.0548187	0.111185	0.0469835	-0.0011866	-0.325237	-0.070917
Selumetinib (AZD6244)	P1	D02	-0.568556	-0.103934	-0.231559	-0.128417	0.0456373	0.216498	-0.271968	-0.103951
Selumetinib (AZD6244)	P1	D10	-0.55754	-0.173895	-0.284838	-0.0662352	-0.126326	-0.078145	-0.546438	-0.097674
Semagacestat (LY450139)	P2	D0.08	0.30356	0.0324603	0.0384346	-0.386163	-0.132816	-0.250158	0.00937526	-0.0274366
Semagacestat (LY450139)	P2	D0.4	-0.12546	-0.0992331	-0.202119	-0.114349	0.0309086	0.00381365	-0.366267	-0.0086587
Semagacestat (LY450139)	P2	D02	-0.338005	-0.0908031	-0.119789	0.288393	-0.119927	-0.104905	0.0202276	-0.0252705
Semagacestat (LY450139)	P2	D10	-0.630761	-0.14537	-0.138932	0.147267	0.0264303	-0.0263975	-1.55189	-0.0464911
Sertraline HCl	P4	D0.08	-0.286896	-0.138876	-0.246685	0.218124	-0.0121434	-0.0491457	0.164393	0.0296903
Sertraline HCl	P4	D0.4	-0.126652	-0.090119	-0.0897899	-0.0342145	0.0496921	0.0349393	0.099987	-0.0360579
Sertraline HCl	P4	D02	-0.0011196	0.126799	0.0796333	-0.0026793	-0.0184979	0.0227733	0.0506853	0.00187486
Sertraline HCl	P4	D10	-0.282524	0.0139827	0.0329016	-0.368475	0.242085	0.182938	0.194584	-0.0171021
SGC 0946	P4	D0.08	0.0785664	0.147732	0.253632	-0.249164	0.0432321	0.0260295	0.111751	0.0737351
SGC 0946	P4	D0.4	-0.342176	-0.1592	-0.404832	-0.138126	0.0226583	-0.0482605	-0.0198088	0.096341
SGC 0946	P4	D02	-0.104627	0.123188	0.0751019	0.115231	-0.0241196	-0.0150484	0.226055	0.233396
SGC 0946	P4	D10	-0.371509	0.0686694	0.0617983	-0.127804	0.106821	-0.0108537	0.193207	0.0659155
SGI-1027	P5	D0.08	0.207724	0.0481878	0.0169835	-0.225746	0.0549536	0.0963696	0.662844	0.111085
SGI-1027	P5	D0.4	0.194343	0.141272	0.144418	0.0174446	0.148308	0.167674	0.584466	0.136055
SGI-1027	P5	D02	0.0903223	0.042938	0.0260418	0.305336	0.064031	0.0925208	0.554933	0.237284
SGI-1027	P5	D10	-0.0237211	-0.0601909	-0.046606	0.241359	-0.0669686	-0.0577418	0.406468	-0.0106077
SGI-1776 free base	P3	D0.08	0.128426	0.0483512	0.127718	-1.68187	-0.199896	-0.460502	0.365591	0.152281
SGI-1776 free base	P3	D0.4	0.100255	-0.0638953	-0.0121291	-0.315776	0.0648505	0.0461756	0.429186	0.124478
SGI-1776 free base	P3	D02	0.0904029	0.0642991	0.0636537	0.00287387	0.0581393	0.13122	0.303738	0.039795
SGI-1776 free base	P3	D10	-0.570787	-0.22817	-0.297149	-0.0117846	0.00233871	-0.0306648	-0.847047	-0.186664
Sirtinol	P3	D0.08	0.0846684	0.0684145	0.0578242	-0.154412	0.108943	-0.000952	-0.4221	0.150506
Sirtinol	P3	D0.4	0.0211112	0.00953138	0.169587	-0.0043156	0.251719	-0.05601	0.00329497	-0.0670218
Sirtinol	P3	D02	-0.140745	0.118295	0.083075	0.0606607	-0.0830999	-0.11648	-0.208295	0.0624695
Sirtinol	P3	D10	-0.10384	0.0672099	0.0239042	-0.0332697	-0.0036719	0.394404	0.024096	0.0576931
Sitaxentan sodium	P4	D0.08	0.195497	0.0265238	0.0371086	0.0468606	-0.0602804	-0.0895681	0.0929309	0.00299502
Sitaxentan sodium	P4	D0.4	-0.0515042	0.0180678	0.100384	0.274321	-0.0033111	0.0398893	-0.608985	-0.0916577
Sitaxentan sodium	P4	D02	0.142261	0.359596	0.0695321	0.105521	0.50132	0.150661	-0.397857	-0.0863976
Sitaxentan sodium	P4	D10	0.0686185	0.0202329	0.0838484	0.039988	0.0971375	0.0163143	-0.416584	-0.0743383
SKI II	P5	D0.08	0.300166	0.054538	0.067296	0.0104691	-0.0261588	0.00464928	0.30375	0.184261
SKI II	P5	D0.4	0.214512	0.0578217	0.0792328	-0.0375388	0.104983	0.221294	0.346956	0.0974503
SKI II	P5	D02	0.251095	0.0734151	0.0705359	-0.004444	-0.0022047	-0.0075478	0.302841	0.0524412
SKI II	P5	D10	-0.41952	-0.328938	-0.38959	-0.0494801	0.113589	0.0795733	-0.598194	-0.114151
SMI-4a	P5	D0.08	0.190715	0.158004	0.18787	-0.428464	0.0304927	-0.0597126	-0.613	-0.198098
SMI-4a	P5	D0.4	0.0596084	-0.0248447	0.0865288	-0.728117	-0.320868	-0.480045	-1.00726	-0.153664
SMI-4a	P5	D02	0.0583787	0.0964588	0.0246965	-1.08184	-0.317551	-0.409605	-1.00498	-0.112599
SMI-4a	P5	D10	-0.0260382	-0.0656565	-0.167202	-1.05712	-0.372173	-0.454842	-0.526007	-0.186262
SN-38	P4	D0.08	-0.567258	-0.383844	-0.56497	-1.42777	-0.412649	-0.500244	-0.86471	-0.119076
SN-38	P4	D0.4	-0.485016	-0.390787	-0.582279	-0.144362	0.16714	0.130775	-1.7057	-0.15489
SN-38	P4	D02	-0.766756	-0.411149	-0.56691	-0.0495393	-0.155748	-0.224918	-1.85487	-0.131291
SN-38	P4	D10	-1.03629	-0.412848	-0.571912	-1.45166	-0.285986	-0.218509	-1.03384	-0.0724776
SNS-032 (BMS-387032)	P1	D0.08	-0.0816841	-0.0293894	0.00766541	-1.15919	-0.269508	-0.405687	0.000441	0.00969507
SNS-032 (BMS-387032)	P1	D0.4	0.143394	-0.178129	-0.239024	-0.221426	-0.0064811	-0.0496186	-0.342977	-0.0937405
SNS-032 (BMS-387032)	P1	D02	-0.716573	-0.370635	-0.479946	-0.41328	-0.0339209	-0.132979	-0.577697	-0.170039
SNS-032 (BMS-387032)	P1	D10	-0.720791	-0.353035	-0.433372	-0.467828	-0.153059	-0.205367	-1.14794	-0.140458
SNS-314 Mesylate	P1	D0.08	-1.66412	-0.148898	-0.238127	-0.659131	-0.173598	-0.305351	-0.11252	-0.0580876
SNS-314 Mesylate	P1	D0.4	-0.890317	-0.132666	-0.139327	-0.107071	0.089353	0.289378	-1.02877	-0.0107753
SNS-314 Mesylate	P1	D02	-0.361886	-0.163027	-0.218655	0.154331	-0.0282892	0.0468833	-0.605195	-0.0667966
SNS-314 Mesylate	P1	D10	-0.370214	-0.147425	-0.23763	0.112596	0.26264	0.204645	-0.830003	-0.0611315
Sodium 4-Aminosalicylate	P4	D0.08	0.269978	0.080213	0.132372	0.147693	0.129192	0.144769	0.19266	0.0698901
Sodium 4-Aminosalicylate	P4	D0.4	0.00556567	0.0823856	0.041708	0.0390232	0.0133438	0.264111	0.453148	0.0680109
Sodium 4-Aminosalicylate	P4	D02	0.085499	0.222849	0.182613	0.131706	0.0885532	0.323078	-0.0827723	-0.0188969
Sodium 4-Aminosalicylate	P4	D10	0.256452	0.123418	0.221626	0.0705926	0.37136	0.103942	0.336248	0.0214924
Sorafenib	P5	D0.08	0.222271	0.157483	0.14958	0.0721858	-0.0598171	-0.0784027	-0.164877	-0.0133789
Sorafenib	P5	D0.4	0.0802293	0.0208434	0.0699874	-0.209105	0.462627	0.224737	0.284104	0.0699051
Sorafenib	P5	D02	0.162371	-0.0363263	-0.0181691	0.00367744	-0.0347181	0.00164863	-0.851635	-0.0489096
Sorafenib	P5	D10	0.139843	0.00906535	-0.011556	0.00121605	0.225189	-0.0244051	0.130436	-0.0114286
Sotrastaurin	P3	D0.08	0.0338452	0.122516	0.118301	0.0184322	-0.0528907	-0.0674332	0.2057	-0.0068923
Sotrastaurin	P3	D0.4	-0.0911517	-0.0869526	-0.0725178	0.0448959	0.141241	0.19995	-0.271136	-0.0736589
Sotrastaurin	P3	D02	-0.363706	-0.0795507	-0.1212	0.0772277	0.0665522	0.125599	-0.453413	-0.10251
Sotrastaurin	P3	D10	-0.0374669	-0.192332	-0.25613	-0.0051206	0.0885374	0.173261	-0.706609	-0.134187
SP600125	P2	D0.08	0.376775	0.170015	0.253237	-0.0579554	0.0662572	0.124549	0.170016	0.0934148
SP600125	P2	D0.4	0.474953	0.0549977	0.194923	0.20815	-0.0090351	-0.0319886	-0.116903	-0.0415558
SP600125	P2	D02	0.37833	0.373508	0.112925	0.189537	-0.0227517	0.0690556	-0.0641436	-0.0069955
SP600125	P2	D10	0.109208	0.027707	0.160003	0.170608	0.0425107	-0.0499707	-0.110151	-0.0293975
SRPIN340	P5	D0.08	0.184395	0.173475	0.118359	0.0232567	-0.0806544	-0.0453649	0.870081	0.181574
SRPIN340	P5	D0.4	0.642302	0.0567856	0.118136	0.344483	0.115785	0.18654	0.502939	0.0859085
SRPIN340	P5	D02	0.39938	0.109625	0.176746	0.314802	0.0627324	0.0906494	0.789715	0.13946
SRPIN340	P5	D10	0.54777	0.0441443	0.157743	0.324408	0.0448832	0.0444881	0.829299	0.102704
SRT1720	P1	D0.08	0.469144	0.190895	0.127906	-1.63793	-0.198817	-0.265224	0.774003	0.208439
SRT1720	P1	D0.4	0.265219	0.242208	0.0820399	0.0335195	-0.0080199	-0.0073265	0.600522	0.0300447
SRT1720	P1	D02	0.257678	0.129772	0.126924	-0.0145021	-0.0076072	0.121855	0.435482	0.0365176
SRT1720	P1	D10	-0.566419	-0.0951095	-0.256917	0.0583538	0.0210998	-0.0691918	-0.844201	-0.0183843
SSR128129E	P5	D0.08	0.140853	0.176729	0.152433	0.0766809	-0.0832083	-0.125272	0.0893695	0.109216
SSR128129E	P5	D0.4	0.372799	0.056228	0.177914	-0.305929	0.100638	0.0681796	0.326806	0.0683488
SSR128129E	P5	D02	0.115792	0.0425307	0.0901947	-0.0119296	0.0797058	0.0322894	0.191307	0.024952
SSR128129E	P5	D10	-0.0036211	-0.0960135	-0.102612	-0.0350192	0.28393	0.00397513	-0.152022	-0.113743
Stattic	P4	D0.08	0.32117	0.140493	0.232738	-0.0430556	-0.0757504	-0.0663274	-0.255443	0.148521
Stattic	P4	D0.4	0.193395	0.0573173	0.15353	0.0508396	0.0357068	0.125372	-0.195272	-0.0719818
Stattic	P4	D02	0.172641	0.0603773	0.120433	0.00595206	-0.017691	-0.0624915	-0.0392446	0.0954557
Stattic	P4	D10	0.259244	0.0489059	0.0624325	0.0374442	-0.0194241	-0.0593822	-0.291915	-0.03723
Stavudine (d4T)	P2	D0.08	0.194431	0.139754	0.199878	-0.330917	-0.126725	-0.212055	0.0388811	0.0383176
Stavudine (d4T)	P2	D0.4	0.168359	-0.0088009	0.00060105	-0.587953	-0.268174	-0.404873	0.266917	0.0356379
Stavudine (d4T)	P2	D02	0.144854	0.0335964	0.00221879	-1.18157	-0.316414	-0.249701	0.042863	0.0114381
Stavudine (d4T)	P2	D10	-0.0023963	-0.113986	-0.107539	-0.900363	-0.306715	-0.44563	0.109056	-0.0446338
STF-118804	P5	D0.08	-0.481881	-0.190926	-0.303893	-2.03751	-0.307934	-0.471649	0.618268	-0.005549
STF-118804	P5	D0.4	-1.87725	-0.245151	-0.358233	0.0640301	0.0475872	0.0767073	-1.1437	-0.0669811
STF-118804	P5	D02	-0.707507	-0.210945	-0.310161	0.164862	0.0388035	0.0987117	-1.14087	0.00027962
STF-118804	P5	D10	-1.65411	-0.23645	-0.362595	-0.129841	0.0335252	-0.0303567	-0.32142	0.0135048
SU11274	P1	D0.08	0.392399	0.063096	0.0930268	-1.8888	-0.270839	-0.332137	0.613317	0.142429
SU11274	P1	D0.4	0.434812	0.194703	0.639276	0.254377	0.0786894	0.0759727	0.210843	0.125856
SU11274	P1	D02	0.183956	0.00498974	0.00902205	0.0391651	0.118637	0.187321	0.120101	-0.022243
SU11274	P1	D10	-0.255338	-0.237075	-0.411672	0.226449	0.0542814	-0.0075681	-0.309609	-0.113674
Suvorexant (MK-4305)	P5	D0.08	0.154898	0.246284	0.211614	0.129441	0.0609065	0.030524	0.165547	0.286685
Suvorexant (MK-4305)	P5	D0.4	0.159068	0.163702	0.116935	0.0223288	-0.0119508	-0.0059929	0.56657	0.0872164
Suvorexant (MK-4305)	P5	D02	0.243751	0.13955	0.135779	0.0554631	0.00298151	0.0137161	0.654011	0.175721
Suvorexant (MK-4305)	P5	D10	0.0957225	-0.0319753	0.0968152	0.00323132	0.0218242	0.0430845	0.524086	0.201887
T0070907	P4	D0.08	0.0895356	-0.0422187	-0.0890116	-1.44471	-0.303884	-0.412327	0.224053	0.0831819
T0070907	P4	D0.4	-0.145191	-0.0122916	-0.0468438	-0.244362	0.0281105	0.0155191	0.167081	-0.0005813
T0070907	P4	D02	0.104447	0.0162967	0.0411208	-0.024899	0.0196401	0.0196726	0.0422713	0.0903763
T0070907	P4	D10	-0.42035	-0.291	-0.453772	-0.271533	0.135392	0.0880474	-0.403369	-0.0587551
T0901317	P4	D0.08	-0.108702	0.103227	0.0640135	-0.196742	0.0227632	-0.038195	0.494311	0.126491
T0901317	P4	D0.4	-0.0283568	0.0454561	0.0312878	-1.2206	-0.102013	-0.077536	0.588259	0.0620004
T0901317	P4	D02	-0.0332635	-0.0001303	-0.0662549	0.0908389	-0.0496145	0.162809	0.591732	0.0866329
T0901317	P4	D10	-0.176199	-0.0418265	-0.0571421	0.195815	0.00406765	0.114182	0.714612	-0.0257945
Tadalafil	P2	D0.08	0.584467	0.147138	0.122624	0.191202	-0.0550357	0.0581309	0.578718	0.260591
Tadalafil	P2	D0.4	0.391009	-0.0608799	-0.0694048	-0.3611	-0.254229	-0.368108	0.602323	0.19077
Tadalafil	P2	D02	0.651957	0.162613	0.259499	-1.37802	-0.331482	-0.504012	0.461292	0.222081
Tadalafil	P2	D10	0.130376	-0.0487035	-0.0430766	-1.56327	-0.374504	-0.480613	0.487358	0.287601
TAE226 (NVP-TAE226)	P3	D0.08	-0.54446	-0.363323	-0.447152	-1.19002	-0.363553	-0.55227	-0.50948	-0.149423
TAE226 (NVP-TAE226)	P3	D0.4	-0.395118	-0.366692	-0.426049	-0.646732	0.367551	0.0713172	-1.60445	-0.214939
TAE226 (NVP-TAE226)	P3	D02	-1.05006	-0.387031	-0.492065	-0.162854	-0.0130026	-0.0268594	-1.23943	-0.207795
TAE226 (NVP-TAE226)	P3	D10	-0.787224	-0.375327	-0.493304	-0.159356	0.0399552	-0.0074699	-0.99044	-0.138124
TAK-700 (Orteronel)	P1	D0.08	-0.179942	0.0309332	0.0981104	-0.10195	-0.0320479	-0.0802127	-0.000441	0.13039
TAK-700 (Orteronel)	P1	D0.4	-0.104619	0.488666	0.186164	-0.0630156	0.00210796	0.204605	0.196862	0.0705703
TAK-700 (Orteronel)	P1	D02	-0.106016	0.089947	0.0533521	-0.0955537	0.0179628	0.0728015	0.0121822	0.234485
TAK-700 (Orteronel)	P1	D10	0.0988272	-0.035965	0.0637008	-0.446017	0.0242646	0.0321695	0.278548	0.0619701
TAK-875	P3	D0.08	0.413525	0.154846	0.254645	-0.0793899	-0.0118584	0.270971	0.367486	0.13199
TAK-875	P3	D0.4	-0.222019	0.0442384	-0.0142414	0.506128	0.00055946	0.0521559	-0.174207	0.00648576
TAK-875	P3	D02	0.00444937	-0.125214	-0.0843204	0.356389	0.0487041	0.105742	-0.0307883	-0.0291583
TAK-875	P3	D10	-0.389092	-0.256225	-0.312783	0.386261	-0.0188588	-0.0649928	-0.403422	-0.144876
Tandutinib (MLN518)	P1	D0.08	0.740076	0.102566	0.110557	0.464749	-0.121562	-0.127591	0.507921	0.182133
Tandutinib (MLN518)	P1	D0.4	0.346553	0.243947	0.288558	-0.0710103	0.070085	0.0536551	0.358701	0.0747107
Tandutinib (MLN518)	P1	D02	0.338361	0.199305	0.177173	0.0798469	0.0547422	0.0635789	0.3501	0.168322
Tandutinib (MLN518)	P1	D10	0.825842	0.0990332	0.247003	0.0841911	-0.023036	0.0916128	0.468779	0.162876
Tariquidar	P5	D0.08	0.25571	0.159914	0.175001	-0.0217353	0.0400502	0.0250288	-0.536857	-0.0698709
Tariquidar	P5	D0.4	0.295527	0.0984983	0.180149	-0.517542	0.0262783	0.0527514	-0.214258	-0.0408374
Tariquidar	P5	D02	0.246914	0.0661636	0.0461988	-0.0071102	-0.0330822	-0.0211932	0.797955	0.049839
Tariquidar	P5	D10	0.23676	-0.0317689	-0.0520362	-0.287052	0.356174	-0.0610159	0.467073	0.0924622
TCID	P5	D0.08	0.161341	0.0543112	0.0754263	-0.103659	-0.0384504	-0.0789631	-0.0513685	0.0678625
TCID	P5	D0.4	-0.0049907	-0.0572924	-0.0613619	0.0804762	-0.0189989	0.0901035	-0.0088956	0.0368859
TCID	P5	D02	-0.159426	-0.0790962	-0.159673	0.0773988	-0.066278	-0.0360107	-0.203083	-0.0780452
TCID	P5	D10	-0.236646	-0.114215	-0.145454	0.164317	-0.0289573	-0.0554935	-0.344552	0.0978298
TCS 359	P5	D0.08	0.244947	0.285961	0.246582	0.157149	-0.0618669	-0.0165902	0.124821	-0.0114679
TCS 359	P5	D0.4	0.323178	0.136811	0.182996	0.115198	0.10165	0.0283764	0.350711	0.102281
TCS 359	P5	D02	0.105966	0.111366	0.107949	0.122381	0.0711719	0.0414554	-0.120945	-0.0286302
TCS 359	P5	D10	0.281369	0.0318027	0.0990099	0.00719775	-0.0149369	-0.0130675	-0.705155	0.00519738
Telmisartan	P2	D0.08	-0.0239314	0.189343	0.22533	0.135626	-0.0641979	-0.130334	0.311061	0.126897
Telmisartan	P2	D0.4	0.0607334	0.225213	0.175089	0.298717	0.0626799	0.0773901	0.550292	0.0908859
Telmisartan	P2	D02	0.0897585	0.0990462	0.179217	0.715086	0.0617474	0.132234	0.0955651	0.0878489
Telmisartan	P2	D10	0.490752	0.0928103	0.148184	0.660543	0.219101	0.0603024	0.0635903	-0.0493555
Temsirolimus (CCI-779, NSC 683864)	P1	D0.08	0.627708	0.0504482	0.0823395	-0.254116	0.0005498	0.0914534	0.6161	0.158902
Temsirolimus (CCI-779, NSC 683864)	P1	D0.4	0.540341	0.176006	0.224104	0.0411946	0.22668	-0.0157445	0.493933	0.0252493
Temsirolimus (CCI-779, NSC 683864)	P1	D02	0.615006	0.171766	0.18409	0.152415	-0.0428041	0.00939418	0.459793	0.123728
Temsirolimus (CCI-779, NSC 683864)	P1	D10	0.32556	0.144435	0.12936	0.0220733	-0.232341	-0.238405	0.52862	0.211513
Tenofovir	P2	D0.08	0.189537	0.04875	0.129507	-0.18217	-0.259083	-0.275901	-0.173696	-0.0437061
Tenofovir	P2	D0.4	-0.384179	-0.115156	-0.122013	-0.0767531	0.039079	0.500346	-0.0188819	-0.0702539
Tenofovir	P2	D02	-0.188203	-0.124958	-0.195307	-0.160237	-0.0093587	0.367239	-0.221204	-0.0399179
Tenofovir	P2	D10	-0.189599	-0.252488	-0.370704	0.0831207	-0.0054834	0.00468695	-0.638013	-0.142885
Tenofovir Disoproxil Fumarate	P2	D0.08	0.229064	0.0617642	0.0823755	0.0169859	-0.0684734	-0.0720076	0.0636555	0.0627516
Tenofovir Disoproxil Fumarate	P2	D0.4	0.180153	-0.0651125	-0.0092753	-0.223619	0.266665	0.0569735	-0.0248102	-0.077794
Tenofovir Disoproxil Fumarate	P2	D02	-0.23815	-0.137475	-0.120694	-0.918605	-0.262546	-0.315466	-0.319912	-0.094553
Tenofovir Disoproxil Fumarate	P2	D10	-0.447197	-0.304813	-0.457858	-1.78695	-0.280025	-0.471919	-0.86897	-0.182895
Tenovin-6	P4	D0.08	0.103225	0.0933439	0.0758788	-2.08934	-0.241152	-0.424179	0.327493	0.00166748
Tenovin-6	P4	D0.4	-0.047215	0.0652545	0.0454831	0.0967294	0.0370861	0.049508	-0.552458	0.0377611
Tenovin-6	P4	D02	-0.736228	-0.336366	-0.435352	0.0564065	-0.0577009	0.0148565	-0.809914	0.035555
Tenovin-6	P4	D10	-0.979244	-0.328666	-0.559971	0.0842959	-0.0012828	0.0410614	-1.21984	-0.0060565
TG100-115	P2	D0.08	-0.336234	0.439578	0.0500784	-0.0375003	-0.0937639	-0.0980703	-0.528353	0.147687
TG100-115	P2	D0.4	-0.134392	-0.0187222	0.0237051	0.103831	0.0396969	0.107158	0.277001	-0.0002726
TG100-115	P2	D02	-0.266353	0.0213522	-0.0738557	0.110197	0.0410186	0.13146	0.143352	-0.0114886
TG100-115	P2	D10	-0.147608	0.0925699	-0.0857041	-0.0170888	-0.0334837	0.0152077	-0.163042	-0.0756887
Thiazovivin	P2	D0.08	0.0454459	0.164468	0.277784	0.0885567	-0.113141	0.145424	0.273974	0.0646247
Thiazovivin	P2	D0.4	0.0645679	0.0684435	-0.061118	-0.0929327	0.222193	-0.0029623	0.16529	0.101036
Thiazovivin	P2	D02	0.53519	0.111795	0.226204	0.0897326	-0.0781375	-0.0391939	0.418383	-0.0077676
Thiazovivin	P2	D10	0.281339	-0.0154802	0.0390544	0.0110108	0.263765	0.0349453	0.196116	-0.0798317
Ticagrelor	P4	D0.08	0.307482	0.177035	0.262559	0.0488924	-0.0373294	-0.0525094	-0.453279	-0.0554106
Ticagrelor	P4	D0.4	0.254497	0.130282	0.206648	-0.0667369	0.0887451	0.0769363	-0.430309	-0.14728
Ticagrelor	P4	D02	0.180022	0.197165	0.167807	-0.217366	-0.0040519	0.0642812	-1.00092	-0.102263
Ticagrelor	P4	D10	0.140745	0.212425	0.232491	-0.112977	0.0110267	-0.013414	-0.912963	-0.116588
Ticlopidine HCl	P2	D0.08	-0.182018	-0.0092587	0.0449595	0.0208039	-0.0421286	0.228678	-0.104765	0.0489013
Ticlopidine HCl	P2	D0.4	0.186025	0.0400496	0.0995956	0.0135863	0.01282	-0.0441607	-0.0905544	-0.0071609
Ticlopidine HCl	P2	D02	-0.208367	0.055482	0.113128	0.031006	0.00686713	-0.0573774	-0.380564	-0.0726411
Ticlopidine HCl	P2	D10	-0.0330135	0.040041	0.0644361	-0.384147	0.527422	0.0717939	-0.0036932	-0.104075
Tie2 kinase inhibitor	P2	D0.08	0.221507	0.0427487	0.0572587	-0.330698	0.100185	-0.009601	-0.219941	-0.0280474
Tie2 kinase inhibitor	P2	D0.4	0.172329	-0.006929	-0.0267333	0.114407	-0.021348	-0.0298412	0.0187389	0.00675475
Tie2 kinase inhibitor	P2	D02	0.0166492	0.0387761	0.00028409	0.174312	0.015989	-0.030028	-0.574681	-0.0228004
Tie2 kinase inhibitor	P2	D10	-1.35319	-0.122928	-0.256322	0.0542101	0.0295602	0.00110548	0.0369433	-0.0717326
Tioxolone	P3	D0.08	0.499854	0.246502	0.407145	0.163862	0.0180438	-0.0253618	0.122268	0.0723777
Tioxolone	P3	D0.4	0.177694	0.072774	0.0697324	0.0743805	-0.095057	-0.0708551	-0.0856292	-0.0538146
Tioxolone	P3	D02	0.134573	0.0969457	0.0977053	0.147412	-0.118113	-0.124925	-0.0565781	0.032644
Tioxolone	P3	D10	0.392041	-0.0007726	0.0690011	0.0270258	-0.0739603	-0.0191421	0.427235	0.0522931
Tofacitinib (CP-690550,Tasocitinib)	P3	D0.08	0.108863	0.0188775	0.0530093	0.145465	-0.0887872	-0.101022	0.208023	0.0259369
Tofacitinib (CP-690550,Tasocitinib)	P3	D0.4	0.176973	0.019034	0.0548106	0.221554	0.0562022	0.0732764	0.422796	0.0537139
Tofacitinib (CP-690550,Tasocitinib)	P3	D02	0.166266	0.0114984	0.0471981	-0.0765898	0.0220937	0.16276	0.15627	0.0414807
Tofacitinib (CP-690550,Tasocitinib)	P3	D10	0.306605	-0.0271808	0.0426221	-0.287143	0.0596708	-0.0029629	0.255005	0.103709
Tolazoline HCl	P4	D0.08	0.161792	0.226387	0.207913	-0.648784	0.0156038	-0.0631327	0.351049	0.149898
Tolazoline HCl	P4	D0.4	0.305988	-0.0173826	-0.0398907	0.00872543	0.0295362	0.136148	0.436048	0.245996
Tolazoline HCl	P4	D02	0.0044461	-0.0047064	-0.0382941	0.0969496	-0.0186448	-0.0125482	0.12992	0.208628
Tolazoline HCl	P4	D10	0.0313067	-0.14593	-0.116207	-0.113621	0.412035	-0.015702	-0.0059896	-0.0158893
Tolfenamic Acid	P2	D0.08	0.443167	0.0692923	0.14848	0.0976406	0.0227194	0.0158452	0.134834	-0.015327
Tolfenamic Acid	P2	D0.4	-0.022687	0.0945616	0.132223	0.067177	0.051483	0.0425104	-0.0828638	-0.0071178
Tolfenamic Acid	P2	D02	-0.0948265	-0.0306502	0.0386601	0.114985	-0.030305	0.223715	-0.26751	-0.061844
Tolfenamic Acid	P2	D10	-0.083717	-0.115608	-0.128863	0.126939	0.0609956	-0.0056021	-0.360007	-0.0253999
Tolvaptan	P3	D0.08	0.169962	0.076246	0.183277	0.125376	-0.0444379	-0.0844208	0.0484969	0.0199707
Tolvaptan	P3	D0.4	-0.0049235	-0.0237112	0.0291592	0.0328963	-0.0552859	0.375195	-0.134485	-0.0682026
Tolvaptan	P3	D02	-0.196708	-0.0292703	-0.0754109	0.114773	-0.023261	0.335138	-0.212866	-0.102003
Tolvaptan	P3	D10	0.0299013	-0.144357	-0.166773	-0.0680611	-0.158723	-0.0026452	-0.467441	-0.0893231
Torcetrapib	P3	D0.08	0.3055	0.172478	0.27495	-0.0716483	-0.0516311	-0.116966	0.511923	0.224104
Torcetrapib	P3	D0.4	-0.199762	-0.141905	-0.148411	0.0454323	0.0488778	0.0798634	0.269227	-0.0231122
Torcetrapib	P3	D02	-0.165961	-0.231045	-0.258284	0.0840635	0.077036	0.454517	-0.129203	-0.0185232
Torcetrapib	P3	D10	-0.197368	0.0516669	0.00244699	-0.798565	-0.0905425	-0.206322	-0.18268	-0.0372854
Toremifene Citrate	P2	D0.08	0.666281	0.0773679	0.0828863	-1.27141	-0.205434	-0.400297	0.320142	0.0274557
Toremifene Citrate	P2	D0.4	0.658266	0.167145	0.297683	-0.108403	-0.0253482	-0.0510238	-0.384176	-0.0642918
Toremifene Citrate	P2	D02	-0.268032	0.279514	0.228679	-0.0159545	-0.12785	-0.114464	-1.96891	-0.100207
Toremifene Citrate	P2	D10	-0.750762	-0.284531	-0.365141	-0.0945544	-0.0586939	-0.130536	-2.16616	-0.103164
Tosedostat (CHR2797)	P2	D0.08	-0.222141	-0.119134	-0.19892	-0.235598	-0.194658	-0.245759	0.0394986	0.136986
Tosedostat (CHR2797)	P2	D0.4	0.0190957	-0.10399	-0.197	0.0119249	0.193219	-0.0058874	0.151305	-0.0870005
Tosedostat (CHR2797)	P2	D02	-0.370119	-0.11391	-0.226689	0.0134227	-0.0844292	-0.0616616	-0.13774	0.0237166
Tosedostat (CHR2797)	P2	D10	-0.57263	-0.25784	-0.412264	0.0157901	-0.0856046	-0.0646251	-0.594492	-0.0640476
TPCA-1	P3	D0.08	-0.181119	-0.0634621	-0.0122635	-0.487878	-0.324383	-0.343026	-0.0139559	0.0861745
TPCA-1	P3	D0.4	-0.225103	-0.118721	-0.0719632	0.183831	0.0348771	0.0220881	0.198551	0.0608034
TPCA-1	P3	D02	-0.118492	-0.0456064	-0.0637965	0.107216	-0.0509158	0.0767689	0.0873591	-0.0460244
TPCA-1	P3	D10	-0.481469	-0.160028	-0.355961	0.157396	0.048291	0.0630765	-0.624189	-0.105285
Tranylcypromine (2-PCPA) HCl	P4	D0.08	0.224035	0.124767	0.144699	0.276643	-0.14595	-0.123921	-0.599453	-0.0614052
Tranylcypromine (2-PCPA) HCl	P4	D0.4	0.0596819	-0.0384684	-0.0936275	0.0365945	0.00872877	0.100494	0.0195392	-0.0572931
Tranylcypromine (2-PCPA) HCl	P4	D02	0.313365	0.118058	0.0587229	-0.024988	0.0363111	0.330427	-0.310326	-0.0206745
Tranylcypromine (2-PCPA) HCl	P4	D10	0.00033901	-0.0258055	-0.109097	-0.192611	0.0369023	0.0612953	-1.87649	0.0377218
Trelagliptin	P5	D0.08	0.0612236	-0.0316923	-0.017308	0.0803097	0.017329	-0.0117551	0.507346	0.0432208
Trelagliptin	P5	D0.4	0.0399522	-0.072344	-0.115646	0.0647574	0.0833158	0.0934811	-0.242842	-0.0210493
Trelagliptin	P5	D02	0.109051	-0.113061	-0.121847	-0.655504	-0.0368808	-0.0366557	0.234381	-0.0243024
Trelagliptin	P5	D10	-0.0298341	-0.22875	-0.372231	-0.0453289	-0.0733241	-0.122064	0.353871	0.062402
Triamterene	P4	D0.08	-0.529786	0.0854888	-0.0448821	-0.528203	-0.184831	-0.287713	0.377419	0.139367
Triamterene	P4	D0.4	0.056858	0.033116	0.0856546	0.442435	0.00888749	-0.075042	0.103449	0.09525
Triamterene	P4	D02	-0.364961	-0.146557	-0.127353	-0.987925	-0.223298	-0.327645	0.107699	0.0511634
Triamterene	P4	D10	-0.457703	-0.229164	-0.363654	-1.62079	-0.138433	-0.249438	-0.398912	-0.147688
Trichostatin A (TSA)	P1	D0.08	0.00058579	-0.157902	-0.254404	-1.68975	-0.138763	-0.157094	0.130643	-0.0419443
Trichostatin A (TSA)	P1	D0.4	-0.745578	-0.225089	-0.328956	-0.0027735	0.0150252	0.0595268	-0.668777	-0.136459
Trichostatin A (TSA)	P1	D02	-0.715472	-0.229285	-0.300128	0.0344179	-0.0336937	0.0899462	-0.374766	-0.0919216
Trichostatin A (TSA)	P1	D10	-0.558902	-0.212293	-0.336195	-1.01795	-0.225096	-0.337162	-0.230545	-0.0962635
Trimebutine	P2	D0.08	0.081226	0.0166934	0.0327596	-1.97356	-0.261753	-0.457094	-0.0572443	-0.0735163
Trimebutine	P2	D0.4	-0.113836	0.022631	0.015661	0.0144922	0.0285694	0.0985848	-0.527377	-0.0461451
Trimebutine	P2	D02	-1.00894	-0.288044	-0.341877	0.117598	0.11315	0.0439015	-0.99858	-0.0941947
Trimebutine	P2	D10	-0.344821	-0.282603	-0.398427	0.00130024	0.00478193	0.0635911	-0.878637	-0.0975939
Tropicamide	P2	D0.08	-0.220115	-0.173607	-0.226272	0.104059	-0.0966964	-0.0268464	0.552856	0.0194779
Tropicamide	P2	D0.4	-0.106393	0.00840047	-0.0858783	-0.115099	0.193019	0.0487092	-0.200294	0.00286226
Tropicamide	P2	D02	0.16499	-0.0028549	0.118521	0.00525483	0.39394	0.085884	0.579637	0.0290603
Tropicamide	P2	D10	0.332924	0.11838	0.074959	0.101184	-0.0096578	0.0121092	-0.270857	-0.0127413
Trospium chloride	P3	D0.08	0.0595357	0.153017	0.106425	0.0534034	0.0679927	0.0825348	0.304958	0.160534
Trospium chloride	P3	D0.4	0.13454	0.0867922	0.0851446	0.115738	0.100309	0.2639	-0.231827	0.172152
Trospium chloride	P3	D02	0.332784	-0.0027986	-0.0713267	0.193068	-0.0074521	0.0593743	0.165478	0.00667859
Trospium chloride	P3	D10	0.15294	0.111902	0.0849713	0.0128591	0.0196015	0.10166	0.238554	0.125114
TWS119	P2	D0.08	0.281101	0.0556807	0.131355	-0.860302	-0.235456	-0.329987	0.587733	0.126469
TWS119	P2	D0.4	0.331009	0.117175	0.279253	-0.0982985	0.159715	-0.0127399	0.475342	0.00286873
TWS119	P2	D02	0.073931	0.141564	0.0890635	0.0317341	0.037524	0.0262808	0.124863	-0.05656
TWS119	P2	D10	-1.18972	-0.33462	-0.358206	-0.160728	-0.0204778	-0.0242862	-1.5498	-0.128302
Tyrphostin AG 879	P3	D0.08	-0.347709	-0.0587643	-0.128949	-0.120733	-0.0569872	-0.0675692	-0.593883	-0.070641
Tyrphostin AG 879	P3	D0.4	-0.303757	-0.192362	-0.207731	-0.0431748	-0.0375334	-0.0304519	-0.442227	-0.0794183
Tyrphostin AG 879	P3	D02	-0.179111	-0.116021	-0.003258	-0.154975	-0.0431743	0.261686	-0.356247	-0.104127
Tyrphostin AG 879	P3	D10	-0.146559	-0.119883	-0.0893337	-0.0110015	0.131183	0.0859495	-0.836539	-0.153734
U-104	P4	D0.08	-0.0571301	0.117877	0.112912	0.00877094	-0.0413835	0.00602757	-0.0602746	0.205911
U-104	P4	D0.4	0.296942	0.00013026	0.0934068	0.23838	0.114373	0.160293	0.145903	0.0827864
U-104	P4	D02	-0.214621	0.0803306	-0.104472	0.0742249	0.175351	0.427688	-0.269343	-0.0426977
U-104	P4	D10	0.321503	0.0577981	0.0352323	0.200405	0.0138115	0.00800323	-0.438499	-0.0364677
U0126-EtOH	P1	D0.08	0.334406	0.219567	0.246755	-0.568479	-0.139999	-0.248121	-1.62139	-0.0379401
U0126-EtOH	P1	D0.4	-0.484384	-0.088934	-0.133106	0.258349	0.140667	0.0857077	-1.13066	-0.030324
U0126-EtOH	P1	D02	-0.539897	-0.137988	-0.183119	0.313354	0.0396315	0.0187848	-1.08924	-0.0100219
U0126-EtOH	P1	D10	-1.41314	-0.158387	-0.167269	0.204185	0.186396	0.225818	-0.388918	-0.0533395
UNC2250	P5	D0.08	0.193754	0.198097	0.295046	0.235275	-0.0655584	-0.103271	0.343115	0.00742249
UNC2250	P5	D0.4	0.238594	0.208473	0.316354	-0.0906791	0.107752	0.0788486	0.285964	-0.0457646
UNC2250	P5	D02	0.0442705	0.0258743	0.0743477	0.216556	0.0547309	0.0376324	0.0659742	0.0439243
UNC2250	P5	D10	-0.350296	-0.299966	-0.375342	0.172965	0.220901	0.0457097	-0.0771998	-0.0947674
UNC669	P5	D0.08	0.111402	0.188999	0.195535	0.0339975	0.0847833	0.014562	-0.30494	-0.0977177
UNC669	P5	D0.4	-0.0446995	-0.0065568	-0.0326131	0.0705607	0.0949386	0.154684	0.115039	-0.0647374
UNC669	P5	D02	0.187267	0.0705904	0.130328	0.0883335	-0.0039617	0.00298128	-1.06467	-0.0826107
UNC669	P5	D10	0.157332	-0.0651973	-0.106093	0.0647957	0.0672373	0.0513816	0.027625	0.0661608
URB597	P3	D0.08	0.330481	0.047823	0.0738298	0.0373531	-0.0209816	-0.0424374	0.540797	0.116997
URB597	P3	D0.4	0.317617	0.0746695	0.0874848	-0.0684364	-0.0508594	0.0281303	-0.212134	-0.0732597
URB597	P3	D02	0.278455	0.0952011	0.108523	-0.0478433	-0.0636573	0.0107904	0.0689917	-0.0565239
URB597	P3	D10	0.0471984	0.0348451	0.00650234	-0.583923	-0.209767	-0.264081	-0.148347	-0.0561678
Vandetanib (ZD6474)	P1	D0.08	-0.880441	-0.0235853	-0.237872	-2.05191	-0.285335	-0.407184	-0.993718	-0.130127
Vandetanib (ZD6474)	P1	D0.4	-0.318785	0.020858	0.102159	0.365477	0.220937	0.426718	-0.730872	-0.230208
Vandetanib (ZD6474)	P1	D02	-0.863706	-0.388299	-0.569747	0.439686	0.1246	0.108705	-1.1757	-0.213694
Vandetanib (ZD6474)	P1	D10	-1.00106	-0.443935	-0.745476	-0.0362879	0.078948	0.0476991	-0.564443	-0.164431
Varespladib (LY315920)	P1	D0.08	0.525971	0.120513	0.184114	0.296261	-0.0883101	-0.147998	0.392707	0.186891
Varespladib (LY315920)	P1	D0.4	0.392256	0.418816	0.224845	-0.103999	0.00752998	-0.0058297	0.252848	0.0488944
Varespladib (LY315920)	P1	D02	0.102005	0.185046	0.115976	0.00476959	0.0579005	0.0849804	0.390461	0.22863
Varespladib (LY315920)	P1	D10	0.18176	0.275782	0.286172	-0.044903	-0.0284603	-0.0747559	0.243685	0.0339669
VE-821	P5	D0.08	0.132644	0.132588	0.107467	-0.559052	-0.342316	-0.509733	0.60938	0.178282
VE-821	P5	D0.4	0.0779665	0.0738064	0.116241	-0.0299	0.0913669	0.278054	0.307952	0.0558
VE-821	P5	D02	-0.344998	0.29203	0.0172254	0.118135	0.00572378	0.0571555	-0.0224723	0.0468097
VE-821	P5	D10	-0.93926	-0.32781	-0.513319	-1.10765	-0.315643	-0.413748	-1.02092	-0.18263
VE-822	P4	D0.08	0.0528193	0.100333	0.138604	-1.99524	-0.271992	-0.412738	-0.463413	-0.0176292
VE-822	P4	D0.4	-0.0440611	-0.114981	-0.21508	0.257183	0.0878346	0.153022	-0.933997	-0.0117455
VE-822	P4	D02	-0.466136	-0.261475	-0.377476	0.31048	0.162421	0.216463	-0.577103	-0.0820036
VE-822	P4	D10	-0.791847	-0.311893	-0.480218	0.0662619	-0.0541889	-0.0146902	-2.50299	-0.0450372

## Sheet: ED FIG 1d
ATP assay		LYZ.NS assay			LYZ.S assay
no cell	pos. (ENR+CD)	no cell	non- stim.	10 μM Cch	no cell	non- stim.	10 μM Cch
-2.08042	-0.483756	-0.284119	-0.0007104	0.135499	-0.413074	0.0521069	0.138583
-1.78693	-0.169422	-0.297141	0.196891	-0.02133	-0.375666	-0.128867	0.0611476
-1.21249	-0.408916	-0.277902	0.0246278	0.16995	-0.439434	-0.32949	-0.209675
-0.382949	-0.264381	-0.324415	0.0785508	0.258077	-0.41205	-0.166483	-0.316579
-1.72736	0.142304	-0.149635	-0.141096	-0.110659	-0.303096	0.0863798	0.130294
-1.25174	0.274877	-0.214309	-0.164487	-0.130754	-0.275532	-0.284805	-0.101613
-1.83714	0.382662	-0.19833	-0.0669454	0.0539777	-0.234756	-0.162223	-0.241042
-0.526852	0.489894	-0.170452	-0.198202	-0.0668308	-0.289924	-0.220674	-0.280479
-0.407339	0.0805872	-0.173642	0.123888	0.438359	-0.226267	-0.198712	0.234305
-0.820867	-0.563825	-0.155024	0.094077	0.205931	-0.22016	-0.0057427	0.102264
-1.98629	-0.624343	-0.114518	0.249072	-0.182359	-0.181007	-0.0314859	0.00908301
-0.75073	-0.0507525	-0.14317	-0.0052173	0.0345287	-0.206025	-0.190447	-0.0711482
-2.16902	-0.203687	-0.322077	-0.0478397	-0.143191	-0.409982	-0.270008	-0.383759
-0.9411	-0.618426	-0.248314	-0.144797	-0.0198993	-0.383043	-0.326197	-0.0629606
-2.08022	-0.43621	-0.336693	-0.191984	-0.0685568	-0.486466	0.118472	-0.0359707
-0.371306	-0.0382008	-0.286424	-0.223161	0.074242	-0.473973	-0.210828	0.147074
-1.74553	0.363102	-0.262521	-0.115825	-0.162186	-0.348556	-0.124428	0.145286
-2.06958	0.3144	-0.196458	-0.0910706	-0.156716	-0.35593	-0.0514915	0.215517
-2.26743	0.221825	-0.218238	0.121112	0.261119	-0.384939	0.0242247	0.154486
-2.4033	-0.392712	-0.232344	0.102432	0.319423	-0.356952	-0.102031	0.17062
-0.735741	-0.36811	-0.145984	0.0258825	0.188108	-0.0877914	-0.267826	-0.0511039
-0.751821	-0.221652	0.148726	0.367344	0.223344	-0.282307	-0.0008817	0.144691
-2.25003	-0.335996	-0.124995	-0.0924314	0.0148605	-0.133052	-0.169223	-0.171475
-1.67845	-0.411549	-0.139757	-0.0427928	0.155102	-0.314402	-0.481558	-0.141275
-0.644894	0.10366	-0.373879	-0.159017	-0.0970091	-0.476348	-0.224965	-0.267101
-0.590682	-0.438862	-0.368178	-0.280593	0.250309	-0.464002	0.0146737	-0.0045506
-2.25553	-0.74998	-0.399148	-0.213164	0.0501179	-0.523372	0.197412	0.215553
-2.57245	-0.156744	-0.368604	-0.091609	0.133477	-0.525117	-0.0506031	0.0326051
-0.478568	-0.386515	-0.265388	0.134358	0.152092	-0.390096	-0.0439601	-0.0951933
-1.81706	-1.01671	-0.26894	0.059006	0.337495	-0.420621	0.148114	0.185921
-1.04821	0.00877026	-0.254794	-0.0767949	0.461174	-0.337158	-0.0462455	0.0147601
-2.25671	-0.0025654	-0.286193	0.180068	0.139275	-0.36365	0.218104	0.059568
-2.08819	-0.317695	-0.256491	-0.0086132	0.176844	-0.333594	-0.0403149	-0.0825809
-2.12373	-0.337695	-0.254871	0.354582	0.309554	-0.36595	-0.0846515	0.0361521
-1.10003	-0.186935	-0.250688	0.0891975	0.156705	-0.345228	0.117785	0.080616
-0.82489	0.177563	-0.239294	0.202215	0.282877	-0.39271	0.0506697	0.143371
-1.91977	0.264858	-0.325918	0.0601723	0.230574	-0.471411	0.0361499	0.121804
-0.463757	0.0109094	-0.378495	0.146734	0.336036	-0.495045	-0.152229	-0.0866857
-0.158035	0.254951	-0.285588	-0.0129304	0.0486094	-0.465256	-0.102192	0.0445703
-1.90698	-0.159685	-0.32977	0.143554	0.333605	-0.49897	0.0528115	0.0822302
-2.07912	0.310902	-0.371366	-0.145152	0.123908	-0.552672	-0.114032	-0.028756
-1.9384	-0.0257641	-0.401467	0.0533511	0.224297	-0.501134	0.106622	0.329752
-0.782682	0.450291	-0.338225	0.0953648	0.160438	-0.536663	-0.109637	-0.143995
-1.13498	-0.17442	-0.361567	0.145971	0.261965	-0.534199	0.0237151	-0.140813
-0.63932	-0.207282	-0.329467	-0.155049	0.0753095	-0.432637	0.0323318	0.0107263
-0.803381	-0.0695175	-0.329151	-0.226193	0.188665	-0.506021	-0.357428	0.0742801
-0.610543	-0.0067495	-0.307994	-0.244117	0.0355225	-0.445809	0.176833	0.280085
-0.760459	0.301054	-0.327997	-0.0477694	0.0180725	-0.535474	-0.168043	-0.114662
-0.774032	-0.538222	-0.373565	-0.1249	0.0862663	-0.494475	-0.0553799	-0.126893
-0.598822	-0.237922	-0.345785	-0.165926	0.0585481	-0.46368	0.173771	0.0139116
-0.354729	-0.230848	-0.42729	0.0319089	0.0556056	-0.591342	-0.137801	0.0007391
-0.200768	0.270284	-0.439729	0.0294044	0.0954685	-0.560948	-0.0754436	0.113787
-0.841273	-0.288935	-0.289611	0.199776	0.12823	-0.478176	-0.208267	-0.0153372
-1.86896	0.0942374	-0.293039	0.180329	0.201813	-0.425966	-0.150438	0.0072624
-1.8628	-0.0174558	-0.282446	-0.0282885	0.00100326	-0.444503	-0.155717	-0.0348413
-0.529913	0.261237	-0.285556	0.0463367	0.0688301	-0.410134	-0.0625808	0.0703253
-1.74203	0.267052	-0.266141	-0.0460322	-0.0043727	-0.329977	0.081617	0.157538
-0.793659	-0.0946743	-0.263987	-0.0331909	-0.0319801	-0.395268	-0.0473067	-0.120122
-1.86651	-0.0063468	-0.207211	0.18516	0.161058	-0.348264	-0.0588582	-0.0147534
-1.54732	0.0324114	-0.286419	0.131362	0.22016	-0.385064	-0.0818897	-0.0369127
-0.549084	0.154758	-0.15604	0.00138385	0.00183266	-0.198186	0.167749	0.0796722
-0.829904	0.14412	-0.0744399	-0.0255816	0.141689	-0.189261	-0.0464135	0.0466462
-2.01395	0.231984	-0.167763	0.229172	0.259994	-0.191475	0.322916	0.140397
-0.150813	0.139093	-0.149139	0.0283332	0.155223	-0.149103	-0.103165	-0.0813722
-0.139382	0.332644	-0.0904464	-0.0515575	0.0260322	-0.126152	-0.0874448	-0.0818978
-0.118225	0.262881	-0.0763177	-0.0532515	-0.0247729	-0.155007	0.160398	0.0618522
-0.374896	0.196598	-0.0487005	-0.059796	0.080064	-0.0899797	-0.0204314	-0.014912
-0.267096	0.316162	-0.0598829	0.00608692	0.0516322	-0.1462	-0.0304074	0.0154454
-2.17209	0.34196	0.0313841	0.152197	0.164964	-0.0409609	-0.140995	0.00278048
-2.06697	0.29093	-0.0447964	0.0771237	0.207392	0.00868374	0.139111	0.188314
-0.892164	0.273662	0.00958956	0.110084	0.177024	-0.0378048	-0.0318455	-0.043431
-1.12583	0.341218	-0.0712081	0.118719	0.279176	-0.0986266	0.00272171	0.0201487
-1.95078	0.202979	-0.167795	0.048364	0.104704	-0.122315	0.00087347	0.0209626
-1.71999	0.285618	-0.157681	0.0734201	0.206231	-0.201898	0.0521751	-0.0866591
-0.934111	0.231316	-0.182768	-0.076559	-0.0680476	-0.207385	0.012276	-0.0618457
-2.97188	0.167163	-0.154018	-0.100245	0.0886471	-0.198117
-1.7792	0.178251	-0.11949	-0.0227986	0.0461837	-0.208908
-2.09372	0.316818	-0.125196	-0.03896	0.250881	-0.147897
-2.07568	0.102635	-0.165657	0.104333	0.166256	-0.16149
-2.10522	0.132413	-0.125071	0.0823908	0.227821	-0.120106
-1.46552	-0.321447	-0.051654	-0.0488187	0.0794714	-0.0176767
-0.710372	-0.0602166	-0.101648	-0.0310758	0.151138	-0.0601528
-1.33051	-0.0695387	-0.017419	0.0693521	0.021939	-0.113942
-2.32422	0.27525	-0.0611129	0.123048	0.209363	-0.0645937
-2.20667	0.0635108	-0.219547	-0.130756	0.106511	-0.289755
-1.47185	0.308131	-0.161435	-0.11517	0.110354	-0.2543
-0.580449	0.209045	-0.232678	0.00411721	-0.137491	-0.282403
-1.00557	0.157773	-0.226873	-0.101757	0.0525646	-0.281977
-1.87299	-0.222077	-0.153882	0.0043674	0.0446589	-0.243285
-1.96863	-0.288598	-0.0809777	0.133968	0.166774	-0.163534
-1.58012	0.206234	-0.112703	-0.260395	0.159446	-0.224043
-1.67293	0.184588	-0.131138	0.0559677	0.071669	-0.195417
-2.18708	-0.738731	-0.115598	0.167634	0.176936	-0.139698
-1.21407	-0.145015	-0.0644949	0.191763	0.184659	-0.165052
-1.09591	-0.0948185	-0.0894466	-0.0900834	0.0165349	-0.19294
-1.68664	-0.143385	-0.0734921	-0.0887149	-0.0830531	-0.179689
-1.98367	-0.210614	-0.213166	-0.042225	-0.0735457	-0.392704
-1.37113	-0.0948023	-0.229661	-0.0648903	0.0486009	-0.280002
-1.46032	-0.0277249	-0.25263	0.167734	0.210536	-0.385697
-2.38087	-0.32776	-0.268963	0.0261669	0.072215	-0.329958
-1.66148	-0.851691	-0.100638	-0.0526758	0.122716	-0.154949
-1.57851	-0.51118	-0.0966487	0.0123667	0.155947	-0.114795
-1.97503	-0.150506	-0.0898488	-0.0098167	0.0680529	-0.122352
-2.24489	-0.0363864	-0.106927	0.0673456	0.099022	-0.120309
-0.155775	0.553541	0.0217783	-0.110138	0.0932895	-0.056357
-1.11981	0.533366	-0.0371966	0.00380566	0.0430515	-0.0156879
-0.708283	0.847193	0.0478184	-0.0734648	0.0326445	-0.0273034
-1.08262	0.744532	-0.0283677	0.0223354	0.0418618	-0.0455884
-1.56665	-0.544535	-0.150007	-0.103943	0.0578396	-0.249824
-1.3917	-0.438895	-0.0868053	-0.0409305	0.151674	-0.184586
-1.09457	0.0926207	-0.208195	0.0304481	0.0628205	-0.287471
-0.562261	0.064468	-0.212018	0.154756	0.0681919	-0.303338
-0.444798	-0.349868	-0.0773085	0.0344077	0.0943282	-0.196763
-1.55424	-0.348146	-0.130209	0.0428134	0.553479	-0.1435
-0.78821	0.262185	-0.0888541	-0.0238925	-0.0189431	-0.0842508
-2.08414	0.0401575	-0.0924135	-0.0503707	-0.0104542	-0.170769
-0.397048	0.574019	-0.0342693	-0.001737	0.0712456	-0.0540178
-1.2364	0.355544	-0.0492925	-0.0212719	0.0683501	-0.0295698
0.335812	0.204409	0.0208366	-0.0420755	-0.0029355	-0.0329094
-1.22221	0.262666	-0.0311971	0.23461	0.0520817	-0.0535397
-1.72967	-0.180461	-0.178257	0.0958251	0.127663	-0.230444
-0.959977	-0.0884544	-0.211598	0.135608	0.0852295	-0.337839
-1.78651	-0.17291	-0.210688	-0.0115251	0.09342	-0.34499
-1.94274	-0.0157332	-0.210743	0.060453	-0.0088501	-0.338621
-1.22969	0.50296	-0.231862	-0.022299	0.0187392	-0.350031
-2.23256	0.311748	-0.208638	-0.0088375	0.121212	-0.288988
-1.06365	0.531622	-0.241966	-0.0974464	0.0282384	-0.312324
-1.99402	0.557937	-0.210771	-0.0280566	0.0277786	-0.360404
-2.12256	0.00613194	-0.200903	-0.0542607	-0.0215795	-0.30193
-2.23535	-0.0278115	-0.130463	-0.0048925	0.272325	-0.269274
-1.37005	0.219548	-0.0882686	0.173257	0.0380284	-0.28619
-1.28494	0.202909	-0.153669	0.12337	0.0599071	-0.389495
-1.96746	-0.0531582	-0.257788	-0.0048889	-0.0037784	-0.234924
-0.797211	-0.126475	-0.250878	0.00736027	0.0123901	-0.233966
-1.35173	0.312243	-0.234384	-0.0282978	-0.0314498	-0.205604
-2.65793	0.39832	-0.250213	0.030081	-0.0090558	-0.202517
-2.14898	0.348199	-0.289041	-0.0637891	0.0957208	-0.237141
-2.12076	0.108038	-0.276891	0.069124	0.291349	-0.240368
-2.34868	0.228718	-0.312134	0.0633712	0.0355265	-0.272916
-2.31842	0.0212676	-0.297709	0.155343	-0.275913	-0.246308
-1.28678	0.382468	-0.295723	-0.0563284	-0.0566089	-0.401399
-2.10202	0.167356	-0.287543	0.357049	-0.0038761	-0.382073
-2.27766	0.285244	-0.278995	0.013388	-0.0064519	-0.451013
-2.23111	0.380854	-0.301207	-0.0034962	0.0766736	-0.48061
-1.95737	0.157987	-0.328168	0.0642919	-0.0570172	-0.50033
-0.998623	0.163641	-0.360438	0.0732882	0.312055	-0.48359
-2.13748	0.0422812	-0.396391	0.062425	0.00574689	-0.474876
-2.13137	0.438575	-0.35642	0.00528176	-0.0109244	-0.473121
-1.99524	-0.103516	-0.346418	-0.0633617	-0.0105577	-0.472133
-1.97779	-0.251591	-0.387879	-0.0485881	0.0244248	-0.527232
-1.88589	0.228348	-0.358044			-0.511359
-2.27985	0.458192	-0.27975			-0.515902
-2.127	-0.0870487	-0.323572			-0.462086
-2.21403	0.124533	-0.308529			-0.443761
-1.91844	-0.0926615	-0.295189			-0.477971
-2.18414	0.40918	-0.345069			-0.54564
-1.97095	0.175972	-0.347125			-0.538839
-2.0854	0.327784	-0.4266			-0.553893
-1.0934	0.114736	-0.355697			-0.514535
-2.26513	-0.493041	-0.351281			-0.542706
-2.18856	-0.810152	-0.321003			-0.509015
-2.20289	-0.187386	-0.298425			-0.582316
-2.31017	-0.0295629	-0.314525			-0.548518
-2.15744	-0.127489	-0.371766			-0.522655
-2.22374	0.505678	-0.289453			-0.378388
-2.93629	0.643286	-0.320128			-0.431576
-1.10244	0.375735	-0.282712			-0.43246
-1.79646	0.500945	-0.286369			-0.461433
-1.92448	-1.69119	-0.364523			-0.515729
-2.25423	-0.941761	-0.380863			-0.485226
-0.745713	0.0682681	-0.322514			-0.492571
-2.43427	0.361802	-0.357565			-0.521933
-2.13438	0.372621	-0.423186			-0.508215
-2.10054	-1.18998	-0.516487			-0.507957
-1.67194	-0.762553	-0.365194			-0.514285
-2.07383	-0.172099	-0.407703			-0.569441
-2.1668	0.338584	-0.325722			-0.517904
-1.2927	-0.239187	-0.408652			-0.527834
-2.08644	0.128509	-0.328114			-0.511777
-2.09312	-0.251792	-0.369807			-0.492844
	-0.654083
	-0.21507
	-0.620609
	-0.152144
	0.672592
	0.816838
	0.787592
	0.699583
	-1.58769
	-0.725236
	0.0708817
	-0.120086
	-0.391332
	-0.624726
	0.161474
	-0.0345547
	0.438704
	0.175899
	0.12442
	0.036832
	-0.0427797
	0.040027
	0.135322
	0.0401794
	0.391861
	0.416955
	0.480564
	0.344538
	-0.183881
	0.00498039
	0.0804564
	-0.0772067
	-0.0049079
	0.224925
	-0.0107259
	0.0719208
	-0.102788
	-0.05407
	0.0454743
	0.0490226
	-0.12648
	-0.126278
	-0.158723
	-0.202052
	0.217874
	0.210891
	0.155024
	0.0279017
	0.0785814
	0.100599
	0.0506934
	0.147364
	-0.0543866
	-0.0615569
	0.0800722
	0.00642277
	-0.0618409
	-0.188845
	0.00776147
	-0.0038254
	0.391927
	0.333802
	0.308616
	0.389546
	0.115984
	-0.173927
	-0.294896
	0.102651
	0.0656622
	-0.133265
	0.0738349
	0.0230845
	0.0125055
	-0.103496
	-0.107861
	-0.0585189
	-0.004121
	0.138089
	0.130551
	-0.110981
	-0.245196
	-0.116067
	0.114951
	0.0513763
	-0.0563097
	0.124249
	0.0489855
	-0.0274905
	0.0209808
	-0.0884447
	0.13806
	0.0921902
	-0.015002
	0.0644165
	0.101346
	-0.074114
	0.268299
	-0.301439
	0.111797
	-2.03714
	-0.153816
	-0.159078
	-0.105183
	-0.164003
	0.143322
	0.0536115
	0.106694
	-0.902858
	0.076231
	0.0905111
	0.195676
	-0.0209838
	0.0278806
	0.0154626
	0.0224205
	0.00935349
	-0.17181
	-0.11528
	-0.0796647
	-0.0596239

## Sheet: ED FIG 1e
Treatment	Dose (uM)	Dose.FC.ATP	Dose.FC.LYZ.NS	Dose.FC.LYZ.S	Z.ATP	Z.LYZ.NS	Z.LYZ.S	repSSMD.ATP	repSSMD.LYZ.NS	repSSMD.LYZ.S
Bosutinib (SKI-606)	0.02	0.215617	0.132905	0.102767	1.94374	1.06114	0.788473	1.25134	1.62042	1.14674
Bosutinib (SKI-606)	0.04	0.139059	-0.0670464	-0.0864577	1.25358	-0.535313	-0.663343	0.876417	-0.666375	-0.976878
Bosutinib (SKI-606)	0.08	0.0815189	-0.0703689	-0.0721665	0.734874	-0.561841	-0.553694	0.583974	-0.902927	-0.892372
Bosutinib (SKI-606)	0.16	0.127757	0.0682528	0.00692343	1.1517	0.544945	0.0531197	0.830319	0.710571	0.0889836
CCT128930	0.02	-0.116904	-0.241296	-0.318734	-1.05386	-1.92656	-2.44547	-0.787176	-2.55077	-3.82521
CCT128930	0.04	0.12212	-0.0204908	-0.0140721	1.10088	-0.163603	-0.107968	0.92239	-0.203914	-0.156755
CCT128930	0.08	0.165735	0.0310734	0.00536581	1.49406	0.248096	0.041169	1.04695	0.365814	0.0689699
CCT128930	0.16	-0.0884244	-0.16047	-0.216526	-0.797125	-1.28122	-1.66129	-0.527652	-1.53178	-2.30242
Dapagliflozin	0.02	0.0853994	0.0217015	-0.0187163	0.769856	0.17327	-0.1436	0.642916	0.231161	-0.224639
Dapagliflozin	0.04	0.174027	0.149895	0.0688743	1.56881	1.1968	0.528435	0.979092	1.26676	0.750573
Dapagliflozin	0.08	0.149287	0.0578955	0.0690289	1.34579	0.46225	0.529621	0.776724	0.536505	0.878814
Dapagliflozin	0.16	0.034516	-0.0600343	-0.0815639	0.311154	-0.479327	-0.625796	0.253099	-0.752628	-0.928631
Finasteride	0.02	0.0660934	0.0557547	-0.0191553	0.595817	0.445157	-0.146968	0.358222	0.362189	-0.197339
Finasteride	0.04	-0.179984	-0.189158	-0.260155	-1.62252	-1.51028	-1.99602	-0.994311	-2.57035	-3.82452
Finasteride	0.08	-0.01094	-0.190574	-0.242342	-0.0986219	-1.52158	-1.85936	-0.0830576	-2.17714	-2.57417
Finasteride	0.16	-0.0652076	-0.20251	-0.253163	-0.587832	-1.61688	-1.94238	-0.548526	-2.73764	-3.14376
KPT-330	0.02	0.125927	-0.00475648	-0.00365977	1.1352	-0.0379768	-0.0280794	0.959024	-0.0500578	-0.0443213
KPT-330	0.04	0.0292254	-0.0398727	-0.0765413	0.26346	-0.318352	-0.58726	0.178509	-0.506485	-0.954859
KPT-330	0.08	0.141216	0.141837	0.13438	1.27303	1.13246	1.03103	0.915813	1.62138	1.67838
KPT-330	0.16	0.11979	0.243918	0.214501	1.07988	1.9475	1.64575	0.779498	2.69137	2.33746
Nilotinib (AMN-107)	0.1	0.0920986	0.0918983	0.0442216	0.830247	0.733735	0.339288	0.571064	1.30862	0.652201
Nilotinib (AMN-107)	0.2	0.121824	0.16068	0.11688	1.09822	1.2829	0.896757	0.777099	1.68268	1.32435
Nilotinib (AMN-107)	0.4	0.141412	0.10082	-0.00689487	1.2748	0.804965	-0.0529005	0.902263	1.06419	-0.0548495
Nilotinib (AMN-107)	0.8	0.233345	0.164995	0.143205	2.10355	1.31735	1.09874	1.53466	1.06344	0.953011
PF-4708671	0.5	-0.0491321	0.00482287	-0.0397301	-0.442915	0.0385068	-0.304827	-0.324172	0.0578358	-0.495539
PF-4708671	1	-0.0392253	-0.200423	-0.244941	-0.353607	-1.60022	-1.8793	-0.283713	-1.90872	-2.45125
PF-4708671	2	-0.0758897	-0.220976	-0.272201	-0.684128	-1.76432	-2.08845	-0.558135	-2.52899	-3.60431
PF-4708671	4	0.0666634	0.015092	-0.0417707	0.600955	0.120498	-0.320484	0.414482	0.170965	-0.503407
PHA-665752	0.1	0.0996034	0.209833	0.13281	0.897901	1.67535	1.01898	0.754695	2.39995	1.58609
PHA-665752	0.2	-0.0318973	-0.0273756	-0.0886378	-0.287547	-0.218573	-0.680069	-0.24426	-0.349698	-1.20052
PHA-665752	0.4	0.303401	0.0987719	0.0762342	2.73509	0.788615	0.584904	1.4153	0.942199	0.905762
PHA-665752	0.8	0.184637	0.0904641	0.047611	1.66446	0.722285	0.365293	1.02298	1.1423	0.541857
Rolipram	0.5	0.0528816	-0.0428362	-0.0823037	0.476716	-0.342013	-0.631472	0.367986	-0.478352	-0.935809
Rolipram	1	0.132844	0.151956	0.10438	1.19756	1.21325	0.800853	0.831722	1.71482	1.10738
Rolipram	2	0.201748	0.0993299	0.029566	1.81871	0.793071	0.226844	1.42026	0.950145	0.169256
Rolipram	4	0.0646799	-0.0509417	-0.0707466	0.583075	-0.40673	-0.5428	0.447198	-0.542676	-0.735599
Ruxolitinib (INCB018424)	2.5	-0.0142351	-0.156746	-0.182439	-0.128326	-1.25149	-1.39976	-0.0897029	-1.70056	-1.80572
Ruxolitinib (INCB018424)	5	-0.22363	-0.137529	-0.217323	-2.01597	-1.09806	-1.6674	-1.16788	-1.56879	-2.28068
Ruxolitinib (INCB018424)	10	-0.153032	-0.0840443	-0.168049	-1.37955	-0.671028	-1.28935	-1.0301	-1.1033	-2.21242
Ruxolitinib (INCB018424)	20	0.165897	0.0653219	0.0270883	1.49552	0.521544	0.207834	0.952179	0.929556	0.382444
Safinamide Mesylate	0.5	-0.0140762	-0.155813	-0.213327	-0.126894	-1.24404	-1.63674	-0.117533	-1.48416	-2.41311
Safinamide Mesylate	1	-0.0824147	-0.231361	-0.294416	-0.74295	-1.84724	-2.25889	-0.547443	-2.98543	-3.57054
Safinamide Mesylate	2	-0.0109129	-0.0460914	-0.0986793	-0.0983774	-0.368003	-0.757113	-0.0595174	-0.555932	-1.24324
Safinamide Mesylate	4	-0.00240495	-0.0341176	-0.0857961	-0.0216801	-0.272402	-0.658267	-0.0129435	-0.430528	-0.941928
SB431542	0.06	0.159641	0.0887784	0.0669683	1.43913	0.708825	0.513811	0.653979	1.07287	0.854801
SB431542	0.12	0.119598	0.11616	0.0720328	1.07814	0.927447	0.552668	0.565987	1.55987	0.984858
SB431542	0.24	0.0228871	0.104902	0.0274651	0.206322	0.83756	0.210725	0.141337	0.829612	0.301028
SB431542	0.48	0.0834481	-0.0160221	-0.0503993	0.752265	-0.127924	-0.386687	0.527084	-0.148864	-0.448671
Varespladib (LY315920)	0.02	0.0270353	-0.0905778	-0.137724	0.243717	-0.723193	-1.05668	0.187089	-0.763419	-1.65222
Varespladib (LY315920)	0.04	0.113057	0.0154524	-0.0442188	1.01918	0.123375	-0.339267	0.517603	0.212831	-0.640546
Varespladib (LY315920)	0.08	0.206509	0.0899068	0.0648071	1.86163	0.717835	0.497229	1.11384	1.25085	0.838211
Varespladib (LY315920)	0.16	0.148322	0.1558	0.102242	1.33709	1.24394	0.784447	0.852663	1.67545	1.15578
