# Supplementary material for: Screening for modulators of the cellular composition of gut epithelia via organoid models of intestinal stem cell differentiation
Source: Nat Biomed Eng. 2022 Mar 21;6(4):476–94. doi: 10.1038/s41551-022-00863-9 (PMC9046079; doi:10.1038/s41551-022-00863-9)
Supplement: Supplementary file 12 — Source data. [file 41551_2022_863_MOESM12_ESM.xlsx]

## Sheet: ED FIG 2a
160 nM KPT-330	800 nM Nilotinib	100 nM PHA665752	1 μM Rolipram	160 nM Varespladib	120 nM SB431542
1.53283	0.349504	0.802043	0.971038	0.689833	0.863371
2.84951	0.157623	0.97742	2.04425	1.18034	1.02354
3.07936	0.675635	1.15674	1.32432	0.679442	0.747583
2.52605	0.469046	1.24335	1.50571	1.07628	0.866699
1.82041	0.264741	0.57511	0.86966	0.777573	0.553813

## Sheet: ED FIG 2c
control	160nM KPT-330
7.07825	6.74831
5.65445	3.15568
2.09741	5.38117
4.95731	2.95722
1.39222	3.07587
2.01748	2.66095
4.45324	1.97368
3.75313	4.16667
4.63918	3.79533
7.38714	11.9681
4.78851	4.05588
2.16294	5.84036
4.35519	11.3065
4.04449	4.14938
3.45251	6.03824
2.27129	7.56091
3.52044	5.76461
1.72944	5.08762
7.68574	3.8693
2.31362	6.0924
3.58601	4.6332
5.66394	3.20541
2.90416	6.77609
2.93501	3.39068
1.6269	7.79491

## Sheet: ED FIG 2d
160 nM KPT-330	160 nM KPT-8602	2 ng / mL Leptomycin B
2.61736	2.10395	3.14422
1.54407	1.0931	1.44543
1.87755	1.39285	1.51646
4.02057	2.86394	1.56722
2.78414	2.861	1.5415
2.04212	1.83046	1.08204
2.63421	2.9858	2.85178
2.67639	2.53838	2.72166
