# Supplementary material for: Screening for modulators of the cellular composition of gut epithelia via organoid models of intestinal stem cell differentiation
Source: Nat Biomed Eng. 2022 Mar 21;6(4):476–94. doi: 10.1038/s41551-022-00863-9 (PMC9046079; doi:10.1038/s41551-022-00863-9)
Supplement: Supplementary file 14 — Source data. [file 41551_2022_863_MOESM14_ESM.xlsx]

## Sheet: ED FIG 3a-f
The accession number for the murine single-cell RNA sequencing data reported in this paper is GSE148524, with interactive visualization tools, metadata, and digital gene expression matrices can be found through the Broad Institute’s Single-Cell Portal (https://singlecell.broadinstitute.org) as study SCP1547
