# Supplementary material for: Screening for modulators of the cellular composition of gut epithelia via organoid models of intestinal stem cell differentiation
Source: Nat Biomed Eng. 2022 Mar 21;6(4):476–94. doi: 10.1038/s41551-022-00863-9 (PMC9046079; doi:10.1038/s41551-022-00863-9)
Supplement: Supplementary file 16 — Source data. [file 41551_2022_863_MOESM16_ESM.xlsx]

## Sheet: ED FIG 5a-c,f
The accession number for the murine single-cell RNA sequencing data reported in this paper is GSE148524, with interactive visualization tools, metadata, and digital gene expression matrices can be found through the Broad Institute’s Single-Cell Portal (https://singlecell.broadinstitute.org) as study SCP1547

## Sheet: ED FIG 5d
0-2	2-4	4-6	0-4	2-6	0-6
1.82293	1.62052	1.15395	2.2455	2.25424	2.27502
2.06378	1.84373	1.28165	3.4237	2.62803	2.51963
2.00666	1.68248	1.3963	3.1046	1.53998	1.8984
1.57491	1.45709	1.68162	1.90284	1.84833	3.29233
1.62588	1.14492	1.28619	2.32104	1.6785	1.95757

## Sheet: ED FIG 5e
0-2	2-4	4-6	0-4	2-6	0-6
2.08506	0.96193	1.44991	2.18875	1.49395	2.82613
2.05789	2.75188	2.16655	3.09506	1.99003	5.61282
2.96176	2.91122	1.612	3.80418	1.85746	2.49331
1.39393	1.0883	1.07866	1.85128	1.47815	2.00082
3.02444	1.7201	1.06269	2.76935	2.5939	2.65989

## Sheet: ED FIG 5g
80 nM PFTa	400 nM PFTa	2 μM PFTa	10 μM PFTa	80 nM Serdemetan	400 nM Serdemetan	2 μM Serdemetan	160 nM KPT-330	160 nM KPT-330 + 80 nM PFTa	160 nM KPT-330 + 400 nM PFTa	160 nM KPT-330 + 2 μM PFTa	160 nM KPT-330 + 10 μM PFTa	160 nM KPT-330 + 80 nM Serdemetan	160 nM KPT-330 + 400 nM Serdemetan	160 nM KPT-330 + 2 μM Serdemetan
0.864269	0.764419	0.658217	0.901038	0.944373	0.902536	0.908617	2.80066	3.02823	3.06735	3.23195	2.73987	3.30403	2.92501	3.18108
1.08045	0.706977	0.977043	0.739835	1.00752	1.21496	0.676321	4.69611	5.88695	4.44042	3.4768	4.175	4.06856	5.214	4.26304
1.04445	1.36292	1.18324	1.1945	1.58104	0.980442	1.0261	2.80064	3.30705	2.51066	3.42524	4.6481	3.98807	3.16557	4.02433
1.29013	0.863369	0.980528	1.42439	1.16643	1.23851	1.0683	4.41445	5.53104	4.28286	5.01224	5.23475	5.09329	4.45198	4.20279
0.821271	1.18237	0.847531	0.758329	1.14761	0.987046	1.30607	2.31051	1.85988	2.06261	2.42983	2.03635	1.87337	2.56665	4.04273

## Sheet: ED FIG 5h
0.1 μM Palbociclib	0.5 μM Palbociclib	2 μM Palbociclib	160 nM KPT-330	160 nM KPT-330 + 0.1 μM Palbociclib	160 nM KPT-330 + 0.5 μM Palbociclib	160 nM KPT-330 + 2 μM Palbociclib
0.585665	0.622646	0.429873	2.07197	1.49179	2.41676	1.42775
1.01068	0.906138	0.789571	2.97079	2.69044	2.26401	2.1802
1.14963	1.09434	0.895959	2.89941	2.90119	3.18593	2.86969
0.946771	1.01589	0.622753	2.89253	3.42607	1.89272	1.9848
1.26249	1.17979	0.680259	1.78258	3.55352	4.03265	2.2763

## Sheet: ED FIG 5i
	(–)					10 μM Cch
160 nM KPT-330	2.84969	4.73631	3.39688	2.39521	2.45975	3.26858	4.23673	5.3141	2.45014	4.26999
1 μM ZM447439	2.49377	1.81194	1.47776	1.54052	1.29559	1.34847	1.97101	2.619	1.26573	1.34022
2 μM ZM447439	3.5959	1.89393	2.4444	3.23174	1.60133	1.61552	2.42503	3.09132	1.39791	1.58549
