# Supplementary material for: Screening for modulators of the cellular composition of gut epithelia via organoid models of intestinal stem cell differentiation
Source: Nat Biomed Eng. 2022 Mar 21;6(4):476–94. doi: 10.1038/s41551-022-00863-9 (PMC9046079; doi:10.1038/s41551-022-00863-9)
Supplement: Supplementary file 17 — Source data. [file 41551_2022_863_MOESM17_ESM.xlsx]

## Sheet: ED FIG 6a-g,i
For human organoid single-cell RNA sequencing data reported in this paper, interactive visualization tools, metadata, and digital gene expression matrices can be found through the Broad Institute’s Single-Cell Portal (https://singlecell.broadinstitute.org) as study SCP1318.

## Sheet: ED FIG 6h
donor	identity	odds_ratio	95_lor	95_uor	p_value	adj_p_value
1	stem_G1S	0.149819	0.0470197	0.368146	2.54722e-07	5.94351e-07
1	stem_G2M	0.212385	0.104441	0.395829	1.25666e-08	3.76999e-08
1	progenitor	0.291432	0.127165	0.589475	0.000114635	0.000218848
1	enterocyte	1.38211	0.712202	2.53049	0.322243	0.375951
1	WAE_like	0.299152	0.00721882	1.86543	0.348834	0.385554
1	DUOX2+_WAE_like	0.761105	0.0173774	5.44166	1	1
1	quiescent_progenitor	96.8485	47.9055	211.301	9.41864e-58	9.88957e-57
1	enteroendocrine	5.83527	0.843546	34.9648	0.037396	0.0560941
3	stem_G1S	0.748361	0.49242	1.13424	0.157901	0.207245
3	stem_G2M	1.75997	0.853749	3.79911	0.134269	0.187976
3	progenitor	0.412165	0.281424	0.598673	9.7714e-07	2.05199e-06
3	enterocyte	3.64475	2.4502	5.51775	3.12172e-12	1.0926e-11
3	WAE_like	0.00688884	0.00138978	0.0207541	8.24432e-77	1.73131e-75
3	DUOX2+_WAE_like	37.7402	18.3707	90.1145	5.99632e-55	4.19743e-54
4	stem_G1S	0.473961	0.276528	0.792155	0.00245106	0.00428936
4	stem_G2M	0.994922	0.578694	1.69667	1	1
4	progenitor	0.105083	0.0593697	0.177166	9.63177e-25	4.04534e-24
4	enterocyte	2.56902	1.79018	3.70188	8.6568e-08	2.27241e-07
4	WAE_like	0.328735	0.0946667	0.925896	0.0218563	0.0353063
4	DUOX2+_WAE_like	2.10053	0.597936	8.25783	0.258757	0.319641
4	quiescent_progenitor	116.338	19.8679	4575.68	6.10822e-26	3.20681e-25
