# Supplementary material for: Screening for modulators of the cellular composition of gut epithelia via organoid models of intestinal stem cell differentiation
Source: Nat Biomed Eng. 2022 Mar 21;6(4):476–94. doi: 10.1038/s41551-022-00863-9 (PMC9046079; doi:10.1038/s41551-022-00863-9)
Supplement: Supplementary file 18 — Source data. [file 41551_2022_863_MOESM18_ESM.xlsx]

## Sheet: ED FIG 7a
Days	vehicle				10 mg/kg KPT-330
0	1	1	1		1	1	1	1
2	1.0733	1.07282	1.09179		0.952607	0.985222	1.00488	0.971429
4	1.07853	1.10194	1.13043		0.962085	0.990148	1.00488	0.97619
6	1.06283	1.06311	1.14493		0.966825	1.00985	1.03902	0.985714
8	1.06283	1.09223	1.16425		0.995261	0.990148	1.00976	0.919048
10	1.14136	1.1165	1.18841		0.947867	0.985222	1.01951	0.880952
12	1.1623	1.12136	1.19324		0.914692	0.935961	0.960976	0.852381
14	1.1623	1.17476	1.22222		0.895735	0.935961	0.965854	0.814286

## Sheet: ED FIG 7b
Days	vehicle																				0.01																				0.05
0	1	1	1	1	1	1	1	1	1	1	1	1	1	1	1	1	1	1	1	1									1	1	1	1	1	1	1	1	1	1	1	1									1
2	0.995851	1.01843	1.03084	1.01277	1.00457	1.00897	1	0.980952	1.01327	1.04237	1.04878	1.01442	1.0125	1.00437	1.02183	1.01709	0.996269	1.04065	1.02449	0.995781									1.02304	1.02075	1.02283	1.03965	1.00917	0.986175	1.0186	1.02137	1.02703	1.03252	1.00823	1.01282									1.01794
4	0.991701	1.03687	1.03524	1.03404	0.990868	0.995516	0.976526	1	1.05752	1.05508	1.06829	1.01923	1.02083	1.02183	1.02183	1.00855	1.00746	1.06098	1.04082	1.01688									1.02304	1.0332	1.03196	1.01322	0.995413	1.00922	1	1.01709	1.04955	1.04878	1.02469	1.01282									1.04036
6	1.0083	1.03226	1.04405	1.04255	1.01826	1	0.995305	1.01429	1.06195	1.07203	1.08293	1.02885	1.0125	1.00437	1.02183	1.02991	1.01119	1.04472	1.06122	1.01266									1.03687	1.04149	1.05023	0.995595	1.01835	1.01382	1.02326	1.01709	1.04955	1.05285	1.03292	1.00855									1.00897
8	1.0166	1.04608	1.07048	1.05532	1.00913	1	1	1.00952	1.06195	1.00847	1.10244	1.03365	1.04167	1.04367	1.0655	1.03419	1.03731	1.04472	1.07347	1.02954									1.03226	1.04149	1.06849	1.03084	1.04587	1.03687	1.03721	1.04701	1.05856	1.0813	1.02881	0.995726									1.03139
10	1.05394	1.04608	1.07048	1.05957	1.0137	1.01794	1.01408	1.02381	1.0708	1.07203	1.12195	1.05288	1.06667	1.0524	1.0655	1.05556	1.03731	1.05285	1.09388	1.02532									1.03687	1.05809	1.07306	1.03084	1.05505	1.05991	1.05116	1.07692	1.08559	1.06504	1.0535	1.02137									1.04933
12	1.04979	1.07373	1.09692	1.07234	1.03196	1.02691	1.01408	1.03333	1.08407	1.08898	1.15122	1.04808	1.0375	1.0393	1.04803	1.04274	1.04478	1.05285	1.10612	1.06751									1.06452	1.07469	1.09132	1.05727	1.05046	1.04147	1.04186	1.06838	1.11712	1.09756	1.07819	1.01282									1.04484
14	1.08299	1.08756	1.11013	1.08936	1.05023	1.03139	1.00939	1.01905	1.08407	1.08051	1.11707	1.03365	1.05833	1.0524	1.0655	1.02137	1.06343	1.02846	1.12245	1.07595									1.0553	1.06639	1.07306	1.02203	1.05505	1.06452	1.04651	1.07692	1.12613	1.09756	1.07819	1.02991									1.04036
[truncated: 31 more columns]

## Sheet: ED FIG 7d
DISTAL
	vehicle																				0.01 mg / kg KPT-330																				0.05 mg / kg KPT-330
1				3.33333	7.46269	4.90196	10.6383	7.55814	8.51064	1.47059	5.59441	21.1111	0.561798	2.05479	2.46914	1.49254		2.23881		3.5									2	6.06061	0	2.94118	1.5444	1.30719	0	0	0.636943	0.549451	0	0.47619									0
2	5	10.2564	1.85185	6.66667	25.3731	16.6667	21.2766	16.2791	17.0213	19.1176	10.4895	33.3333	10.6742	11.6438	15.4321	7.46269	3.5533	9.70149	1.65289	10									14	9.09091	4.61538	6.86275	5.40541	8.49673	1.96078	2.45399	3.82166	2.74725	2.8777	2.85714									2.5641
3	35	30.7692	33.3333	20	32.8358	22.549	29.7872	19.7674	24.1135	33.8235	32.1678	25.5556	34.8315	21.9178	21.6049	14.9254	6.09137	12.6866	4.13223	15									16	35.3535	26.1538	24.5098	12.7413	9.15033	4.90196	14.7239	7.64331	6.04396	5.7554	8.57143									26.9231
4	35	41.0256	33.3333	50	25.3731	32.3529	19.1489	26.7442	32.6241	26.4706	25.1748	16.6667	33.7079	31.5068	17.284	32.8358	18.2741	26.1194	21.4876	21									34	25.2525	40	33.3333	22.7799	22.2222	21.5686	29.4479	21.6561	18.6813	13.6691	25.2381									26.9231
5	20	17.9487	27.7778	20	5.97015	14.7059	13.8298	20.9302	12.0567	13.2353	20.2797	2.22222	12.9213	20.5479	24.0741	22.3881	35.533	28.3582	27.2727	23.5									20	20.202	18.4615	23.5294	26.6409	28.7582	30.3922	26.3804	21.0191	32.4176	29.4964	28.0952									24.359
6	5		3.7037		1.49254	5.88235	5.31915	3.48837	5.67376	2.94118	5.59441	1.11111	5.61798	7.53425	12.963	7.46269	22.335	14.1791	23.1405	19.5									10	3.0303	6.15385	7.84314	16.6023	18.3007	27.451	21.4724	25.4777	25.2747	28.0576	21.4286									12.8205
7					1.49254	2.94118		5.23256		2.94118			1.68539	4.79452	4.32099	10.4478	11.6751	5.22388	14.876	5									0	1.0101	4.61538	0.980392	10.4247	8.49673	6.86275	4.90798	12.1019	13.7363	15.1079	10									5.12821
8											0.699301				1.85185	2.98507	1.52284	0.746269	5.78512	2									4	0	0	0	3.4749	3.26797	5.88235	0.613497	5.73248	0.549451	5.03597	1.90476									1.28205
9																	1.01523	0.746269	1.65289	0.5									0	0	0	0	0.3861	0	0.980392	0	1.91083	0	0	1.42857									0
PROXIMAL
	vehicle
1	22.4	14.4068	18.2927	17.7966	19.3548	32.8767	19.6721	21.5385	19.1176	10.2857	6.66667	17.3184	5.94059	11.4504	15.0685	8.10811
2	37.6	35.5932	43.9024	34.7458	27.957	32.8767	39.3443	29.2308	20.5882	25.7143	25.5556	29.0503	25.7426	22.1374	17.8082	25.6757
3	28	38.1356	32.9268	31.3559	27.957	26.0274	27.0492	29.2308	41.1765	36.5714	25.5556	27.933	31.6832	33.5878	36.9863	22.973
4	9.6	8.47458	4.87805	15.2542	16.129	8.21918	11.4754	18.4615	16.1765	20	23.3333	18.4358	25.7426	24.4275	24.6575	31.0811
5	2.4	2.54237		0.847458	7.52688		2.45902	1.53846	1.47059	6.28571	14.4444	3.35196	7.92079	8.39695	5.47945	8.10811
6		0.847458			1.07527				1.47059	0.571429	4.44444	2.7933	1.9802			4.05405
7										0.571429		1.11732	0.990099
8	0
9	0
CUMULATIVE FREQ
	distal																				proximal
1	0	0	0	3.33333	7.46269	4.90196	10.6383	7.55814	8.51064	1.47059	5.59441	21.1111	0.561798	2.05479	2.46914	1.49254	0	2.23881	0	3.5	22.4	14.4068	18.2927	17.7966	19.3548	32.8767	19.6721	21.5385	19.1176	10.2857	6.66667	17.3184	5.94059	11.4504	15.0685	8.10811
2	5	10.2564	1.85185	10	32.8358	21.5686	31.9149	23.8372	25.5319	20.5882	16.0839	54.4444	11.236	13.6986	17.9012	8.95522	3.5533	11.9403	1.65289	13.5	60	50	62.1951	52.5424	47.3118	65.7534	59.0164	50.7692	39.7059	36	32.2222	46.3687	31.6832	33.5878	32.8767	33.7838
3	40	41.0256	35.1852	30	65.6716	44.1176	61.7021	43.6047	49.6454	54.4118	48.2517	80	46.0674	35.6164	39.5062	23.8806	9.64467	24.6269	5.78512	28.5	88	88.1356	95.122	83.8983	75.2688	91.7808	86.0656	80	80.8824	72.5714	57.7778	74.3017	63.3663	67.1756	69.863	56.7568
4	75	82.0513	68.5185	80	91.0448	76.4706	80.8511	70.3488	82.2695	80.8824	73.4266	96.6667	79.7753	67.1233	56.7901	56.7164	27.9188	50.7463	27.2727	49.5	97.6	96.6102	100	99.1525	91.3978	100	97.541	98.4615	97.0588	92.5714	81.1111	92.7374	89.1089	91.6031	94.5205	87.8378
5	95	100	96.2963	100	97.0149	91.1765	94.6809	91.2791	94.3262	94.1176	93.7063	98.8889	92.6966	87.6712	80.8642	79.1045	63.4518	79.1045	54.5455	73	100	99.1525	100	100	98.9247	100	100	100	98.5294	98.8571	95.5556	96.0894	97.0297	100	100	95.9459
6	100	100	100	100	98.5075	97.0588	100	94.7674	100	97.0588	99.3007	100	98.3146	95.2055	93.8272	86.5672	85.7868	93.2836	77.686	92.5	100	100	100	100	100	100	100	100	100	99.4286	100	98.8827	99.0099	100	100	100
7	100	100	100	100	100	100	100	100	100	100	99.3007	100	100	100	98.1481	97.0149	97.4619	98.5075	92.562	97.5	100	100	100	100	100	100	100	100	100	100	100	100	100	100	100	100
8	100	100	100	100	100	100	100	100	100	100	100	100	100	100	100	100	98.9848	99.2537	98.3471	99.5
9	100	100	100	100	100	100	100	100	100	100	100	100	100	100	100	100	100	100	100	100
[truncated: 31 more columns]
